# Supplementary material for: The Progression of Acute Myeloid Leukemia from First Diagnosis to Chemoresistant Relapse: A Comparison of Proteomic and Phosphoproteomic Profiles
Source: Cancers (Basel). 2020 Jun 4;12(6):1466. doi: 10.3390/cancers12061466 (PMC7352627; doi:10.3390/cancers12061466)
Supplement: Supplementary file 1 [file cancers-12-01466-s001.zip]

Archive with 4 entries (3 files):
- cancers-821562 - supplementary material/
- cancers-821562 - supplementary material/cancers-821562 - supplementary material.pdf
- cancers-821562 - supplementary material/Supplementary file 1_7 pairs.xlsx
- cancers-821562 - supplementary material/Supplementary file 2_7 pairs.xlsx
