# Supplementary material for: The Progression of Acute Myeloid Leukemia from First Diagnosis to Chemoresistant Relapse: A Comparison of Proteomic and Phosphoproteomic Profiles
Source: Cancers (Basel). 2020 Jun 4;12(6):1466. doi: 10.3390/cancers12061466 (PMC7352627; doi:10.3390/cancers12061466)
Supplement: Supplementary file 1 [file cancers-12-01466-s001.zip › cancers-821562 - supplementary material/Supplementary file 1_7 pairs.xlsx]

## Sheet: Details
MS proteomics data from the 7 DIAGNOSIS- FIRST RELAPSE patient pairs
Datasheet "SS mix data DvsR - 4132 proteins" contains proteomics data after filtering for proteins with a quantified value in 5 patient pairs (enabeling calculation of fold changes (FCs) in five or more patients)
Datasheet "SS mix 168 significant proteins" contains significantly expressed proteins after applying a paired t-test and Z-statistics
Datasheet "LF data DvsR - 3747 proteins" contains label-free proteomics data after filtering for proteins with a quantified value in 5 patient pairs (enabeling calculation of fold changes (FCs) in five or more patients)
Datasheet "LF 146 significant proteins" contains significantly expressed proteins after applying a paired t-test and Z-statistics

## Sheet: SSmix data DvsR - 4132 proteins
DIAGNOSIS							FIRST RELAPSE								R vs D
P15_D	P17_D	P2_D	P34_D	P40_D	P6_D	P9_D	P15_R	P17_R	P2_R	P34_R	P40_R	P6_R	P9_R	paired p value	FC P15	FC P17	FC P2	FC P34	FC P40	FC P6	FC P9	median FC	GOBP name	GOMF name	GOCC name	GOBP slim name	GOCC slim name	KEGG name	Pfam	GSEA	Keywords	Corum	Peptides	Razor + unique peptides	Unique peptides	Sequence coverage [%]	Unique + razor sequence coverage [%]	Unique sequence coverage [%]	Mol. weight [kDa]	Score	Intensity	Intensity L	Intensity H	Protein IDs	Majority protein IDs	Protein names	Gene names
1.1748	0.108045	-1.27292	0.63824	-0.028426	-1.17993	0.515598	1.08608	0.522462	-0.558715	-1.30422	-1.33199	-0.540523	-0.152102	0.441487	-0.0887134	0.414417	0.714205	-1.94246	-1.30356	0.639407	-0.6677	-0.0887134	catabolic process;cellular catabolic process;cellular macromolecule catabolic process;cellular macromolecule metabolic process;cellular metabolic process;cellular process;cellular protein metabolic process;macromolecule catabolic process;macromolecule metabolic process;macromolecule modification;metabolic process;modification-dependent macromolecule catabolic process;modification-dependent protei…	adenyl nucleotide binding;adenyl ribonucleotide binding;ATP binding;binding;catalytic activity;FAT10 activating enzyme activity;nucleotide binding;purine nucleotide binding;purine ribonucleoside triphosphate binding;purine ribonucleotide binding;ribonucleotide binding;small protein activating enzyme activity	cell part;cytoplasm;cytoplasmic part;cytosol;intracellular part	catabolic process;cellular metabolic process;cellular process;macromolecule metabolic process;macromolecule modification;metabolic process;primary metabolic process;protein metabolic process;protein modification by small protein conjugation or removal;protein modification process;proteolysis;proteolysis involved in cellular protein catabolic process	cell part;cytoplasm;cytosol	Ubiquitin mediated proteolysis	ThiF;UBA_e1_C;UBA_e1_thiolCys;UBACT	AACTGGA,MIR-145;AATGTGA,MIR-23A,MIR-23B;ACEVEDO_LIVER_CANCER_UP;BILANGES_SERUM_SENSITIVE_VIA_TSC2;CAGTATT,MIR-200B,MIR-200C,MIR-429;chr4q13;CYTOPLASM;ERB2_UP.V1_DN;GAUSSMANN_MLL_AF4_FUSION_TARGETS_G_UP;GGGCGGR_V$SP1_Q6;GGGYGTGNY_UNKNOWN;GREGORY_SYNTHETIC_LETHAL_WITH_IMATINIB;GSE12845_NAIVE_VS_DARKZONE_GC_TONSIL_BCELL_DN;GSE15659_CD45RA_NEG_CD4_TCELL_VS_ACTIVATED_TREG_DN;GSE15659_CD45RA_NEG_CD4_TC…	Acetylation;Alternativesplicing;ATP-binding;Completeproteome;Ligase;Nucleotide-binding;Polymorphism;Referenceproteome;Ublconjugationpathway		38	38	38	49.9	49.9	49.9	117.97	217.29	3872700000	2516200000	1356600000	A0AVT1;A0AVT1-2;A0AVT1-3;A0AVT1-4	A0AVT1;A0AVT1-2	Ubiquitin-like modifier-activating enzyme 6	UBA6
0.889423	0.739215	0.676791	-0.529568	1.18312	0.555663	0.605162	0.761053	0.426731	0.405739	-0.0712793	0.965261	0.530578	0.56429	0.464619	-0.12837	-0.312484	-0.271052	0.458289	-0.217859	-0.0250847	-0.0408716	-0.12837	cellular component organization;cellular component organization or biogenesis;cellular membrane organization;cellular process;endocytosis;establishment of localization;lipid transport;membrane invagination;membrane organization;organic substance transport;transport;vesicle-mediated transport	alcohol binding;amine binding;binding;calcium ion binding;calcium-dependent phospholipid binding;cation binding;identical protein binding;ion binding;lipid binding;metal ion binding;phosphatidylcholine binding;phosphatidylethanolamine binding;phosphatidylinositol binding;phospholipid binding;protein binding;quaternary ammonium group binding	cell part;cytoplasmic part;endoplasmic reticulum part;extrinsic to internal side of plasma membrane;extrinsic to membrane;extrinsic to plasma membrane;integral to membrane;integral to plasma membrane;intracellular organelle part;intracellular part;intrinsic to endoplasmic reticulum membrane;intrinsic to membrane;intrinsic to organelle membrane;intrinsic to plasma membrane;membrane;membrane part;o…	cellular component organization;cellular membrane organization;cellular process;endocytosis;establishment of localization;lipid transport;membrane invagination;membrane organization;transport;vesicle-mediated transport	cell part;membrane		C2	ACCAAAG,MIR-9;ATGCTGG,MIR-338;BROWN_MYELOID_CELL_DEVELOPMENT_UP;CATGTAA,MIR-496;CHARAFE_BREAST_CANCER_LUMINAL_VS_BASAL_DN;chr7q36;GABRIELY_MIR21_TARGETS;GRADE_COLON_CANCER_UP;GSE10239_KLRG1INT_VS_KLRG1HIGH_EFF_CD8_TCELL_DN;GSE10239_MEMORY_VS_KLRG1INT_EFF_CD8_TCELL_UP;GSE14350_TREG_VS_TEFF_IN_IL2RB_KO_UP;GSE2706_R848_VS_LPS_8H_STIM_DC_DN;GSE2706_R848_VS_R848_AND_LPS_8H_STIM_DC_DN;GSE27786_CD4_VS_C…	3D-structure;Alternativesplicing;Calcium;Cellmembrane;Completeproteome;Endocytosis;Endoplasmicreticulum;Lipid-binding;Lipidtransport;Membrane;Metal-binding;Phosphoprotein;Polymorphism;Referenceproteome;Repeat;Transmembrane;Transmembranehelix;Transport		44	43	2	59.4	58.7	4.1	98.9	323.31	17975000000	13240000000	4735900000	A0FGR8-2;A0FGR8;A0FGR8-4;A0FGR8-5	A0FGR8-2;A0FGR8;A0FGR8-4	Extended synaptotagmin-2	ESYT2
-0.200462	0.157771	0.440736	-0.197375	0.426183	0.256294	-0.252516	-0.145819	-0.157962	0.344614	0.283233	0.354913	0.102714	-0.0154201	0.853628	0.0546433	-0.315733	-0.096122	0.480608	-0.0712696	-0.15358	0.237096	-0.0712696		binding;catalytic activity;cation binding;coenzyme binding;cofactor binding;ion binding;magnesium ion binding;metal ion binding;thiamine pyrophosphate binding;transferase activity;vitamin binding	cell part;integral to membrane;intrinsic to membrane;membrane;membrane part		cell part;membrane		TPP_enzyme_C;TPP_enzyme_M;TPP_enzyme_N	CASORELLI_ACUTE_PROMYELOCYTIC_LEUKEMIA_DN;CHANGOLKAR_H2AFY_TARGETS_UP;chr19p13;CHUNG_BLISTER_CYTOTOXICITY_UP;ELVIDGE_HIF1A_AND_HIF2A_TARGETS_DN;ELVIDGE_HIF1A_TARGETS_DN;ELVIDGE_HYPOXIA_BY_DMOG_UP;ELVIDGE_HYPOXIA_UP;GGGYGTGNY_UNKNOWN;GOLDRATH_NAIVE_VS_EFF_CD8_TCELL_UP;GOLDRATH_NAIVE_VS_MEMORY_CD8_TCELL_UP;GSE13306_TREG_VS_TCONV_LAMINA_PROPRIA_UP;GSE1448_CTRL_VS_ANTI_VBETA5_DP_THYMOCYTE_UP;GSE22886…	Completeproteome;Magnesium;Membrane;Metal-binding;Polymorphism;Referenceproteome;Thiaminepyrophosphate;Transferase;Transmembrane;Transmembranehelix		17	17	17	43.7	43.7	43.7	67.867	200.45	3654700000	1902300000	1752400000	A1L0T0	A1L0T0	Acetolactate synthase-like protein	ILVBL
0.675695	0.614547	0.892062	0.527696	0.789302	0.889729	0.659809	0.811232	0.510104	1.06464	1.24166	0.770762	0.67723	1.16148	0.225777	0.135538	-0.104443	0.172579	0.713959	-0.0185401	-0.212499	0.501669	0.135538	biological regulation;catabolic process;cellular catabolic process;cellular macromolecule catabolic process;cellular macromolecule metabolic process;cellular metabolic process;cellular nitrogen compound metabolic process;cellular process;establishment of localization;establishment of localization in cell;Golgi vesicle transport;intracellular transport;macromolecule catabolic process;macromolecule…		cell part;cytoplasm;cytoplasmic part;Golgi apparatus;intracellular membrane-bounded organelle;intracellular non-membrane-bounded organelle;intracellular organelle;intracellular organelle part;intracellular part;membrane;membrane-bounded organelle;non-membrane-bounded organelle;nuclear membrane;nuclear part;nucleolus;organelle;organelle membrane;organelle part	biological regulation;catabolic process;cellular metabolic process;cellular nitrogen compound metabolic process;cellular process;establishment of localization;Golgi vesicle transport;macromolecule metabolic process;metabolic process;mRNA metabolic process;nitrogen compound metabolic process;nucleobase-containing compound metabolic process;primary metabolic process;RNA catabolic process;RNA metabo…	cell part;cytoplasm;Golgi apparatus;intracellular membrane-bounded organelle;intracellular non-membrane-bounded organelle;intracellular organelle;membrane;nucleolus;organelle		Nbas_N;Sec39	ACEVEDO_LIVER_CANCER_UP;BENPORATH_SOX2_TARGETS;BLALOCK_ALZHEIMERS_DISEASE_INCIPIENT_UP;BLALOCK_ALZHEIMERS_DISEASE_UP;BRUINS_UVC_RESPONSE_LATE;chr2p24;DACOSTA_UV_RESPONSE_VIA_ERCC3_DN;DIAZ_CHRONIC_MEYLOGENOUS_LEUKEMIA_UP;GARCIA_TARGETS_OF_FLI1_AND_DAX1_UP;GCM_BAG5;GSE13738_TCR_VS_BYSTANDER_ACTIVATED_CD4_TCELL_UP;GSE14769_20MIN_VS_360MIN_LPS_BMDM_DN;GSE14769_40MIN_VS_360MIN_LPS_BMDM_DN;GSE15750_WT_…	Acetylation;Alternativesplicing;Completeproteome;Cytoplasm;Diseasemutation;Dwarfism;Phosphoprotein;Polymorphism;Referenceproteome;Repeat;WDrepeat		47	47	47	27.4	27.4	27.4	268.57	246.36	3580800000	2667000000	913780000	A2RRP1;A2RRP1-2	A2RRP1;A2RRP1-2	Neuroblastoma-amplified sequence	NBAS
-0.305604	0.73385	-0.67148	-0.225021	-0.965622	-1.53583	-0.698083	-0.719818	0.519098	-2.21112	-1.05971	-1.03773	-1.7919	-1.48311	0.0222229	-0.414214	-0.214752	-1.53964	-0.834693	-0.0721134	-0.256067	-0.785024	-0.414214	biological regulation;catabolic process;cellular catabolic process;cellular macromolecule catabolic process;cellular macromolecule metabolic process;cellular metabolic process;cellular process;cellular protein catabolic process;cellular protein metabolic process;endosome to lysosome transport;endosome transport;establishment of localization;establishment of localization in cell;intracellular tran…	enzyme regulator activity;GTPase regulator activity;guanyl-nucleotide exchange factor activity;nucleoside-triphosphatase regulator activity;Rab guanyl-nucleotide exchange factor activity;Ras guanyl-nucleotide exchange factor activity;small GTPase regulator activity		biological regulation;catabolic process;cellular metabolic process;cellular process;endosome transport;establishment of localization;macromolecule metabolic process;metabolic process;primary metabolic process;protein catabolic process;protein metabolic process;transport;vacuolar transport;vesicle-mediated transport			dDENN;DENN;uDENN;WD40	ACEVEDO_METHYLATED_IN_LIVER_CANCER_DN;BENPORATH_EED_TARGETS;BORCZUK_MALIGNANT_MESOTHELIOMA_DN;BROWNE_HCMV_INFECTION_12HR_DN;BROWNE_HCMV_INFECTION_14HR_DN;BROWNE_HCMV_INFECTION_18HR_DN;CAGGTG_V$E12_Q6;chr8q24;GSE10325_CD4_TCELL_VS_BCELL_DN;GSE10325_CD4_TCELL_VS_MYELOID_DN;GSE10325_LUPUS_CD4_TCELL_VS_LUPUS_BCELL_DN;GSE11057_NAIVE_CD4_VS_PBMC_CD4_TCELL_DN;GSE12366_PLASMA_CELL_VS_MEMORY_BCELL_DN;GSE1…	Alternativesplicing;Completeproteome;Guanine-nucleotidereleasingfactor;Polymorphism;Referenceproteome;Repeat;WDrepeat		9	9	9	12.7	12.7	12.7	129.81	51.039	447290000	252390000	194900000	A2RUS2-2;A2RUS2;A2RUS2-4;A2RUS2-3	A2RUS2-2;A2RUS2	DENN domain-containing protein 3	DENND3
NaN	1.02613	0.998781	0.14825	1.77008	0.0503218	1.25329	-1.28425	0.90509	1.31487	1.6231	1.33745	-0.0634019	1.61941	0.406585	NaN	-0.121039	0.316086	1.47485	-0.432625	-0.113724	0.366122	0.101181		adenyl nucleotide binding;adenyl ribonucleotide binding;ATP binding;ATPase activity;binding;catalytic activity;hydrolase activity;hydrolase activity, acting on acid anhydrides;hydrolase activity, acting on acid anhydrides, in phosphorus-containing anhydrides;nucleoside-triphosphatase activity;nucleotide binding;purine nucleotide binding;purine ribonucleoside triphosphate binding;purine ribonucleo…	cell part;cytoplasmic part;extracellular region;intracellular membrane-bounded organelle;intracellular organelle;intracellular part;membrane-bounded organelle;mitochondrion;organelle		cell part;extracellular region;intracellular membrane-bounded organelle;intracellular organelle;mitochondrion;organelle		AAA_5		Alternativesplicing;ATP-binding;Completeproteome;Glycoprotein;Nucleotide-binding;Polymorphism;Referenceproteome;Secreted;Signal		41	41	41	29.1	29.1	29.1	210.92	158.93	981380000	766020000	215360000	A3KMH1-3;A3KMH1;A3KMH1-2	A3KMH1-3;A3KMH1;A3KMH1-2	von Willebrand factor A domain-containing protein 8	VWA8
-0.414994	-1.22348	-1.08126	-1.07061	-0.849252	-0.596007	-0.735592	-0.14757	-0.900244	-0.184735	-0.625758	-1.06166	-0.404789	-0.728651	0.0835995	0.267424	0.323232	0.896529	0.444852	-0.212404	0.191218	0.00694138	0.267424	biological regulation;regulation of biological process;regulation of biosynthetic process;regulation of cellular biosynthetic process;regulation of cellular macromolecule biosynthetic process;regulation of cellular metabolic process;regulation of cellular process;regulation of gene expression;regulation of macromolecule biosynthetic process;regulation of macromolecule metabolic process;regulation…			biological regulation			Helicase_C_4	BUYTAERT_PHOTODYNAMIC_THERAPY_STRESS_UP;BYSTRYKH_HEMATOPOIESIS_STEM_CELL_AND_BRAIN_QTL_TRANS;chr12q24;DORSAM_HOXA9_TARGETS_DN;DOUGLAS_BMI1_TARGETS_UP;GSE12845_IGD_POS_BLOOD_VS_NAIVE_TONSIL_BCELL_DN;GSE13484_3H_UNSTIM_VS_YF17D_VACCINE_STIM_PBMC_DN;GSE14308_TH2_VS_NAIVE_CD4_TCELL_DN;GSE14769_20MIN_VS_360MIN_LPS_BMDM_DN;GSE17721_PAM3CSK4_VS_GADIQUIMOD_16H_BMDM_UP;GSE17721_POLYIC_VS_PAM3CSK4_4H_BMDM_…	Acetylation;Alternativesplicing;Coiledcoil;Completeproteome;Phosphoprotein;Polymorphism;Referenceproteome		28	28	23	33.6	33.6	29	154.06	120.89	861280000	457320000	403960000	A3KN83-3;A3KN83-2;A3KN83;A3KN83-4	A3KN83-3;A3KN83-2;A3KN83;A3KN83-4	Protein strawberry notch homolog 1	SBNO1
0.254117	-0.349239	NaN	NaN	0.656328	0.118854	-0.0732743	0.22464	-0.298322	0.40441	0.0305198	0.527134	0.337869	0.558972	0.328258	-0.0294767	0.0509171	NaN	NaN	-0.129195	0.219014	0.632246	0.0509171	cellular component biogenesis;cellular component biogenesis at cellular level;cellular component organization or biogenesis;cellular component organization or biogenesis at cellular level;cellular process;ribonucleoprotein complex biogenesis;ribosome biogenesis	binding;catalytic activity;cation binding;GTP binding;GTPase activity;guanyl nucleotide binding;guanyl ribonucleotide binding;hydrolase activity;hydrolase activity, acting on acid anhydrides;hydrolase activity, acting on acid anhydrides, in phosphorus-containing anhydrides;ion binding;magnesium ion binding;metal ion binding;nucleoside-triphosphatase activity;nucleotide binding;purine nucleotide b…	cell part;chromosome;cytoplasmic part;intracellular membrane-bounded organelle;intracellular non-membrane-bounded organelle;intracellular organelle;intracellular organelle part;intracellular part;membrane-bounded organelle;mitochondrion;non-membrane-bounded organelle;nuclear part;nucleolus;organelle;organelle part	cellular process;ribosome biogenesis	cell part;chromosome;intracellular membrane-bounded organelle;intracellular non-membrane-bounded organelle;intracellular organelle;mitochondrion;nucleolus;organelle		GTP1_OBG;MMR_HSR1	CHICAS_RB1_TARGETS_SENESCENT;chr7q21;DODD_NASOPHARYNGEAL_CARCINOMA_DN;FEVR_CTNNB1_TARGETS_DN;GRADE_COLON_AND_RECTAL_CANCER_UP;GSE26928_NAIVE_VS_EFF_MEMORY_CD4_TCELL_UP;GSE360_L_MAJOR_VS_B_MALAYI_HIGH_DOSE_MAC_UP;GSE360_L_MAJOR_VS_T_GONDII_MAC_UP;IVANOVA_HEMATOPOIESIS_EARLY_PROGENITOR;KRIEG_KDM3A_TARGETS_NOT_HYPOXIA;KUMAR_PATHOGEN_LOAD_BY_MACROPHAGES;LEE_BMP2_TARGETS_DN;MOHANKUMAR_TLX1_TARGETS_DN;…	Alternativesplicing;Chromosome;Completeproteome;GTP-binding;Nucleotide-binding;Nucleus;Polymorphism;Referenceproteome;Ribosomebiogenesis		6	6	6	20.2	20.2	20.2	42.932	15.868	165220000	104080000	61141000	A4D1E9;A4D1E9-2;A4D1E9-3	A4D1E9;A4D1E9-2	GTP-binding protein 10	GTPBP10
0.548289	0.415706	1.31319	0.804459	0.655659	0.957375	0.251376	0.603527	0.0825966	-0.133689	0.156066	0.615301	0.222153	0.210178	0.0651626	0.0552378	-0.333109	-1.44688	-0.648393	-0.0403587	-0.735223	-0.0411983	-0.333109							WD40	ACEVEDO_FGFR1_TARGETS_IN_PROSTATE_CANCER_MODEL_DN;ALCALAY_AML_BY_NPM1_LOCALIZATION_UP;CHEN_METABOLIC_SYNDROM_NETWORK;DCA_UP.V1_DN;DELACROIX_RAR_BOUND_ES;GSE11864_CSF1_VS_CSF1_PAM3CYS_IN_MAC_UP;GSE13411_IGM_MEMORY_BCELL_VS_PLASMA_CELL_UP;GSE13411_IGM_VS_SWITCHED_MEMORY_BCELL_DN;GSE13411_NAIVE_VS_IGM_MEMORY_BCELL_UP;GSE13485_DAY1_VS_DAY21_YF17D_VACCINE_PBMC_UP;GSE14308_TH1_VS_NAIVE_CD4_TCELL_UP;GSE…	Alternativesplicing;Coiledcoil;Completeproteome;Phosphoprotein;Polymorphism;Referenceproteome;Repeat;WDrepeat		20	20	20	30.8	30.8	30.8	83.343	61.851	1126500000	760130000	366320000	A4D1P6;A4D1P6-2;A4D1P6-3	A4D1P6;A4D1P6-2	WD repeat-containing protein 91	WDR91
0.109868	0.347136	-0.198463	0.35937	-0.308401	-0.608156	0.14917	0.401024	0.321748	NaN	0.0118843	NaN	-0.201873	-0.44491	0.788964	0.291156	-0.025389	NaN	-0.347485	NaN	0.406283	-0.59408	-0.025389							DUF974		Alternativesplicing;Completeproteome;Referenceproteome		4	4	4	19	19	19	45.934	32.202	8729300000	5235000000	3494300000	A5PLN9-2;A5PLN9-4;A5PLN9-7;A5PLN9;A5PLN9-5	A5PLN9-2;A5PLN9-4;A5PLN9-7;A5PLN9;A5PLN9-5	Trafficking protein particle complex subunit 13	TRAPPC13
-0.282932	-0.285768	0.149664	-0.402469	-0.0720757	-0.0195331	-0.369394	-0.499651	-0.570022	-0.199654	-0.0559848	0.196535	0.182549	-0.179409	0.84637	-0.216719	-0.284254	-0.349318	0.346484	0.26861	0.202082	0.189984	0.189984	biological regulation;biosynthetic process;catabolic process;cellular biosynthetic process;cellular catabolic process;cellular macromolecule biosynthetic process;cellular macromolecule catabolic process;cellular macromolecule metabolic process;cellular metabolic process;cellular nitrogen compound metabolic process;cellular process;developmental process;gene expression;gene silencing;gene silencin…	armadillo repeat domain binding;binding;estrogen receptor binding;hormone receptor binding;nuclear hormone receptor binding;protein binding;protein complex scaffold;protein domain specific binding;receptor binding;retinoic acid receptor binding;steroid hormone receptor binding;structural molecule activity;transcription factor binding	CCR4-NOT complex;cell part;cytoplasmic mRNA processing body;cytoplasmic part;cytosol;extracellular region part;extracellular space;intracellular membrane-bounded organelle;intracellular non-membrane-bounded organelle;intracellular organelle;intracellular organelle part;intracellular part;macromolecular complex;membrane;membrane-bounded organelle;microbody;microbody membrane;microbody part;non-mem…	biological regulation;biosynthetic process;catabolic process;cellular metabolic process;cellular nitrogen compound metabolic process;cellular process;developmental process;gene silencing;macromolecule metabolic process;metabolic process;mRNA metabolic process;mRNA processing;multicellular organismal development;multicellular organismal process;nitrogen compound metabolic process;nucleobase-contai…	cell part;cytosol;extracellular space;intracellular membrane-bounded organelle;intracellular non-membrane-bounded organelle;intracellular organelle;macromolecular complex;membrane;microbody;nucleoplasm;organelle;protein complex;ribonucleoprotein complex;transcription factor complex	RNA degradation	DUF3819;Not1	CCCNNNNNNAAGWT_UNKNOWN;chr16q21;GATTGGY_V$NFY_Q6_01;GCCATNTTG_V$YY1_Q6;GCGSCMNTTT_UNKNOWN;GGGAGGRR_V$MAZ_Q6;GGGCGGR_V$SP1_Q6;GNF2_MLH1;GRAESSMANN_APOPTOSIS_BY_DOXORUBICIN_DN;GSE13493_DP_VS_CD8POS_THYMOCYTE_UP;GSE17974_0.5H_VS_72H_IL4_AND_ANTI_IL12_ACT_CD4_TCELL_DN;GSE17974_0H_VS_4H_IN_VITRO_ACT_CD4_TCELL_DN;GSE17974_1.5H_VS_72H_IL4_AND_ANTI_IL12_ACT_CD4_TCELL_DN;GSE17974_CTRL_VS_ACT_IL4_AND_ANTI_…	3D-structure;Alternativesplicing;Completeproteome;Cytoplasm;Developmentalprotein;Nucleus;Polymorphism;Referenceproteome;Repressor;RNA-mediatedgenesilencing;Transcription;Transcriptionregulation;Translationregulation		74	74	74	37.7	37.7	37.7	266.94	323.31	8164200000	4855700000	3308500000	A5YKK6;A5YKK6-2;A5YKK6-3;A5YKK6-4	A5YKK6;A5YKK6-2;A5YKK6-3;A5YKK6-4	CCR4-NOT transcription complex subunit 1	CNOT1
-1.59676	-0.295019	-0.67332	-0.292395	-0.372777	NaN	-1.31409	-0.273442	-0.0146674	-0.346879	0.353856	-0.375689	NaN	0.466747	0.0491639	1.32332	0.280352	0.32644	0.64625	-0.00291267	NaN	1.78083	0.486345	autophagic vacuole assembly;autophagy;catabolic process;cell communication;cellular catabolic process;cellular component assembly;cellular component assembly at cellular level;cellular component organization;cellular component organization at cellular level;cellular component organization or biogenesis;cellular component organization or biogenesis at cellular level;cellular metabolic process;cell…	binding;cytoskeletal protein binding;lipid binding;microtubule binding;phosphatidylethanolamine binding;phospholipid binding;protein binding;tubulin binding	autophagic vacuole;autophagic vacuole membrane;axoneme;cell part;cell projection part;cytoplasmic part;cytoplasmic vesicle;cytoskeletal part;cytosol;endomembrane system;endosome;extrinsic to membrane;intracellular;intracellular membrane-bounded organelle;intracellular organelle;intracellular organelle part;intracellular part;late endosome;macromolecular complex;membrane;membrane part;membrane-bou…	autophagy;catabolic process;cell communication;cellular component assembly;cellular component organization;cellular metabolic process;cellular process;membrane fusion;membrane organization;metabolic process;organelle assembly;organelle organization;response to external stimulus;response to extracellular stimulus;response to starvation;response to stimulus;response to stress;vacuole organization	cell part;cytosol;endomembrane system;endosome;intracellular;intracellular membrane-bounded organelle;intracellular organelle;macromolecular complex;membrane;mitochondrion;organelle;protein complex;vacuole;vesicle		Atg8	AAAGGGA,MIR-204,MIR-211;ACEVEDO_FGFR1_TARGETS_IN_PROSTATE_CANCER_MODEL_DN;BENPORATH_NANOG_TARGETS;BERENJENO_TRANSFORMED_BY_RHOA_DN;BILD_HRAS_ONCOGENIC_SIGNATURE;BLUM_RESPONSE_TO_SALIRASIB_UP;BOUDOUKHA_BOUND_BY_IGF2BP2;BOYLAN_MULTIPLE_MYELOMA_C_D_DN;BRUINS_UVC_RESPONSE_LATE;BURTON_ADIPOGENESIS_8;BUYTAERT_PHOTODYNAMIC_THERAPY_STRESS_UP;CASORELLI_ACUTE_PROMYELOCYTIC_LEUKEMIA_UP;CHIANG_LIVER_CANCER_S…	3D-structure;Alternativesplicing;Autophagy;Completeproteome;Cytoplasm;Cytoplasmicvesicle;Cytoskeleton;Lipoprotein;Membrane;Microtubule;Phosphoprotein;Referenceproteome;Ublconjugationpathway		3	3	3	22.4	22.4	22.4	14.688	5.5106	298370000	179410000	118970000	Q9GZQ8;A6NCE7;Q9H492;Q9H492-2	Q9GZQ8;A6NCE7;Q9H492;Q9H492-2	Microtubule-associated proteins 1A/1B light chain 3B;Microtubule-associated proteins 1A/1B light chain 3 beta 2;Microtubule-associated proteins 1A/1B light chain 3A	MAP1LC3B;MAP1LC3B2;MAP1LC3A
-0.6035	-1.63767	-2.22501	-0.792436	-1.18621	-1.53225	-1.39599	-0.709633	-1.10894	-1.23655	-2.49711	-1.75461	-2.09175	-2.08269	0.400114	-0.106133	0.528731	0.988466	-1.70467	-0.568396	-0.559501	-0.686695	-0.559501	carbohydrate metabolic process;cellular macromolecule metabolic process;cellular metabolic process;cellular process;cellular protein metabolic process;dephosphorylation;macromolecule metabolic process;macromolecule modification;metabolic process;peptidyl-tyrosine dephosphorylation;phosphate-containing compound metabolic process;phosphorus metabolic process;primary metabolic process;protein dephos…	binding;catalytic activity;cation binding;hydrolase activity;hydrolase activity, acting on ester bonds;ion binding;magnesium ion binding;metal ion binding;phosphatase activity;phosphoglycolate phosphatase activity;phosphoprotein phosphatase activity;phosphoric ester hydrolase activity;protein tyrosine phosphatase activity		carbohydrate metabolic process;cellular metabolic process;cellular process;macromolecule metabolic process;macromolecule modification;metabolic process;phosphorus metabolic process;primary metabolic process;protein dephosphorylation;protein metabolic process;protein modification process		Glyoxylate and dicarboxylate metabolism	Hydrolase_6	BRUINS_UVC_RESPONSE_LATE;BURTON_ADIPOGENESIS_PEAK_AT_16HR;BUYTAERT_PHOTODYNAMIC_THERAPY_STRESS_DN;CHANDRAN_METASTASIS_UP;chr16p13;GSE10239_KLRG1INT_VS_KLRG1HIGH_EFF_CD8_TCELL_UP;GSE11864_UNTREATED_VS_CSF1_IFNG_PAM3CYS_IN_MAC_UP;GSE13306_LAMINA_PROPRIA_VS_SPLEEN_TREG_DN;GSE14769_UNSTIM_VS_60MIN_LPS_BMDM_UP;GSE15324_NAIVE_VS_ACTIVATED_ELF4_KO_CD8_TCELL_DN;GSE17580_UNINFECTED_VS_S_MANSONI_INF_TREG_D…	Carbohydratemetabolism;Completeproteome;Hydrolase;Magnesium;Metal-binding;Proteinphosphatase;Referenceproteome		14	14	14	57.6	57.6	57.6	34.006	124.92	1138800000	491190000	647600000	A6NDG6	A6NDG6	Phosphoglycolate phosphatase	PGP
-0.143175	-0.103376	-2.26822	-0.288887	-0.879058	NaN	0.0427625	0.124972	0.48877	-0.952763	-1.90996	NaN	NaN	-0.651436	0.959211	0.268147	0.592146	1.31545	-1.62107	NaN	NaN	-0.694199	0.268147									Acetylation;Completeproteome;Polymorphism;Referenceproteome		6	6	6	31.3	31.3	31.3	33.62	35.001	369160000	213900000	155250000	A6NDU8	A6NDU8	UPF0600 protein C5orf51	C5orf51
0.765742	0.63684	0.887142	-0.261245	1.14031	1.14354	0.75833	0.500646	NaN	0.602645	0.652404	NaN	1.06874	1.47403	0.474872	-0.265096	NaN	-0.284496	0.913649	NaN	-0.0748038	0.715699	-0.0748038	cellular macromolecule metabolic process;cellular metabolic process;cellular nitrogen compound metabolic process;cellular process;macromolecule metabolic process;metabolic process;ncRNA metabolic process;ncRNA processing;nitrogen compound metabolic process;nucleic acid metabolic process;nucleobase-containing compound metabolic process;primary metabolic process;RNA metabolic process;RNA processing…	binding;catalytic activity;methyltransferase activity;nucleic acid binding;RNA binding;transferase activity;transferase activity, transferring one-carbon groups	cell part;intracellular non-membrane-bounded organelle;intracellular organelle;intracellular organelle part;intracellular part;macromolecular complex;non-membrane-bounded organelle;nuclear part;nucleolus;organelle;organelle part;ribonucleoprotein complex	cellular metabolic process;cellular nitrogen compound metabolic process;cellular process;macromolecule metabolic process;metabolic process;nitrogen compound metabolic process;nucleobase-containing compound metabolic process;primary metabolic process;RNA metabolic process;RNA processing;rRNA processing;tRNA metabolic process;tRNA processing	cell part;intracellular non-membrane-bounded organelle;intracellular organelle;macromolecular complex;nucleolus;organelle;ribonucleoprotein complex		Fibrillarin	chr5q35;MEISSNER_NPC_HCP_WITH_H3K4ME2_AND_H3K27ME3;MIKKELSEN_MCV6_HCP_WITH_H3K27ME3;MIKKELSEN_MEF_HCP_WITH_H3K27ME3;MIKKELSEN_NPC_HCP_WITH_H3K27ME3	Completeproteome;Methyltransferase;Nucleus;Referenceproteome;Ribonucleoprotein;RNA-binding;rRNAprocessing;S-adenosyl-L-methionine;Transferase		2	1	1	6.6	3.3	3.3	34.803	3.3317	2959500000	2327900000	631660000	A6NHQ2	A6NHQ2	rRNA/tRNA 2-O-methyltransferase fibrillarin-like protein 1	FBLL1
0.144536	-0.110935	0.710959	0.262935	0.822464	0.627742	0.281276	-0.0686681	-0.408047	0.735597	0.678433	0.837697	0.691879	0.436356	0.800513	-0.213204	-0.297112	0.0246379	0.415498	0.0152324	0.0641372	0.15508	0.0246379	biological regulation;cellular component organization;cellular component organization at cellular level;cellular component organization or biogenesis;cellular component organization or biogenesis at cellular level;cellular process;chromosome organization;dosage compensation;dosage compensation, by inactivation of X chromosome;inactivation of X chromosome by DNA methylation;organelle organization;…	adenyl nucleotide binding;adenyl ribonucleotide binding;ATP binding;binding;nucleotide binding;purine nucleotide binding;purine ribonucleoside triphosphate binding;purine ribonucleotide binding;ribonucleotide binding	Barr body;cell part;chromosome;intracellular non-membrane-bounded organelle;intracellular organelle;intracellular organelle part;intracellular part;non-membrane-bounded organelle;nuclear chromosome;nuclear part;organelle;organelle part;sex chromosome;X chromosome	biological regulation;cellular component organization;cellular process;chromosome organization;organelle organization;regulation of gene expression, epigenetic	cell part;chromosome;intracellular non-membrane-bounded organelle;intracellular organelle;nuclear chromosome;organelle		SMC_hinge	BASAKI_YBX1_TARGETS_DN;CHARAFE_BREAST_CANCER_LUMINAL_VS_BASAL_DN;CHEN_HOXA5_TARGETS_9HR_UP;CHEOK_RESPONSE_TO_MERCAPTOPURINE_AND_HD_MTX_DN;chr18p11;CUI_TCF21_TARGETS_2_UP;DACOSTA_UV_RESPONSE_VIA_ERCC3_COMMON_DN;DACOSTA_UV_RESPONSE_VIA_ERCC3_DN;GSE12845_IGD_NEG_BLOOD_VS_NAIVE_TONSIL_BCELL_UP;GSE13484_UNSTIM_VS_YF17D_VACCINE_STIM_PBMC_DN;GSE13493_CD4INTCD8POS_VS_CD8POS_THYMOCYTE_DN;GSE1432_CTRL_VS_I…	Acetylation;Alternativesplicing;Chromosome;Completeproteome;Directproteinsequencing;Diseasemutation;Polymorphism;Referenceproteome;Ublconjugation		73	73	73	46.3	46.3	46.3	226.37	323.31	9056500000	6170000000	2886500000	A6NHR9;A6NHR9-2;A6NHR9-3	A6NHR9;A6NHR9-2	Structural maintenance of chromosomes flexible hinge domain-containing protein 1	SMCHD1
NaN	-0.636894	NaN	-0.367667	0.532246	1.11354	-0.668898	-7.08579	-0.503321	0.313896	0.906447	0.144662	1.07987	-0.798153	0.584088	NaN	0.133573	NaN	1.27411	-0.387584	-0.0336771	-0.129255	-0.0336771	establishment of localization;establishment of protein localization;establishment of RNA localization;mRNA transport;nucleic acid transport;nucleobase-containing compound transport;protein transport;RNA transport;transport		cell part;cytoplasmic part;endoplasmic reticulum membrane;endoplasmic reticulum part;intracellular organelle part;intracellular part;macromolecular complex;membrane;membrane part;nuclear membrane;nuclear part;nuclear pore;organelle membrane;organelle part;pore complex;protein complex	establishment of localization;nucleobase-containing compound transport;protein transport;transport	cell part;macromolecular complex;membrane;nuclear pore;protein complex			chr7q11;GCM_MYST2	Alternativesplicing;Completeproteome;Endoplasmicreticulum;Membrane;mRNAtransport;Nuclearporecomplex;Nucleus;Phosphoprotein;Polymorphism;Proteintransport;Referenceproteome;Repeat;Translocation;Transmembrane;Transmembranehelix;Transport		12	12	3	17.7	17.7	5.5	125.06	99.462	1086100000	211410000	874720000	A8CG34;A8CG34-2;Q6PJE2-5;Q6PJE2;A6NF01	A8CG34;A8CG34-2	Nuclear envelope pore membrane protein POM 121C	POM121C
0.0694926	-0.329267	0.145096	-0.426885	0.198101	0.5342	-0.035388	0.0595913	-0.418365	0.303498	0.457433	0.401436	0.555424	0.278971	0.137453	-0.0099013	-0.0890976	0.158401	0.884318	0.203335	0.0212237	0.314359	0.158401	biosynthetic process;cellular biosynthetic process;cellular component assembly;cellular component assembly at cellular level;cellular component organization;cellular component organization at cellular level;cellular component organization or biogenesis;cellular component organization or biogenesis at cellular level;cellular macromolecular complex assembly;cellular macromolecular complex subunit o…	binding;nucleic acid binding;RNA binding	catalytic step 2 spliceosome;cell part;cytoplasmic part;cytosol;intracellular organelle part;intracellular part;macromolecular complex;methylosome;methyltransferase complex;nuclear part;nucleoplasm;organelle part;protein complex;ribonucleoprotein complex;small nuclear ribonucleoprotein complex;small nucleolar ribonucleoprotein complex;SMN-Sm protein complex;spliceosomal complex;U1 snRNP;U12-type …	biosynthetic process;cellular component assembly;cellular component organization;cellular macromolecular complex assembly;cellular metabolic process;cellular nitrogen compound metabolic process;cellular process;macromolecular complex assembly;macromolecule metabolic process;metabolic process;mRNA metabolic process;mRNA processing;nitrogen compound metabolic process;nucleobase-containing compound …	cell part;cytosol;macromolecular complex;nucleoplasm;protein complex;ribonucleoprotein complex;small nuclear ribonucleoprotein complex;small nucleolar ribonucleoprotein complex;spliceosomal complex	Spliceosome	LSM	AMUNDSON_POOR_SURVIVAL_AFTER_GAMMA_RADIATION_2G;BENPORATH_PROLIFERATION;BIOPOLYMER_METABOLIC_PROCESS;CHICAS_RB1_TARGETS_LOW_SERUM;chr2p12;CONCANNON_APOPTOSIS_BY_EPOXOMICIN_DN;DIAZ_CHRONIC_MEYLOGENOUS_LEUKEMIA_UP;DODD_NASOPHARYNGEAL_CARCINOMA_DN;ENK_UV_RESPONSE_KERATINOCYTE_DN;FONTAINE_PAPILLARY_THYROID_CARCINOMA_UP;FONTAINE_THYROID_TUMOR_UNCERTAIN_MALIGNANCY_UP;GNF2_BUB3;GNF2_HAT1;GNF2_MCM5;GNF2_…	3D-structure;Completeproteome;Cytoplasm;mRNAprocessing;mRNAsplicing;Nucleus;Referenceproteome;Ribonucleoprotein;RNA-binding;Spliceosome	(E.F.G) complex;12S U11 snRNP;17S U2 snRNP;18S U11/U12 snRNP;6S methyltransferase and RG-containing Sm proteins complex;C complex spliceosome;SMN complex;SMN complex, U7 snRNA specific;Spliceosome	5	5	5	36.8	36.8	36.8	8.496	20.369	6866600000	4696600000	2169900000	P62308;A8MWD9	P62308;A8MWD9	Small nuclear ribonucleoprotein G;Putative small nuclear ribonucleoprotein G-like protein 15	SNRPG;SNRPGP15
-0.0286478	-0.577116	0.101141	-0.543341	-0.108502	-0.903254	-0.602224	-0.168453	-0.706618	-0.0552352	-0.0385622	0.680157	-1.11989	0.226684	0.284304	-0.139805	-0.129502	-0.156376	0.504778	0.788659	-0.216638	0.828908	-0.129502		binding;catalytic activity;cation binding;hydrolase activity;ion binding;metal ion binding;protein binding;receptor binding	cell part;cytoplasmic part;intracellular membrane-bounded organelle;intracellular organelle;intracellular part;membrane-bounded organelle;microbody;mitochondrion;organelle;peroxisome		cell part;intracellular membrane-bounded organelle;intracellular organelle;microbody;mitochondrion;organelle;peroxisome	Peroxisome	NUDIX	CHESLER_BRAIN_QTL_CIS;chr19q13;GOLDRATH_HOMEOSTATIC_PROLIFERATION;GSE10239_KLRG1INT_VS_KLRG1HIGH_EFF_CD8_TCELL_UP;GSE13485_CTRL_VS_DAY1_YF17D_VACCINE_PBMC_UP;GSE15930_NAIVE_VS_24H_IN_VITRO_STIM_CD8_TCELL_DN;GSE17721_LPS_VS_CPG_16H_BMDM_UP;GSE17721_LPS_VS_CPG_24H_BMDM_UP;GSE17721_LPS_VS_CPG_8H_BMDM_UP;GSE17721_LPS_VS_GARDIQUIMOD_8H_BMDM_UP;GSE17721_PAM3CSK4_VS_CPG_1H_BMDM_UP;GSE17974_CTRL_VS_ACT_I…	Completeproteome;Hydrolase;Magnesium;Manganese;Metal-binding;Mitochondrion;Peroxisome;Polymorphism;Referenceproteome;Transitpeptide		6	6	6	25.9	25.9	25.9	42.233	49.322	825010000	515870000	309130000	A8MXV4	A8MXV4	Nucleoside diphosphate-linked moiety X motif 19, mitochondrial	NUDT19
0.145518	-0.921789	0.241496	-0.063773	0.614999	-0.272506	-0.382936	-0.839984	-0.971809	-0.245194	-0.549444	0.350865	0.235283	-0.00372624	0.355864	-0.985501	-0.0500197	-0.48669	-0.485671	-0.264134	0.507789	0.37921	-0.264134	adaptive immune response;adaptive immune response based on somatic recombination of immune receptors built from immunoglobulin superfamily domains;biological adhesion;cell adhesion;cell gliding;cell migration;cell motility;cell-substrate adhesion;cellular component movement;cellular process;establishment of localization;establishment of localization in cell;exocytosis;immune effector process;immu…	adenyl nucleotide binding;adenyl ribonucleotide binding;ATP binding;binding;catalytic activity;hydrolase activity;hydrolase activity, acting on acid anhydrides;hydrolase activity, acting on acid anhydrides, in phosphorus-containing anhydrides;lipid binding;motor activity;nucleoside-triphosphatase activity;nucleotide binding;phosphatidylinositol binding;phosphatidylinositol-3,4,5-trisphosphate bin…	cell part;cell projection;cytoskeletal part;extracellular membrane-bounded organelle;extracellular organelle;extracellular region part;extracellular vesicular exosome;filopodium;intracellular organelle part;intracellular part;lamellipodium;leading edge membrane;macromolecular complex;membrane;membrane part;membrane-bounded organelle;membrane-bounded vesicle;microvillus;myosin complex;organelle;or…	biological adhesion;cell adhesion;cell motility;cellular component movement;cellular process;establishment of localization;exocytosis;immune system process;locomotion;response to stimulus;secretion;transport;vesicle-mediated transport	cell part;cell projection;extracellular organelle;filopodium;macromolecular complex;membrane;microvillus;organelle;plasma membrane;protein complex;vesicle		Myosin_head;Myosin_TH1	AKT_UP_MTOR_DN.V1_DN;BOSCO_INTERFERON_INDUCED_ANTIVIRAL_MODULE;chr7p13;FULCHER_INFLAMMATORY_RESPONSE_LECTIN_VS_LPS_DN;GOBERT_OLIGODENDROCYTE_DIFFERENTIATION_DN;GSE13306_RA_VS_UNTREATED_MEM_CD4_TCELL_DN;GSE17974_0H_VS_12H_IN_VITRO_ACT_CD4_TCELL_UP;GSE17974_0H_VS_4H_IN_VITRO_ACT_CD4_TCELL_UP;GSE17974_0H_VS_6H_IN_VITRO_ACT_CD4_TCELL_UP;GSE17974_CTRL_VS_ACT_IL4_AND_ANTI_IL12_12H_CD4_TCELL_UP;GSE17974…	Actin-binding;Adaptiveimmunity;Alternativesplicing;ATP-binding;Calmodulin-binding;Cellmembrane;Cellprojection;Completeproteome;Directproteinsequencing;Immunity;Lipid-binding;Membrane;Motorprotein;Myosin;Nucleotide-binding;Polymorphism;Referenceproteome		53	53	50	62.6	62.6	62.1	116.44	323.31	25216000000	15907000000	9310000000	B0I1T2;B0I1T2-4;B0I1T2-3;B0I1T2-2	B0I1T2;B0I1T2-4	Unconventional myosin-Ig;Minor histocompatibility antigen HA-2	MYO1G
-0.251012	0.498664	1.16927	0.832496	0.62323	0.825814	0.877512	-0.267466	0.236983	0.17476	0.273724	0.506147	0.729551	0.546538	0.0387468	-0.0164541	-0.261681	-0.994506	-0.558772	-0.117083	-0.0962629	-0.330974	-0.261681	actin cytoskeleton organization;actin filament organization;actin filament-based process;actin nucleation;Arp2/3 complex-mediated actin nucleation;biological regulation;cellular component disassembly;cellular component disassembly at cellular level;cellular component organization;cellular component organization at cellular level;cellular component organization or biogenesis;cellular component org…	alpha-tubulin binding;binding;cytoskeletal protein binding;enzyme binding;protein binding;tubulin binding;ubiquitin protein ligase binding	autophagic vacuole;cell part;cell projection;centriole;cytoplasmic part;cytoplasmic vesicle;cytoskeletal part;early endosome;early endosome membrane;endosomal part;endosome;endosome membrane;filopodium;intracellular membrane-bounded organelle;intracellular non-membrane-bounded organelle;intracellular organelle;intracellular organelle part;intracellular part;invadopodium;lamellipodium;late endosom…	biological regulation;cellular component disassembly;cellular component organization;cellular process;cytoskeleton organization;endosome organization;endosome transport;establishment of localization;exocytosis;extracellular matrix organization;extracellular structure organization;organelle organization;protein targeting;protein transport;regulation of organelle organization;secretion;transport;va…	cell part;cell projection;endosome;filopodium;intracellular membrane-bounded organelle;intracellular non-membrane-bounded organelle;intracellular organelle;macromolecular complex;membrane;organelle;protein complex;vacuole;vesicle		WASH_WAHD	BRUINS_UVC_RESPONSE_LATE;CAMP_UP.V1_UP;chr15q26;chr9p24;E2F3_UP.V1_DN;GARY_CD5_TARGETS_UP;GINESTIER_BREAST_CANCER_ZNF217_AMPLIFIED_DN;GSE11924_TFH_VS_TH2_CD4_TCELL_UP;GSE14000_UNSTIM_VS_4H_LPS_DC_UP;GSE15750_WT_VS_TRAF6KO_DAY6_EFF_CD8_TCELL_UP;GSE17721_CPG_VS_GARDIQUIMOD_8H_BMDM_UP;GSE17721_LPS_VS_GARDIQUIMOD_8H_BMDM_UP;GSE17721_LPS_VS_PAM3CSK4_8H_BMDM_UP;GSE20715_WT_VS_TLR4_KO_LUNG_DN;GSE6566_ST…	Actin-binding;Cellprojection;Completeproteome;Cytoplasm;Cytoplasmicvesicle;Cytoskeleton;Endosome;Isopeptidebond;Membrane;Proteintransport;Referenceproteome;Transport;Ublconjugation		12	12	7	28.9	28.9	17.1	49.994	64.071	542520000	374710000	167810000	C4AMC7;Q6VEQ5;A8K0Z3;A8MWX3	C4AMC7;Q6VEQ5;A8K0Z3	Putative WAS protein family homolog 3;WAS protein family homolog 2;WAS protein family homolog 1	WASH3P;WASH2P;WASH1
-0.697481	-1.15167	-1.26476	-0.876193	-1.49394	-1.48614	-0.870914	-0.641055	-0.981479	-1.59328	-1.94175	-1.43273	-1.3821	-1.41399	0.24689	0.0564262	0.170188	-0.328525	-1.06556	0.0612077	0.104038	-0.54308	0.0564262	anatomical structure development;anatomical structure morphogenesis;biological regulation;biosynthetic process;cardiac chamber development;cardiac ventricle development;cellular biosynthetic process;cellular macromolecule biosynthetic process;cellular macromolecule metabolic process;cellular metabolic process;cellular nitrogen compound metabolic process;cellular process;cellular protein metabolic…	binding;DNA binding;nucleic acid binding;protein binding;protein binding transcription factor activity;TBP-class protein binding;transcription coactivator activity;transcription cofactor activity;transcription factor binding;transcription factor binding transcription factor activity	cell part;cytoplasm;cytoplasmic part;extracellular membrane-bounded organelle;extracellular organelle;extracellular region part;extracellular vesicular exosome;intracellular membrane-bounded organelle;intracellular organelle;intracellular part;macromolecular complex;membrane-bounded organelle;membrane-bounded vesicle;nascent polypeptide-associated complex;nucleus;organelle;protein complex;vesicle	anatomical structure development;anatomical structure morphogenesis;biological regulation;biosynthetic process;cellular metabolic process;cellular nitrogen compound metabolic process;cellular process;developmental process;establishment of localization;growth;macromolecule metabolic process;metabolic process;nitrogen compound metabolic process;nucleobase-containing compound metabolic process;prima…	cell part;cytoplasm;extracellular organelle;intracellular membrane-bounded organelle;intracellular organelle;macromolecular complex;nucleus;organelle;protein complex;vesicle		NAC	BENPORATH_MYC_MAX_TARGETS;BIOSYNTHETIC_PROCESS;BOUDOUKHA_BOUND_BY_IGF2BP2;CAGCTG_V$AP4_Q5;CAGGTG_V$E12_Q6;CASORELLI_ACUTE_PROMYELOCYTIC_LEUKEMIA_UP;CELLULAR_BIOSYNTHETIC_PROCESS;CELLULAR_MACROMOLECULE_METABOLIC_PROCESS;CELLULAR_PROTEIN_METABOLIC_PROCESS;CHARAFE_BREAST_CANCER_LUMINAL_VS_BASAL_UP;chr12q23;CYTOPLASM;CYTOPLASMIC_PART;DANG_BOUND_BY_MYC;FEVR_CTNNB1_TARGETS_DN;FLECHNER_BIOPSY_KIDNEY_TRA…	3D-structure;Acetylation;Activator;Allergen;Alternativesplicing;Chaperone;Completeproteome;Cytoplasm;Directproteinsequencing;DNA-binding;Host-virusinteraction;Nucleus;Phosphoprotein;Polymorphism;Proteintransport;Referenceproteome;Repeat;Transcription;Transcriptionregulation;Transport		9	9	9	53.5	53.5	53.5	23.384	323.31	13549000000	6530000000	7018900000	Q13765;E9PAV3-2;E9PAV3;Q9BZK3	Q13765;E9PAV3-2;E9PAV3	Nascent polypeptide-associated complex subunit alpha;Nascent polypeptide-associated complex subunit alpha, muscle-specific form	NACA
0.782391	0.929823	1.14132	0.95109	0.867478	0.909797	0.696538	1.09452	0.724676	0.710326	0.91791	0.855427	1.2907	0.871213	0.814868	0.312129	-0.205147	-0.430994	-0.0331798	-0.0120508	0.380899	0.174675	-0.0120508							DUF4535	ATGGYGGA_UNKNOWN;CAGCTG_V$AP4_Q5;CAMP_UP.V1_UP;CCAGGTT,MIR-490;chr5q31;CTCAGGG,MIR-125B,MIR-125A;GRADE_COLON_CANCER_UP;GSE11924_TH1_VS_TH17_CD4_TCELL_DN;GSE14026_TH1_VS_TH17_UP;GSE14308_NAIVE_CD4_TCELL_VS_INDUCED_TREG_DN;GSE14308_TH1_VS_INDUCED_TREG_DN;GSE14308_TH17_VS_INDUCED_TREG_DN;GSE14350_TREG_VS_TEFF_DN;GSE17721_LPS_VS_CPG_12H_BMDM_DN;GSE17721_LPS_VS_CPG_8H_BMDM_DN;GSE17721_LPS_VS_GARDIQUIM…	Completeproteome;Referenceproteome		7	7	7	63.1	63.1	63.1	11.133	64.673	1913700000	1376200000	537520000	L0R6Q1	L0R6Q1		SLC35A4
1.41879	0.525393	0.872518	0.803747	0.701875	3.26414	NaN	1.0322	0.276408	0.710376	0.644144	0.687877	2.9382	0.116687	0.0106796	-0.386596	-0.248985	-0.162142	-0.159603	-0.0139986	-0.325943	NaN	-0.205563	catabolic process;cell differentiation;cellular catabolic process;cellular developmental process;cellular macromolecule catabolic process;cellular macromolecule metabolic process;cellular metabolic process;cellular nitrogen compound metabolic process;cellular process;developmental process;DNA catabolic process;DNA catabolic process, endonucleolytic;DNA fragmentation involved in apoptotic nuclear …	binding;catalytic activity;deoxyribonuclease activity;deoxyribonuclease II activity;DNA binding;endodeoxyribonuclease activity;endodeoxyribonuclease activity, producing 3'-phosphomonoesters;endonuclease activity;endonuclease activity, active with either ribo- or deoxyribonucleic acids and producing 3'-phosphomonoesters;hydrolase activity;hydrolase activity, acting on ester bonds;nuclease activity…	cell part;cytoplasmic part;extracellular membrane-bounded organelle;extracellular organelle;extracellular region part;extracellular vesicular exosome;intracellular;intracellular membrane-bounded organelle;intracellular organelle;intracellular part;lysosome;lytic vacuole;membrane-bounded organelle;membrane-bounded vesicle;organelle;vacuole;vesicle	catabolic process;cell differentiation;cellular metabolic process;cellular nitrogen compound metabolic process;cellular process;developmental process;DNA metabolic process;macromolecule metabolic process;metabolic process;nitrogen compound metabolic process;nucleobase-containing compound metabolic process;primary metabolic process	cell part;extracellular organelle;intracellular;intracellular membrane-bounded organelle;intracellular organelle;lysosome;organelle;vacuole;vesicle	Lysosome	DNase_II	BHATI_G2M_ARREST_BY_2METHOXYESTRADIOL_DN;BIOPOLYMER_METABOLIC_PROCESS;BONOME_OVARIAN_CANCER_POOR_SURVIVAL_DN;BONOME_OVARIAN_CANCER_SURVIVAL_SUBOPTIMAL_DEBULKING;chr19p13;CHYLA_CBFA2T3_TARGETS_DN;CYCLIN_D1_KE_.V1_UP;CYCLIN_D1_UP.V1_UP;CYTOPLASM;CYTOPLASMIC_PART;DACOSTA_UV_RESPONSE_VIA_ERCC3_UP;DEOXYRIBONUCLEASE_ACTIVITY;DNA_BINDING;DNA_METABOLIC_PROCESS;ENDODEOXYRIBONUCLEASE_ACTIVITY;ENDONUCLEASE_…	Alternativesplicing;Apoptosis;Completeproteome;Developmentalprotein;Disulfidebond;Endonuclease;Glycoprotein;Hydrolase;Lysosome;Nuclease;Polymorphism;Referenceproteome;Signal		7	7	7	28.5	28.5	28.5	33.615	58.824	2530900000	701890000	1829000000	O00115-2;O00115	O00115-2;O00115	Deoxyribonuclease-2-alpha	DNASE2
-1.12161	-0.672757	-0.412998	-1.30778	-0.812411	-0.448303	-0.947791	-0.477497	-0.742824	-0.284906	-0.183881	-0.206083	-0.398259	-0.393083	0.0341053	0.644115	-0.070067	0.128092	1.1239	0.606328	0.0500438	0.554708	0.554708	biosynthetic process;cellular biosynthetic process;cellular lipid metabolic process;cellular metabolic process;cellular process;ether lipid biosynthetic process;ether lipid metabolic process;glycerol ether biosynthetic process;glycerol ether metabolic process;glycerolipid biosynthetic process;glycerolipid metabolic process;lipid biosynthetic process;lipid metabolic process;metabolic process;organ…	alkylglycerone-phosphate synthase activity;binding;catalytic activity;coenzyme binding;cofactor binding;FAD binding;flavin adenine dinucleotide binding;oxidoreductase activity;oxidoreductase activity, acting on CH-OH group of donors;oxidoreductase activity, acting on the CH-OH group of donors, NAD or NADP as acceptor;transferase activity;transferase activity, transferring alkyl or aryl (other tha…	cell part;cytoplasmic part;intracellular membrane-bounded organelle;intracellular non-membrane-bounded organelle;intracellular organelle;intracellular organelle lumen;intracellular organelle part;intracellular part;membrane;membrane-bounded organelle;membrane-enclosed lumen;microbody;microbody lumen;microbody membrane;microbody part;mitochondrion;non-membrane-bounded organelle;nuclear part;nucleo…	biosynthetic process;cellular lipid metabolic process;cellular metabolic process;cellular process;glycerol ether metabolic process;lipid metabolic process;metabolic process;primary metabolic process;small molecule metabolic process	cell part;intracellular membrane-bounded organelle;intracellular non-membrane-bounded organelle;intracellular organelle;membrane;microbody;mitochondrion;nucleolus;organelle;peroxisome	Ether lipid metabolism;Peroxisome	FAD_binding_4;FAD-oxidase_C	BECKER_TAMOXIFEN_RESISTANCE_DN;BENPORATH_MYC_MAX_TARGETS;BIOSYNTHETIC_PROCESS;CAGGTA_V$AREB6_01;CAIRO_HEPATOBLASTOMA_CLASSES_UP;CELLULAR_LIPID_METABOLIC_PROCESS;CHARAFE_BREAST_CANCER_LUMINAL_VS_BASAL_DN;CHARAFE_BREAST_CANCER_LUMINAL_VS_MESENCHYMAL_DN;CHIARETTI_ACUTE_LYMPHOBLASTIC_LEUKEMIA_ZAP70;chr2q;CYTOPLASM;CYTOPLASMIC_PART;DANG_BOUND_BY_MYC;DIAZ_CHRONIC_MEYLOGENOUS_LEUKEMIA_UP;DURCHDEWALD_SKI…	Acetylation;Cataract;Completeproteome;Diseasemutation;Dwarfism;FAD;Flavoprotein;Lipidbiosynthesis;Lipidmetabolism;Membrane;Peroxisome;Phosphoprotein;Referenceproteome;Rhizomelicchondrodysplasiapunctata;Transferase;Transitpeptide	AGPS-GNPAT complex	31	31	31	59.6	59.6	59.6	72.911	323.31	9605100000	5554300000	4050800000	O00116	O00116	Alkyldihydroxyacetonephosphate synthase, peroxisomal	AGPS
0.503363	1.52325	0.145096	-0.172306	0.303326	-0.0323073	0.269276	-0.0866316	1.45043	0.318911	0.456666	0.488683	0.126858	0.163139	0.713825	-0.589994	-0.0728196	0.173815	0.628971	0.185357	0.159166	-0.106137	0.159166	anatomical structure development;antigen processing and presentation;antigen processing and presentation of exogenous antigen;antigen processing and presentation of exogenous peptide antigen;antigen processing and presentation of exogenous peptide antigen via MHC class II;antigen processing and presentation of peptide antigen;antigen processing and presentation of peptide antigen via MHC class II…	adenyl nucleotide binding;adenyl ribonucleotide binding;ATP binding;ATPase activity;binding;catalytic activity;hydrolase activity;hydrolase activity, acting on acid anhydrides;hydrolase activity, acting on acid anhydrides, in phosphorus-containing anhydrides;microtubule motor activity;motor activity;nucleoside-triphosphatase activity;nucleotide binding;purine nucleotide binding;purine ribonucleos…	cell part;centrosome;cytoplasmic part;cytoskeletal part;cytosol;intracellular non-membrane-bounded organelle;intracellular organelle;intracellular organelle part;intracellular part;kinesin complex;macromolecular complex;membrane;microtubule;microtubule associated complex;microtubule organizing center;non-membrane-bounded organelle;organelle;organelle part;protein complex;spindle pole	anatomical structure development;biological regulation;cell cycle;cell differentiation;cell division;cellular component assembly;cellular component disassembly;cellular component movement;cellular component organization;cellular process;coagulation;cytoskeleton organization;developmental process;immune system process;metabolic process;mitotic cell cycle;multicellular organismal process;organelle …	cell part;centrosome;cytosol;intracellular non-membrane-bounded organelle;intracellular organelle;macromolecular complex;membrane;microtubule organizing center;organelle;protein complex		Kinesin	AAAGGAT,MIR-501;ACATTCC,MIR-1,MIR-206;ATACCTC,MIR-202;BLALOCK_ALZHEIMERS_DISEASE_DN;BORCZUK_MALIGNANT_MESOTHELIOMA_UP;BOYAULT_LIVER_CANCER_SUBCLASS_G3_UP;BURTON_ADIPOGENESIS_12;CATTTCA,MIR-203;chr5q12;CTTTGT_V$LEF1_Q2;DACOSTA_UV_RESPONSE_VIA_ERCC3_COMMON_DN;DACOSTA_UV_RESPONSE_VIA_ERCC3_DN;DAZARD_RESPONSE_TO_UV_NHEK_DN;DAZARD_RESPONSE_TO_UV_SCC_DN;DAZARD_UV_RESPONSE_CLUSTER_G6;DIAZ_CHRONIC_MEYLOG…	3D-structure;Acetylation;Alternativesplicing;ATP-binding;Cellcycle;Celldivision;Coiledcoil;Completeproteome;Cytoplasm;Cytoskeleton;Developmentalprotein;Differentiation;Diseasemutation;Microtubule;Mitosis;Motorprotein;Neurogenesis;Nucleotide-binding;Phosphoprotein;Referenceproteome		27	27	25	41.4	41.4	38	79.954	181.92	2700500000	1910500000	789990000	O00139;O00139-4;O00139-1;O00139-5;O00139-2	O00139;O00139-4;O00139-1;O00139-5;O00139-2	Kinesin-like protein KIF2A	KIF2A
-0.988737	-1.43121	-0.303663	-0.881192	-0.35283	-0.167092	-1.18063	-0.865824	-1.53263	-0.227815	-0.353842	-0.0869925	-0.231472	-0.581931	0.0975475	0.122913	-0.101422	0.0758483	0.52735	0.265838	-0.0643799	0.598702	0.122913	biological regulation;cellular macromolecule metabolic process;cellular metabolic process;cellular nitrogen compound metabolic process;cellular process;cellular response to stimulus;cellular response to stress;establishment of localization;establishment of localization in cell;establishment of RNA localization;intracellular transport;macromolecule metabolic process;metabolic process;mRNA export f…	adenyl nucleotide binding;adenyl ribonucleotide binding;ATP binding;ATPase activity;ATPase activity, coupled;ATP-dependent helicase activity;ATP-dependent RNA helicase activity;binding;catalytic activity;helicase activity;hydrolase activity;hydrolase activity, acting on acid anhydrides;hydrolase activity, acting on acid anhydrides, in phosphorus-containing anhydrides;nucleoside-triphosphatase act…	cell part;cytoplasm;intracellular membrane-bounded organelle;intracellular non-membrane-bounded organelle;intracellular organelle;intracellular organelle part;intracellular part;macromolecular complex;membrane;membrane-bounded organelle;non-membrane-bounded organelle;nuclear part;nucleolus;nucleus;organelle;organelle part;ribonucleoprotein complex;spliceosomal complex	biological regulation;cellular metabolic process;cellular nitrogen compound metabolic process;cellular process;establishment of localization;macromolecule metabolic process;metabolic process;mRNA metabolic process;mRNA processing;nitrogen compound metabolic process;nuclear transport;nucleobase-containing compound metabolic process;nucleobase-containing compound transport;nucleocytoplasmic transpo…	cell part;cytoplasm;intracellular membrane-bounded organelle;intracellular non-membrane-bounded organelle;intracellular organelle;macromolecular complex;membrane;nucleolus;nucleus;organelle;ribonucleoprotein complex;spliceosomal complex		DEAD;Helicase_C	AGCTCCT,MIR-28;ATP_DEPENDENT_HELICASE_ACTIVITY;ATP_DEPENDENT_RNA_HELICASE_ACTIVITY;ATPASE_ACTIVITY;ATPASE_ACTIVITY_COUPLED;BASAKI_YBX1_TARGETS_UP;BENPORATH_NANOG_TARGETS;BENPORATH_SOX2_TARGETS;BIOPOLYMER_METABOLIC_PROCESS;BLALOCK_ALZHEIMERS_DISEASE_UP;BLUM_RESPONSE_TO_SALIRASIB_DN;BROWNE_HCMV_INFECTION_14HR_UP;CAIRO_HEPATOBLASTOMA_CLASSES_UP;CELLULAR_LOCALIZATION;chr19p13;chr6p21;CTTTGA_V$LEF1_Q2…	Acetylation;Alternativesplicing;ATP-binding;Completeproteome;Cytoplasm;Helicase;Hydrolase;mRNAprocessing;mRNAsplicing;Nucleotide-binding;Nucleus;Phosphoprotein;Polymorphism;Referenceproteome;RNA-binding	Emerin complex 52	33	17	17	72.8	45.9	45.9	49.129	323.31	12010000000	6827100000	5183400000	O00148;O00148-2;O00148-3	O00148;O00148-2;O00148-3	ATP-dependent RNA helicase DDX39A	DDX39A
2.22016	3.70183	-0.199956	1.1431	0.429716	-1.21065	1.953	1.79394	3.65091	0.379863	1.29461	-0.888976	-1.13757	1.44696	0.388375	-0.42622	-0.0509181	0.579819	0.151515	-1.31869	0.0730792	-0.506035	-0.0509181	biological regulation;regulation of biological process;regulation of biosynthetic process;regulation of cellular biosynthetic process;regulation of cellular macromolecule biosynthetic process;regulation of cellular metabolic process;regulation of cellular process;regulation of gene expression;regulation of macromolecule biosynthetic process;regulation of macromolecule metabolic process;regulation…	binding;cation binding;ion binding;metal ion binding;protein binding transcription factor activity;transcription coactivator activity;transcription cofactor activity;transcription factor binding transcription factor activity;transition metal ion binding;zinc ion binding	adherens junction;anchoring junction;cell junction;cell part;cell-substrate adherens junction;cell-substrate junction;cytoplasm;cytoskeleton;focal adhesion;intracellular non-membrane-bounded organelle;intracellular organelle;intracellular organelle part;intracellular part;macromolecular complex;non-membrane-bounded organelle;nuclear part;nucleoplasm part;organelle;organelle part;protein complex;t…	biological regulation;response to chemical stimulus;response to oxidative stress;response to stimulus;response to stress	cell part;cytoplasm;cytoskeleton;intracellular non-membrane-bounded organelle;intracellular organelle;macromolecular complex;organelle;protein complex;transcription factor complex		LIM;PDZ	BERENJENO_TRANSFORMED_BY_RHOA_UP;BOYLAN_MULTIPLE_MYELOMA_C_D_UP;BYSTRYKH_HEMATOPOIESIS_STEM_CELL_AND_BRAIN_QTL_TRANS;CHAUHAN_RESPONSE_TO_METHOXYESTRADIOL_DN;CHEMELLO_SOLEUS_VS_EDL_MYOFIBERS_UP;CHICAS_RB1_TARGETS_CONFLUENT;chr10q23;CHUNG_BLISTER_CYTOTOXICITY_DN;CREIGHTON_ENDOCRINE_THERAPY_RESISTANCE_4;CTTTGT_V$LEF1_Q2;DELACROIX_RAR_BOUND_ES;DELYS_THYROID_CANCER_UP;DUTERTRE_ESTRADIOL_RESPONSE_24HR_…	3D-structure;Acetylation;Completeproteome;Cytoplasm;Cytoskeleton;Directproteinsequencing;LIMdomain;Metal-binding;Phosphoprotein;Polymorphism;Referenceproteome;Zinc		23	23	23	88.1	88.1	88.1	36.071	323.31	18467000000	15701000000	2765500000	O00151	O00151	PDZ and LIM domain protein 1	PDLIM1
-2.26095	-1.59783	-2.4615	-1.43256	-1.70196	-1.77969	-1.82036	-1.6664	-0.47328	-0.785075	-1.8732	-2.07959	-1.85499	-1.42241	0.213759	0.594546	1.12455	1.67643	-0.440641	-0.377637	-0.0753	0.397952	0.397952	biosynthetic process;carboxylic acid biosynthetic process;carboxylic acid catabolic process;carboxylic acid metabolic process;catabolic process;cellular biosynthetic process;cellular catabolic process;cellular ketone metabolic process;cellular lipid catabolic process;cellular lipid metabolic process;cellular metabolic process;cellular nitrogen compound metabolic process;cellular process;coenzyme …	acyl-CoA thioesterase activity;binding;carboxylic acid binding;carboxylic ester hydrolase activity;catalytic activity;CoA hydrolase activity;coenzyme binding;cofactor binding;fatty acid binding;fatty-acyl-CoA binding;hydrolase activity;hydrolase activity, acting on ester bonds;identical protein binding;lipid binding;monocarboxylic acid binding;palmitoyl-CoA hydrolase activity;protein binding;prot…	cell body;cell part;cell projection;cytoplasm;cytoplasmic part;cytosol;extracellular membrane-bounded organelle;extracellular organelle;extracellular region part;extracellular vesicular exosome;intracellular membrane-bounded organelle;intracellular organelle;intracellular organelle part;intracellular part;membrane-bounded organelle;membrane-bounded vesicle;mitochondrion;neuron projection;nuclear …	biosynthetic process;catabolic process;cellular ketone metabolic process;cellular lipid metabolic process;cellular metabolic process;cellular nitrogen compound metabolic process;cellular process;cofactor metabolic process;heterocycle metabolic process;lipid metabolic process;metabolic process;nitrogen compound metabolic process;nucleobase-containing compound metabolic process;nucleobase-containin…	cell body;cell part;cell projection;cytoplasm;cytosol;extracellular organelle;intracellular membrane-bounded organelle;intracellular organelle;mitochondrion;neuron projection;nucleoplasm;organelle;vesicle	Biosynthesis of unsaturated fatty acids	4HBT	ACCAAAG,MIR-9;ATGAAGG,MIR-205;BERENJENO_TRANSFORMED_BY_RHOA_UP;BILD_HRAS_ONCOGENIC_SIGNATURE;BLALOCK_ALZHEIMERS_DISEASE_DN;BONOME_OVARIAN_CANCER_POOR_SURVIVAL_DN;BONOME_OVARIAN_CANCER_SURVIVAL_SUBOPTIMAL_DEBULKING;CAGTGTT,MIR-141,MIR-200A;CHIARADONNA_NEOPLASTIC_TRANSFORMATION_CDC25_DN;CHIARADONNA_NEOPLASTIC_TRANSFORMATION_KRAS_CDC25_UP;CHICAS_RB1_TARGETS_CONFLUENT;CHICAS_RB1_TARGETS_SENESCENT;chr…	3D-structure;Acetylation;Alternativesplicing;Completeproteome;Cytoplasm;Directproteinsequencing;Hydrolase;Mitochondrion;Referenceproteome;Repeat;Serineesterase		14	14	1	54.4	54.4	4.4	37.419	78.221	2067400000	552970000	1514400000	O00154-4;O00154-2;O00154-3	O00154-4;O00154-2;O00154-3	Cytosolic acyl coenzyme A thioester hydrolase	ACOT7
0.276065	-1.06287	-0.00566425	1.26385	-0.869876	-1.34792	-0.204467	0.0592569	-0.758601	-1.11455	-1.26886	-0.834108	-1.08654	-1.5088	0.15087	-0.216808	0.304267	-1.10888	-2.5327	0.035768	0.261375	-1.30433	-0.216808	biological regulation;cell activation;cell activation involved in immune response;cellular process;defense response;defense response to bacterium;defense response to Gram-positive bacterium;establishment of localization;establishment of localization in cell;exocytosis;immune effector process;immune system process;leukocyte activation;leukocyte activation involved in immune response;leukocyte degr…	actin binding;adenyl nucleotide binding;adenyl ribonucleotide binding;ATP binding;binding;catalytic activity;cytoskeletal protein binding;hydrolase activity;hydrolase activity, acting on acid anhydrides;hydrolase activity, acting on acid anhydrides, in phosphorus-containing anhydrides;motor activity;nucleoside-triphosphatase activity;nucleotide binding;protein binding;purine nucleotide binding;pu…	cell cortex part;cell part;cortical actin cytoskeleton;cortical cytoskeleton;cytoplasmic part;cytoskeletal part;cytoskeleton;filamentous actin;intracellular non-membrane-bounded organelle;intracellular organelle;intracellular organelle part;intracellular part;macromolecular complex;myosin complex;non-membrane-bounded organelle;organelle;organelle part;protein complex;unconventional myosin complex	biological regulation;cell activation;cellular process;establishment of localization;exocytosis;immune system process;multi-organism process;regulation of organelle organization;response to biotic stimulus;response to stimulus;response to stress;secretion;transport;vesicle-mediated transport	cell part;cytoskeleton;intracellular non-membrane-bounded organelle;intracellular organelle;macromolecular complex;organelle;protein complex		Myosin_head;Myosin_TH1;SH3_9	BOYLAN_MULTIPLE_MYELOMA_C_D_DN;BYSTRYKH_HEMATOPOIESIS_STEM_CELL_QTL_TRANS;CAGCTG_V$AP4_Q5;CHEN_METABOLIC_SYNDROM_NETWORK;chr19p13;COATES_MACROPHAGE_M1_VS_M2_DN;CTACCTC,LET-7A,LET-7B,LET-7C,LET-7D,LET-7E,LET-7F,MIR-98,LET-7G,LET-7I;CTGCAGY_UNKNOWN;CYCLIN_D1_KE_.V1_DN;CYCLIN_D1_UP.V1_DN;DUNNE_TARGETS_OF_AML1_MTG8_FUSION_UP;GAVIN_FOXP3_TARGETS_CLUSTER_P3;GAVIN_FOXP3_TARGETS_CLUSTER_P6;GNF2_CASP1;GNF…	Actin-binding;ATP-binding;Calmodulin-binding;Completeproteome;Motorprotein;Myosin;Nucleotide-binding;Phosphoprotein;Polymorphism;Referenceproteome;SH3domain		41	41	37	48.8	48.8	45.4	124.84	323.31	8435900000	5269400000	3166500000	O00160	O00160	Unconventional myosin-If	MYO1F
0.443464	1.49118	0.616203	0.445001	0.172533	0.242595	0.326689	-0.539054	1.4533	-0.386526	-0.125379	-0.144012	0.200661	-0.0103836	0.0212403	-0.982517	-0.0378802	-1.00273	-0.57038	-0.316544	-0.0419336	-0.337073	-0.337073	amine transport;biological regulation;cellular component assembly;cellular component assembly at cellular level;cellular component organization;cellular component organization at cellular level;cellular component organization or biogenesis;cellular component organization or biogenesis at cellular level;cellular macromolecular complex assembly;cellular macromolecular complex subunit organization;c…	binding;protein binding;SNAP receptor activity;SNARE binding;syntaxin binding	adherens junction;anchoring junction;azurophil granule;cell junction;cell part;cell projection;cell-substrate adherens junction;cell-substrate junction;cytoplasm;cytoplasmic membrane-bounded vesicle;cytoplasmic part;cytoplasmic vesicle;extracellular membrane-bounded organelle;extracellular organelle;extracellular region part;extracellular vesicular exosome;focal adhesion;intracellular membrane-bo…	amine transport;biological regulation;cellular component assembly;cellular component organization;cellular macromolecular complex assembly;cellular membrane organization;cellular process;establishment of localization;Golgi vesicle transport;hormone transport;macromolecular complex assembly;membrane fusion;membrane organization;organelle fusion;organelle organization;protein complex assembly;prote…	cell part;cell projection;cytoplasm;cytoplasmic membrane-bounded vesicle;extracellular organelle;intracellular membrane-bounded organelle;intracellular organelle;lysosome;macromolecular complex;membrane;neuron projection;nucleoplasm;organelle;plasma membrane;protein complex;synapse;vacuole;vesicle	SNARE interactions in vesicular transport	SNAP-25;SNARE	BRUINS_UVC_RESPONSE_EARLY_LATE;BRUNO_HEMATOPOIESIS;BUYTAERT_PHOTODYNAMIC_THERAPY_STRESS_UP;BYSTRYKH_HEMATOPOIESIS_STEM_CELL_QTL_TRANS;CELLULAR_LOCALIZATION;chr15q14;CHUNG_BLISTER_CYTOTOXICITY_DN;CROONQUIST_NRAS_VS_STROMAL_STIMULATION_UP;CUI_TCF21_TARGETS_2_DN;CYTOSKELETON_ORGANIZATION_AND_BIOGENESIS;DIAZ_CHRONIC_MEYLOGENOUS_LEUKEMIA_UP;ESTABLISHMENT_OF_CELLULAR_LOCALIZATION;ESTABLISHMENT_OF_LOCAL…	3D-structure;Acetylation;Alternativesplicing;Celljunction;Cellmembrane;Coiledcoil;Completeproteome;Directproteinsequencing;Lipoprotein;Membrane;Palmitate;Phosphoprotein;Proteintransport;Referenceproteome;Repeat;Synapse;Synaptosome;Transport	SNARE complex (SNAP23, STX1A);SNARE complex (STX11, VAMP2, SNAP23);SNARE complex (STX2, SNAP23);SNARE complex (STX4, SNAP23);SNARE complex (STX4, SNAP23, VAMP1);SNARE complex (STX4, SNAP23, VAMP2);SNARE complex (STX4, VAMP8, VAMP3, SNAP23);SNARE complex (STX6, SNAP23)	11	11	11	65.4	65.4	65.4	23.354	186.49	2881700000	2054100000	827560000	O00161;O00161-2	O00161;O00161-2	Synaptosomal-associated protein 23	SNAP23
NaN	-1.5087	-0.797459	-1.87335	-0.140123	-0.765413	-1.39765	-1.18013	-1.35015	-0.15079	-0.508487	0.0454035	-0.699296	-0.762684	0.0508356	NaN	0.158544	0.646669	1.36486	0.185527	0.066117	0.634968	0.410247	biological regulation;cellular component organization;cellular component organization or biogenesis;cellular process;cellular response to chemical stimulus;cellular response to cytokine stimulus;cellular response to organic substance;cellular response to stimulus;negative regulation of apoptosis;negative regulation of biological process;negative regulation of cell death;negative regulation of cel…	binding;cytokine binding;growth factor binding;interleukin-1 binding;protein binding;protein N-terminus binding	actin cytoskeleton;apical plasma membrane;cell part;cell projection;clathrin-coated vesicle;coated vesicle;cytoplasmic membrane-bounded vesicle;cytoplasmic part;cytoplasmic vesicle;cytoskeleton;endoplasmic reticulum;envelope;intracellular membrane-bounded organelle;intracellular non-membrane-bounded organelle;intracellular organelle;intracellular organelle part;intracellular part;lamellipodium;ma…	biological regulation;cellular component organization;cellular process;regulation of organelle organization;regulation of protein modification process;response to chemical stimulus;response to stimulus	cell part;cell projection;cytoplasmic membrane-bounded vesicle;cytoskeleton;endoplasmic reticulum;intracellular membrane-bounded organelle;intracellular non-membrane-bounded organelle;intracellular organelle;macromolecular complex;membrane;mitochondrion;nuclear envelope;organelle;protein complex;transcription factor complex;vesicle			ACEVEDO_LIVER_TUMOR_VS_NORMAL_ADJACENT_TISSUE_UP;BENPORATH_MYC_MAX_TARGETS;BOHN_PRIMARY_IMMUNODEFICIENCY_SYNDROM_UP;CAMP_UP.V1_UP;CELL_FRACTION;chr1q21;CYTOKINE_BINDING;CYTOPLASM;CYTOPLASMIC_PART;DANG_BOUND_BY_MYC;DELPUECH_FOXO3_TARGETS_DN;DITTMER_PTHLH_TARGETS_UP;ENDOPLASMIC_RETICULUM;FLECHNER_PBL_KIDNEY_TRANSPLANT_OK_VS_DONOR_UP;FULCHER_INFLAMMATORY_RESPONSE_LECTIN_VS_LPS_UP;GOTZMANN_EPITHELIAL…	Acetylation;Alternativesplicing;Completeproteome;Cytoplasmicvesicle;Directproteinsequencing;Diseasemutation;Endoplasmicreticulum;Membrane;Mitochondrion;Nucleus;Polymorphism;Referenceproteome;Sarcoplasmicreticulum		7	7	7	48.5	48.5	48.5	26.099	39.804	474080000	243650000	230430000	O00165-5;O00165;O00165-3;O00165-2;O00165-4;O00165-6	O00165-5;O00165;O00165-3;O00165-2	HCLS1-associated protein X-1	HAX1
-0.256201	-0.560535	-1.45535	0.0724668	-1.22826	-1.127	-0.306674	-0.470724	-0.272297	-0.828391	-1.19859	-1.43753	-0.752217	-0.601771	0.686543	-0.214523	0.288238	0.626958	-1.27106	-0.209265	0.374786	-0.295097	-0.209265	biological regulation;cellular macromolecule metabolic process;cellular metabolic process;cellular process;cellular protein metabolic process;cellular response to stimulus;establishment of localization;establishment of localization in cell;establishment of protein localization;establishment of protein localization in mitochondrion;establishment of protein localization to organelle;intracellular p…	binding;GAF domain binding;molecular transducer activity;protein binding;protein binding transcription factor activity;protein domain specific binding;signal transducer activity;transcription coactivator activity;transcription cofactor activity;transcription factor binding;transcription factor binding transcription factor activity;unfolded protein binding	cell part;cytoplasm;cytoplasmic part;cytosol;intracellular organelle part;intracellular part;membrane;nuclear part;nucleoplasm;organelle part	biological regulation;cellular metabolic process;cellular process;establishment of localization;macromolecule metabolic process;metabolic process;primary metabolic process;protein folding;protein maturation;protein metabolic process;protein targeting;protein transport;response to stimulus;signal transduction;transport;xenobiotic metabolic process	cell part;cytoplasm;cytosol;membrane;nucleoplasm		FKBP_C	BYSTRYKH_HEMATOPOIESIS_STEM_CELL_AND_BRAIN_QTL_TRANS;CELLULAR_MACROMOLECULE_METABOLIC_PROCESS;CELLULAR_PROTEIN_METABOLIC_PROCESS;CHIARETTI_ACUTE_LYMPHOBLASTIC_LEUKEMIA_ZAP70;chr11q13;CRGAARNNNNCGA_UNKNOWN;CYTOPLASM;CYTOPLASMIC_PART;CYTOSOL;DAIRKEE_TERT_TARGETS_UP;ESTABLISHMENT_OF_LOCALIZATION;ESTABLISHMENT_OF_PROTEIN_LOCALIZATION;GARY_CD5_TARGETS_UP;GCCATNTTG_V$YY1_Q6;GCM_AIP;GCM_FANCC;GCM_HDAC1;…	3D-structure;Completeproteome;Cushingsyndrome;Cytoplasm;Polymorphism;Referenceproteome;Repeat;TPRrepeat		18	18	18	66.4	66.4	66.4	37.636	188.03	4787500000	2603200000	2184300000	O00170	O00170	AH receptor-interacting protein	AIP
0.304171	0.307621	-0.436901	0.455288	-0.215219	-0.680086	0.060771	0.307144	0.465668	-0.663063	-0.475781	-0.693988	-1.29498	-0.483485	0.0386988	0.00297216	0.158047	-0.226161	-0.931069	-0.478769	-0.614896	-0.544256	-0.478769	biological regulation;cellular process;cellular response to stimulus;immune response;immune system process;metabolic process;positive regulation of biological process;positive regulation of catabolic process;positive regulation of cellular catabolic process;positive regulation of cellular metabolic process;positive regulation of cellular process;positive regulation of macromolecule metabolic proc…	binding;catalytic activity;GTP binding;GTPase activity;guanyl nucleotide binding;guanyl ribonucleotide binding;hydrolase activity;hydrolase activity, acting on acid anhydrides;hydrolase activity, acting on acid anhydrides, in phosphorus-containing anhydrides;nucleoside-triphosphatase activity;nucleotide binding;purine nucleotide binding;purine ribonucleoside triphosphate binding;purine ribonucleo…	cell part;cytoplasmic exosome (RNase complex);cytoplasmic part;cytosol;exosome (RNase complex);intracellular part;macromolecular complex;membrane;protein complex	biological regulation;cellular process;immune system process;metabolic process;response to stimulus;signal transduction	cell part;cytosol;exosome (RNase complex);macromolecular complex;membrane;protein complex		GTP_EFTU;GTP_EFTU_D2;GTP_EFTU_D3	ACEVEDO_METHYLATED_IN_LIVER_CANCER_DN;AGUIRRE_PANCREATIC_CANCER_COPY_NUMBER_DN;AMUNDSON_GAMMA_RADIATION_RESPONSE;AMUNDSON_GENOTOXIC_SIGNATURE;BENPORATH_NANOG_TARGETS;BENPORATH_OCT4_TARGETS;BLALOCK_ALZHEIMERS_DISEASE_UP;BYSTRYKH_HEMATOPOIESIS_STEM_CELL_QTL_TRANS;CACGTG_V$MYC_Q2;chr22q13;CTGCAGY_UNKNOWN;DORSAM_HOXA9_TARGETS_UP;GACAATC,MIR-219;GARY_CD5_TARGETS_UP;GATTGGY_V$NFY_Q6_01;GCM_BCL2L1;GCM_D…	Completeproteome;Cytoplasm;GTP-binding;Nucleotide-binding;Phosphoprotein;Polymorphism;Referenceproteome		17	17	17	45.7	45.7	45.7	72.453	162.72	1255200000	763110000	492060000	O00178	O00178	GTP-binding protein 1	GTPBP1
-0.476098	0.612734	-0.169045	0.350518	0.621345	-0.162819	1.7757	0.0120776	0.970171	-0.0520521	-0.243472	0.00633819	-0.522845	1.79929	0.638782	0.488176	0.357437	0.116993	-0.59399	-0.615006	-0.360026	0.023592	0.023592	biological regulation;cellular process;cellular response to stimulus;positive regulation of biological process;positive regulation of cell communication;positive regulation of cellular process;positive regulation of I-kappaB kinase/NF-kappaB cascade;positive regulation of intracellular protein kinase cascade;positive regulation of response to stimulus;positive regulation of signal transduction;po…	binding;carbohydrate binding;galactose binding;molecular transducer activity;monosaccharide binding;signal transducer activity;sugar binding	cell part;cytoplasm;extracellular membrane-bounded organelle;extracellular organelle;extracellular region part;extracellular vesicular exosome;intracellular part;membrane-bounded organelle;membrane-bounded vesicle;organelle;vesicle	biological regulation;cellular process;response to stimulus;signal transduction	cell part;cytoplasm;extracellular organelle;organelle;vesicle		Gal-bind_lectin	AFFAR_YY1_TARGETS_UP;BASSO_B_LYMPHOCYTE_NETWORK;BERENJENO_TRANSFORMED_BY_RHOA_DN;BLALOCK_ALZHEIMERS_DISEASE_UP;BRCA1_DN.V1_UP;BURTON_ADIPOGENESIS_9;CAIRO_LIVER_DEVELOPMENT_DN;CARBOHYDRATE_BINDING;CHIARADONNA_NEOPLASTIC_TRANSFORMATION_CDC25_DN;CHIARADONNA_NEOPLASTIC_TRANSFORMATION_KRAS_DN;chr17q11;COLDREN_GEFITINIB_RESISTANCE_DN;COLINA_TARGETS_OF_4EBP1_AND_4EBP2;CTIP_DN.V1_UP;FERRANDO_LYL1_NEIGHBO…	3D-structure;Alternativesplicing;Completeproteome;Cytoplasm;Lectin;Polymorphism;Referenceproteome;Repeat;Secreted		9	9	9	34.7	34.7	34.7	34.69	91.841	3878200000	2746800000	1131300000	O00182-3;O00182-2;O00182-6;O00182;Q3B8N2-2;Q6DKI2;Q3B8N2;O00182-5;O00182-4	O00182-3;O00182-2;O00182-6;O00182	Galectin-9	LGALS9
0.0147567	0.303064	0.463394	-0.250167	-0.168482	-0.00166987	-0.299523	-0.53749	-0.209759	-0.329135	-0.241667	-0.0806943	0.156482	-0.0708092	0.252659	-0.552247	-0.512823	-0.792529	0.00849906	0.0877881	0.158152	0.228714	0.00849906	anatomical structure development;biological adhesion;biological regulation;blood coagulation;brain development;carbohydrate transport;cell activation;cell activation involved in immune response;cell adhesion;cell-cell adhesion;cellular component assembly;cellular component organization;cellular component organization or biogenesis;cellular process;coagulation;developmental process;establishment o…	binding;protein binding;SNARE binding;syntaxin binding	apical plasma membrane;basolateral plasma membrane;cell part;cytoplasmic membrane-bounded vesicle;cytoplasmic part;cytoplasmic vesicle;cytosol;extracellular membrane-bounded organelle;extracellular organelle;extracellular region part;extracellular vesicular exosome;intracellular membrane-bounded organelle;intracellular organelle;intracellular part;membrane;membrane part;membrane-bounded organelle…	anatomical structure development;biological adhesion;biological regulation;carbohydrate transport;cell activation;cell adhesion;cellular component assembly;cellular component organization;cellular process;coagulation;developmental process;establishment of localization;exocytosis;hormone transport;immune system process;macromolecular complex assembly;membrane docking;membrane organization;multicel…	cell part;cytoplasmic membrane-bounded vesicle;cytosol;extracellular organelle;intracellular membrane-bounded organelle;intracellular organelle;membrane;organelle;plasma membrane;vesicle		Sec1	APPIERTO_RESPONSE_TO_FENRETINIDE_UP;BASAKI_YBX1_TARGETS_DN;BURTON_ADIPOGENESIS_9;BUYTAERT_PHOTODYNAMIC_THERAPY_STRESS_UP;CHEN_METABOLIC_SYNDROM_NETWORK;chr1p13;CUI_TCF21_TARGETS_2_DN;DACOSTA_UV_RESPONSE_VIA_ERCC3_DN;DIAZ_CHRONIC_MEYLOGENOUS_LEUKEMIA_UP;ENK_UV_RESPONSE_KERATINOCYTE_DN;FRASOR_RESPONSE_TO_SERM_OR_FULVESTRANT_UP;FULCHER_INFLAMMATORY_RESPONSE_LECTIN_VS_LPS_DN;GENTILE_UV_HIGH_DOSE_DN;G…	Cellmembrane;Completeproteome;Cytoplasm;Membrane;Phosphoprotein;Polymorphism;Proteintransport;Referenceproteome;Transport		18	18	18	35.8	35.8	35.8	67.764	105.98	2141500000	1261500000	879930000	O00186	O00186	Syntaxin-binding protein 3	STXBP3
0.874881	0.356585	-0.670928	0.290646	0.2206	-0.322408	0.753875	1.072	0.515431	0.69165	0.213073	NaN	-0.253757	0.501006	0.346885	0.197123	0.158846	1.36258	-0.0775738	NaN	0.0686506	-0.252869	0.113748							SMAP		Acetylation;Completeproteome;Phosphoprotein;Referenceproteome		7	7	7	30.1	30.1	30.1	20.332	323.31	1828200000	1291000000	537140000	O00193	O00193	Small acidic protein	SMAP
4.00976	4.701	4.43593	1.12042	3.9441	2.77065	3.8315	2.60389	4.01549	1.75928	1.47035	1.14033	NaN	2.73891	0.0372986	-1.40587	-0.685506	-2.67665	0.349934	-2.80377	NaN	-1.09259	-1.24923	biological regulation;cellular process;cellular response to stimulus;establishment of localization;establishment of localization in cell;establishment of melanosome localization;establishment of organelle localization;establishment of pigment granule localization;establishment of protein localization;establishment of vesicle localization;intracellular protein transport;intracellular signal transd…	binding;catalytic activity;cytoskeletal protein binding;GDP binding;GTP binding;GTPase activity;guanyl nucleotide binding;guanyl ribonucleotide binding;hydrolase activity;hydrolase activity, acting on acid anhydrides;hydrolase activity, acting on acid anhydrides, in phosphorus-containing anhydrides;myosin binding;myosin V binding;nucleoside-triphosphatase activity;nucleotide binding;protein bindi…	apical plasma membrane;cell part;clathrin-coated vesicle;coated vesicle;cytoplasmic membrane-bounded vesicle;cytoplasmic part;cytoplasmic vesicle;cytoplasmic vesicle membrane;cytoplasmic vesicle part;endosomal part;endosome membrane;extracellular membrane-bounded organelle;extracellular organelle;extracellular region part;extracellular vesicular exosome;Golgi apparatus part;Golgi stack;Golgi-asso…	biological regulation;cellular process;establishment of localization;membrane docking;metabolic process;protein transport;regulation of transport;response to stimulus;secretion;signal transduction;transport;vesicle-mediated transport	cell part;cytoplasmic membrane-bounded vesicle;extracellular organelle;intracellular membrane-bounded organelle;intracellular organelle;membrane;organelle;vesicle	Pancreatic secretion	Ras	BOSCO_ALLERGEN_INDUCED_TH2_ASSOCIATED_MODULE;BROWN_MYELOID_CELL_DEVELOPMENT_DN;BROWNE_HCMV_INFECTION_14HR_DN;CHANDRAN_METASTASIS_DN;CHARAFE_BREAST_CANCER_LUMINAL_VS_MESENCHYMAL_UP;CHIANG_LIVER_CANCER_SUBCLASS_CTNNB1_DN;CHICAS_RB1_TARGETS_SENESCENT;chr18q21;CHYLA_CBFA2T3_TARGETS_UP;CREIGHTON_ENDOCRINE_THERAPY_RESISTANCE_5;CRX_NRL_DN.V1_DN;DURAND_STROMA_MAX_DN;DUTERTRE_ESTRADIOL_RESPONSE_24HR_DN;DU…	3D-structure;Acetylation;Completeproteome;Directproteinsequencing;Disulfidebond;GTP-binding;Lipoprotein;Membrane;Methylation;Nucleotide-binding;Polymorphism;Prenylation;Referenceproteome		12	10	10	59.2	50.9	50.9	24.608	152.44	4233700000	4085000000	148730000	O00194	O00194	Ras-related protein Rab-27B	RAB27B
-0.393421	0.0681651	0.465033	0.353358	-0.222518	0.0419211	-0.290503	-0.312442	-0.0991957	-0.338849	-0.142797	-0.14348	-0.113325	-0.294534	0.143131	0.0809791	-0.167361	-0.803882	-0.496155	0.0790384	-0.155246	-0.00403127	-0.155246	anterograde axon cargo transport;anterograde synaptic vesicle transport;antigen processing and presentation;antigen processing and presentation of exogenous antigen;antigen processing and presentation of lipid antigen via MHC class Ib;antigen processing and presentation via MHC class Ib;antigen processing and presentation, exogenous lipid antigen via MHC class Ib;axon cargo transport;biological r…	binding;enzyme binding;GTP-dependent protein binding;phosphatase binding;protein binding;protein phosphatase binding	AP-3 adaptor complex;AP-type membrane coat adaptor complex;cell part;clathrin coated vesicle membrane;coated vesicle membrane;cytoplasmic part;cytoplasmic vesicle membrane;cytoplasmic vesicle part;Golgi apparatus;intracellular membrane-bounded organelle;intracellular organelle;intracellular organelle part;intracellular part;lysosomal membrane;macromolecular complex;membrane;membrane part;membrane…	biological regulation;cellular component movement;cellular component organization;cellular process;coagulation;cytoskeleton-dependent intracellular transport;establishment of localization;immune system process;multicellular organismal process;organelle organization;pigment granule organization;protein targeting;protein transport;regulation of body fluid levels;transport;vacuolar transport;vesicle…	AP-type membrane coat adaptor complex;cell part;Golgi apparatus;intracellular membrane-bounded organelle;intracellular organelle;macromolecular complex;membrane;organelle;protein complex	Lysosome	Adaptin_N;AP3B1_C;SEEEED	ACCAAAG,MIR-9;ACEVEDO_LIVER_TUMOR_VS_NORMAL_ADJACENT_TISSUE_UP;ATCATGA,MIR-433;BAELDE_DIABETIC_NEPHROPATHY_DN;BENPORATH_NANOG_TARGETS;BENPORATH_SOX2_TARGETS;BORCZUK_MALIGNANT_MESOTHELIOMA_UP;CELLULAR_LOCALIZATION;chr5q14;CYCLIN_D1_UP.V1_DN;CYTOPLASM;CYTOPLASMIC_PART;DACOSTA_UV_RESPONSE_VIA_ERCC3_DN;DIAZ_CHRONIC_MEYLOGENOUS_LEUKEMIA_UP;ESTABLISHMENT_OF_CELLULAR_LOCALIZATION;ESTABLISHMENT_OF_LOCALI…	Albinism;Alternativesplicing;Completeproteome;Cytoplasmicvesicle;Diseasemutation;Golgiapparatus;Hermansky-Pudlaksyndrome;Membrane;Phosphoprotein;Proteintransport;Referenceproteome;Transport	AP3 adapter complex;AP3-BLOC1 complex	38	38	38	42.4	42.4	42.4	116.19	179.69	3994500000	2451100000	1543400000	O00203-3;O00203;Q13367;Q13367-4;Q13367-3	O00203-3;O00203	AP-3 complex subunit beta-1	AP3B1
-0.678983	-0.387524	-1.08224	0.0220421	-0.761942	-1.03376	-0.535817	-0.436854	0.124967	-1.62413	-1.55972	-1.20769	-1.04592	-0.89486	0.269028	0.242129	0.512491	-0.541884	-1.58177	-0.445753	-0.0121577	-0.359043	-0.359043	B cell activation;B cell activation involved in immune response;B cell differentiation;biological regulation;cell activation;cell activation involved in immune response;cell differentiation;cellular developmental process;cellular process;developmental process;immune effector process;immune system process;leukocyte activation;leukocyte activation involved in immune response;leukocyte differentiati…	binding;carbohydrate binding	cell part;cytoplasm;extracellular membrane-bounded organelle;extracellular organelle;extracellular region part;extracellular space;extracellular vesicular exosome;intracellular part;membrane;membrane-bounded organelle;membrane-bounded vesicle;organelle;vesicle	biological regulation;cell activation;cell differentiation;cellular process;developmental process;immune system process	cell part;cytoplasm;extracellular organelle;extracellular space;membrane;organelle;vesicle		Gal-bind_lectin	ASTIER_INTEGRIN_SIGNALING;BASAKI_YBX1_TARGETS_DN;BENPORATH_ES_1;BENPORATH_PROLIFERATION;BILD_HRAS_ONCOGENIC_SIGNATURE;BLALOCK_ALZHEIMERS_DISEASE_DN;BLALOCK_ALZHEIMERS_DISEASE_INCIPIENT_DN;BOYAULT_LIVER_CANCER_SUBCLASS_G6_UP;BRUINS_UVC_RESPONSE_LATE;BRUINS_UVC_RESPONSE_VIA_TP53_GROUP_B;CARBOHYDRATE_BINDING;CASORELLI_ACUTE_PROMYELOCYTIC_LEUKEMIA_DN;chr1q43;COLINA_TARGETS_OF_4EBP1_AND_4EBP2;CONCANNO…	3D-structure;Alternativesplicing;Completeproteome;Cytoplasm;Lectin;Polymorphism;Referenceproteome;Repeat		5	5	5	17.4	17.4	17.4	35.808	12.954	371190000	167640000	203550000	O00214;O00214-2	O00214;O00214-2	Galectin-8	LGALS8
0.130005	0.0929964	0.572394	-0.290224	0.362462	0.497747	0.23884	0.0465357	-0.197441	0.766511	0.581993	0.650027	0.616179	0.87852	0.152356	-0.0834693	-0.290437	0.194117	0.872217	0.287564	0.118432	0.63968	0.194117	cellular component assembly;cellular component assembly at cellular level;cellular component biogenesis;cellular component organization;cellular component organization at cellular level;cellular component organization or biogenesis;cellular component organization or biogenesis at cellular level;cellular macromolecular complex assembly;cellular macromolecular complex subunit organization;cellular …	4 iron, 4 sulfur cluster binding;binding;catalytic activity;cation binding;ion binding;iron-sulfur cluster binding;metal cluster binding;metal ion binding;NADH dehydrogenase (quinone) activity;NADH dehydrogenase (ubiquinone) activity;NADH dehydrogenase activity;oxidoreductase activity;oxidoreductase activity, acting on NADH or NADPH;oxidoreductase activity, acting on NADH or NADPH, quinone or sim…	cell part;cytoplasmic part;intracellular membrane-bounded organelle;intracellular organelle;intracellular organelle part;intracellular part;macromolecular complex;membrane;membrane part;membrane-bounded organelle;mitochondrial inner membrane;mitochondrial membrane;mitochondrial membrane part;mitochondrial part;mitochondrial respiratory chain complex I;mitochondrion;NADH dehydrogenase complex;orga…	cellular component assembly;cellular component organization;cellular macromolecular complex assembly;cellular metabolic process;cellular process;generation of precursor metabolites and energy;macromolecular complex assembly;metabolic process;protein complex assembly;protein complex biogenesis;response to chemical stimulus;response to oxidative stress;response to stimulus;response to stress;small …	cell part;intracellular membrane-bounded organelle;intracellular organelle;macromolecular complex;membrane;mitochondrion;NADH dehydrogenase complex;organelle;protein complex	Alzheimer's disease;Huntington's disease;Oxidative phosphorylation;Parkinson's disease	Fer4_7	BOCHKIS_FOXA2_TARGETS;CELLULAR_COMPONENT_ASSEMBLY;CELLULAR_MACROMOLECULE_METABOLIC_PROCESS;CELLULAR_PROTEIN_COMPLEX_ASSEMBLY;CELLULAR_PROTEIN_METABOLIC_PROCESS;CHARAFE_BREAST_CANCER_LUMINAL_VS_BASAL_UP;CHOW_RASSF1_TARGETS_DN;chr11q13;CYTOPLASM;CYTOPLASMIC_PART;DELACROIX_RARG_BOUND_MEF;ELECTRON_CARRIER_ACTIVITY;ENK_UV_RESPONSE_KERATINOCYTE_UP;ENVELOPE;FLECHNER_BIOPSY_KIDNEY_TRANSPLANT_REJECTED_VS_…	4Fe-4S;Completeproteome;Diseasemutation;Electrontransport;Iron;Iron-sulfur;Leighsyndrome;Metal-binding;Mitochondrion;NAD;Oxidoreductase;Referenceproteome;Repeat;Respiratorychain;Transitpeptide;Transport;Ubiquinone	Respiratory chain complex I (holoenzyme), mitochondrial;Respiratory chain complex I (lambda subunit) mitochondrial	8	8	8	57.6	57.6	57.6	23.705	72.277	4667100000	3284400000	1382700000	O00217	O00217	NADH dehydrogenase [ubiquinone] iron-sulfur protein 8, mitochondrial	NDUFS8
-0.885084	-0.49775	-0.796745	-0.316095	-0.854504	-0.643568	-0.499703	-0.778631	-0.186543	-0.779005	-0.630527	-1.11927	-0.502956	-0.577089	0.896514	0.106453	0.311208	0.01774	-0.314432	-0.264769	0.140612	-0.0773869	0.01774	activation of immune response;activation of innate immune response;anaphase-promoting complex-dependent proteasomal ubiquitin-dependent protein catabolic process;antigen processing and presentation;antigen processing and presentation of exogenous antigen;antigen processing and presentation of exogenous peptide antigen;antigen processing and presentation of exogenous peptide antigen via MHC class …		cell part;cytoplasmic part;cytosol;extracellular membrane-bounded organelle;extracellular organelle;extracellular region part;extracellular vesicular exosome;intracellular membrane-bounded organelle;intracellular organelle;intracellular organelle part;intracellular part;macromolecular complex;membrane;membrane-bounded organelle;membrane-bounded vesicle;nuclear part;nucleoplasm;nucleus;organelle;o…	biological regulation;catabolic process;cell cycle;cell death;cell differentiation;cellular component assembly;cellular component organization;cellular macromolecular complex assembly;cellular metabolic process;cellular nitrogen compound metabolic process;cellular process;death;developmental process;immune system process;macromolecular complex assembly;macromolecule metabolic process;macromolecul…	cell part;cytosol;extracellular organelle;intracellular membrane-bounded organelle;intracellular organelle;macromolecular complex;membrane;nucleoplasm;nucleus;organelle;proteasome complex;protein complex;vesicle	Proteasome	PCI	AACTTT_UNKNOWN;ACTAYRNNNCCCR_UNKNOWN;ACTWSNACTNY_UNKNOWN;ASTON_MAJOR_DEPRESSIVE_DISORDER_DN;ATTCTTT,MIR-186;BENPORATH_CYCLING_GENES;BERENJENO_TRANSFORMED_BY_RHOA_UP;BIOCARTA_PROTEASOME_PATHWAY;BLALOCK_ALZHEIMERS_DISEASE_DN;BOYAULT_LIVER_CANCER_SUBCLASS_G3_UP;BROWNE_HCMV_INFECTION_48HR_UP;BYSTRYKH_HEMATOPOIESIS_STEM_CELL_QTL_TRANS;CATGTAA,MIR-496;chr17q12;CONCANNON_APOPTOSIS_BY_EPOXOMICIN_UP;CTTTG…	Acetylation;Alternativesplicing;Completeproteome;Cytoplasm;Directproteinsequencing;Nucleus;Phosphoprotein;Proteasome;Referenceproteome	PA700 complex;PA700-20S-PA28 complex	23	23	23	65.6	65.6	65.6	47.463	173.01	10460000000	5633300000	4826600000	O00231;O00231-2	O00231;O00231-2	26S proteasome non-ATPase regulatory subunit 11	PSMD11
-0.870874	-0.445033	-0.87024	-0.287381	-0.83494	-0.591102	-0.379161	-0.816706	-0.178697	-0.778282	-0.618157	-0.961863	-0.455597	-0.553403	0.882818	0.0541674	0.266335	0.0919577	-0.330775	-0.126923	0.135505	-0.174242	0.0541674	activation of immune response;activation of innate immune response;anaphase-promoting complex-dependent proteasomal ubiquitin-dependent protein catabolic process;antigen processing and presentation;antigen processing and presentation of exogenous antigen;antigen processing and presentation of exogenous peptide antigen;antigen processing and presentation of exogenous peptide antigen via MHC class …		cell part;cytoplasmic part;cytosol;extracellular membrane-bounded organelle;extracellular organelle;extracellular region part;extracellular vesicular exosome;intracellular organelle part;intracellular part;macromolecular complex;membrane;membrane-bounded organelle;membrane-bounded vesicle;nuclear part;nucleoplasm;organelle;organelle part;proteasome accessory complex;proteasome complex;proteasome …	biological regulation;catabolic process;cell cycle;cell death;cellular metabolic process;cellular nitrogen compound metabolic process;cellular process;death;immune system process;macromolecule metabolic process;macromolecule modification;metabolic process;mitotic cell cycle;nitrogen compound metabolic process;primary metabolic process;protein metabolic process;protein modification by small protei…	cell part;cytosol;extracellular organelle;macromolecular complex;membrane;nucleoplasm;organelle;proteasome complex;protein complex;vesicle	Proteasome	PCI	AIYAR_COBRA1_TARGETS_DN;BIOCARTA_PROTEASOME_PATHWAY;BLALOCK_ALZHEIMERS_DISEASE_DN;BRUINS_UVC_RESPONSE_LATE;CHANG_CORE_SERUM_RESPONSE_UP;chr17q24;CHUANG_OXIDATIVE_STRESS_RESPONSE_UP;CONCANNON_APOPTOSIS_BY_EPOXOMICIN_UP;DELACROIX_RARG_BOUND_MEF;DIAZ_CHRONIC_MEYLOGENOUS_LEUKEMIA_UP;GACTGTT,MIR-212,MIR-132;GSE13484_12H_VS_3H_YF17D_VACCINE_STIM_PBMC_DN;GSE14000_TRANSLATED_RNA_VS_MRNA_DC_UP;GSE14308_TH…	Acetylation;Alternativesplicing;Completeproteome;Directproteinsequencing;Polymorphism;Proteasome;Referenceproteome	PA700 complex;PA700-20S-PA28 complex	26	26	26	59.4	59.4	59.4	52.904	249.87	5604200000	2920800000	2683400000	O00232;O00232-2	O00232;O00232-2	26S proteasome non-ATPase regulatory subunit 12	PSMD12
0.0925134	-0.28067	-0.767259	0.806285	-0.243783	-0.888428	-0.0163068	-0.14352	0.223092	-0.932899	NaN	-0.526228	-0.835819	-0.533659	0.487439	-0.236034	0.503762	-0.165639	NaN	-0.282445	0.0526092	-0.517352	-0.200837	activation of immune response;activation of innate immune response;anaphase-promoting complex-dependent proteasomal ubiquitin-dependent protein catabolic process;antigen processing and presentation;antigen processing and presentation of exogenous antigen;antigen processing and presentation of exogenous peptide antigen;antigen processing and presentation of exogenous peptide antigen via MHC class …	bHLH transcription factor binding;binding;protein binding;protein binding transcription factor activity;transcription coactivator activity;transcription cofactor activity;transcription factor binding;transcription factor binding transcription factor activity	cell part;cytoplasm;cytoplasmic part;cytosol;intracellular membrane-bounded organelle;intracellular organelle;intracellular organelle part;intracellular part;macromolecular complex;membrane-bounded organelle;nuclear part;nucleoplasm;nucleus;organelle;organelle part;proteasome regulatory particle;protein complex	biological regulation;catabolic process;cell cycle;cell death;cellular component assembly;cellular component organization;cellular macromolecular complex assembly;cellular metabolic process;cellular nitrogen compound metabolic process;cellular process;death;immune system process;macromolecular complex assembly;macromolecule metabolic process;macromolecule modification;metabolic process;mitotic ce…	cell part;cytoplasm;cytosol;intracellular membrane-bounded organelle;intracellular organelle;macromolecular complex;nucleoplasm;nucleus;organelle;protein complex		PDZ_2	BENPORATH_NANOG_TARGETS;BYSTRYKH_HEMATOPOIESIS_STEM_CELL_QTL_TRANS;chr12q24;ENK_UV_RESPONSE_KERATINOCYTE_UP;FLECHNER_PBL_KIDNEY_TRANSPLANT_OK_VS_DONOR_UP;GNF2_CDC27;GNF2_MAP2K3;GRABARCZYK_BCL11B_TARGETS_DN;GSE10239_NAIVE_VS_KLRG1INT_EFF_CD8_TCELL_DN;GSE14308_TH17_VS_INDUCED_TREG_DN;GSE14308_TH2_VS_TH17_UP;GSE1448_CTRL_VS_ANTI_VALPHA2_DP_THYMOCYTE_DN;GSE1460_DP_THYMOCYTE_VS_NAIVE_CD4_TCELL_ADULT_B…	Alternativesplicing;Chaperone;Completeproteome;Phosphoprotein;Polymorphism;Referenceproteome	PA700 complex;PA700-20S-PA28 complex	7	7	7	36.3	36.3	36.3	24.682	36.949	1018100000	749790000	268330000	O00233;O00233-2;O00233-3	O00233;O00233-2	26S proteasome non-ATPase regulatory subunit 9	PSMD9
0.157059	-0.14957	0.371792	-0.294229	0.339587	0.740916	0.287734	0.343575	-0.388914	0.842683	0.634197	0.400823	0.873871	0.148827	0.228281	0.186516	-0.239344	0.470891	0.928426	0.0612363	0.132955	-0.138908	0.132955	anatomical structure development;anatomical structure morphogenesis;biological regulation;biosynthetic process;brain development;cell cycle arrest;cell cycle process;cell development;cell fate commitment;cell surface receptor linked signaling pathway;cellular biosynthetic process;cellular component organization;cellular component organization at cellular level;cellular component organization or b…	binding;binding, bridging;chromatin binding;DNA binding;DNA secondary structure binding;double-stranded DNA binding;four-way junction DNA binding;nucleic acid binding;protein binding;protein binding, bridging;protein N-terminus binding;regulatory region DNA binding;regulatory region nucleic acid binding;R-SMAD binding;sequence-specific DNA binding;SMAD binding;structure-specific DNA binding;trans…	cell division site part;cell part;chromatin;chromosomal part;cleavage furrow;cytoplasm;cytoplasmic part;cytosol;histone methyltransferase complex;intracellular membrane-bounded organelle;intracellular organelle;intracellular organelle part;intracellular part;macromolecular complex;membrane-bounded organelle;methyltransferase complex;nuclear matrix;nuclear part;nucleoplasm;nucleoplasm part;nucleus…	anatomical structure development;anatomical structure morphogenesis;biological regulation;biosynthetic process;cell development;cellular component organization;cellular metabolic process;cellular nitrogen compound metabolic process;cellular process;chromatin modification;chromatin organization;chromosome organization;developmental process;DNA metabolic process;DNA repair;histone modification;home…	cell part;cytoplasm;cytosol;histone methyltransferase complex;intracellular membrane-bounded organelle;intracellular organelle;macromolecular complex;nucleoplasm;nucleus;organelle;protein complex		Menin	BIOPOLYMER_METABOLIC_PROCESS;chr11q13;CTGAGCC,MIR-24;CYTOPLASM;CYTOPLASMIC_PART;CYTOSOL;DANG_BOUND_BY_MYC;DEBIASI_APOPTOSIS_BY_REOVIRUS_INFECTION_DN;DIAZ_CHRONIC_MEYLOGENOUS_LEUKEMIA_UP;FERNANDEZ_BOUND_BY_MYC;GATTGGY_V$NFY_Q6_01;GCM_HDAC1;GCM_TPR;GGGAGGRR_V$MAZ_Q6;GRESHOCK_CANCER_COPY_NUMBER_UP;GSE10325_BCELL_VS_MYELOID_UP;GSE12845_NAIVE_VS_DARKZONE_GC_TONSIL_BCELL_DN;GSE12845_PRE_GC_VS_DARKZONE_…	3D-structure;Alternativesplicing;Chromatinregulator;Completeproteome;Diseasemutation;DNA-binding;Nucleus;Phosphoprotein;Polymorphism;Referenceproteome;Repressor;Transcription;Transcriptionregulation	Menin-associated histone methyltransferase complex;MLL-HCF complex	15	15	15	29	29	29	67.496	80.615	370120000	248310000	121810000	O00255-2;O00255-3;O00255	O00255-2;O00255-3;O00255	Menin	MEN1
-0.0174367	0.549766	0.255661	-0.614772	-0.344105	0.383244	-0.485171	0.0274046	0.411828	-0.00703532	0.541265	-0.0725842	0.257596	-0.134777	0.349287	0.0448412	-0.137937	-0.262696	1.15604	0.27152	-0.125648	0.350394	0.0448412	axon guidance;chemotaxis;locomotion;response to chemical stimulus;response to external stimulus;response to stimulus;taxis	binding;cation binding;heme binding;ion binding;iron ion binding;lipid binding;metal ion binding;steroid binding;tetrapyrrole binding;transition metal ion binding	cell part;cytoplasmic part;endoplasmic reticulum;endoplasmic reticulum membrane;endoplasmic reticulum part;extracellular membrane-bounded organelle;extracellular organelle;extracellular region part;extracellular vesicular exosome;integral to membrane;intracellular membrane-bounded organelle;intracellular non-membrane-bounded organelle;intracellular organelle;intracellular organelle part;intracell…	locomotion;response to chemical stimulus;response to external stimulus;response to stimulus	cell part;endoplasmic reticulum;extracellular organelle;intracellular membrane-bounded organelle;intracellular non-membrane-bounded organelle;intracellular organelle;membrane;nucleolus;organelle;vesicle		Cyt-b5	AACTTT_UNKNOWN;BLALOCK_ALZHEIMERS_DISEASE_DN;BORCZUK_MALIGNANT_MESOTHELIOMA_UP;BROWN_MYELOID_CELL_DEVELOPMENT_DN;BRUINS_UVC_RESPONSE_VIA_TP53_GROUP_A;BUYTAERT_PHOTODYNAMIC_THERAPY_STRESS_DN;CAGGTA_V$AREB6_01;CELL_SURFACE;CHIARADONNA_NEOPLASTIC_TRANSFORMATION_CDC25_UP;chrxq22;CREIGHTON_ENDOCRINE_THERAPY_RESISTANCE_3;CROMER_METASTASIS_UP;DAIRKEE_TERT_TARGETS_UP;DAVICIONI_MOLECULAR_ARMS_VS_ERMS_DN;D…	Alternativesplicing;Completeproteome;Directproteinsequencing;Endoplasmicreticulum;Lipid-binding;Membrane;Microsome;Phosphoprotein;Receptor;Referenceproteome;Steroid-binding;Transmembrane;Transmembranehelix	PGRMC1-SCAP complex	12	12	11	64.6	64.6	60	21.671	312.79	1488300000	985420000	502900000	O00264;O00264-2	O00264;O00264-2	Membrane-associated progesterone receptor component 1	PGRMC1
0.372649	-0.212626	0.239048	-0.0785592	0.104701	0.498665	0.0653414	0.346474	-0.289855	0.180791	0.282641	0.212614	0.635166	0.105242	0.274713	-0.0261751	-0.0772283	-0.0582572	0.361201	0.107913	0.136501	0.039901	0.039901	biological regulation;biosynthetic process;cell cycle;cellular biosynthetic process;cellular component organization;cellular component organization at cellular level;cellular component organization or biogenesis;cellular component organization or biogenesis at cellular level;cellular macromolecule biosynthetic process;cellular macromolecule metabolic process;cellular metabolic process;cellular ni…	binding;chromatin binding;enzyme binding;protein binding;protein dimerization activity;protein heterodimerization activity	cell part;DSIF complex;intracellular membrane-bounded organelle;intracellular organelle;intracellular organelle part;intracellular part;macromolecular complex;membrane-bounded organelle;nuclear part;nucleoplasm;nucleoplasm part;nucleus;organelle;organelle part;protein complex;transcription elongation factor complex	biological regulation;biosynthetic process;cell cycle;cellular component organization;cellular metabolic process;cellular nitrogen compound metabolic process;cellular process;chromatin modification;chromatin organization;chromosome organization;macromolecule metabolic process;metabolic process;mRNA metabolic process;mRNA processing;nitrogen compound metabolic process;nucleobase-containing compoun…	cell part;intracellular membrane-bounded organelle;intracellular organelle;macromolecular complex;nucleoplasm;nucleus;organelle;protein complex;transcription elongation factor complex		KOW;Spt5_N;Spt5-NGN	BARRIER_CANCER_RELAPSE_NORMAL_SAMPLE_DN;BENPORATH_ES_CORE_NINE_CORRELATED;BENPORATH_MYC_MAX_TARGETS;BIOPOLYMER_METABOLIC_PROCESS;CAGCTG_V$AP4_Q5;chr19q13;CYCLIN_D1_KE_.V1_UP;CYCLIN_D1_UP.V1_UP;DANG_BOUND_BY_MYC;ENZYME_BINDING;GSE12845_IGD_POS_BLOOD_VS_DARKZONE_GC_TONSIL_BCELL_DN;GSE12845_IGD_POS_BLOOD_VS_NAIVE_TONSIL_BCELL_DN;GSE13485_CTRL_VS_DAY21_YF17D_VACCINE_PBMC_UP;GSE13485_DAY1_VS_DAY21_YF1…	3D-structure;Acetylation;Activator;Alternativesplicing;Completeproteome;Directproteinsequencing;Methylation;Nucleus;Phosphoprotein;Referenceproteome;Repeat;Repressor;Transcription;Transcriptionregulation	DSIF complex (DRB sensitivity-inducing factor complex);RNA pol II containing coactivator complex Tat-SF;Transcription elongation factor complex (SUPT5H, CDK9, CCNT1)	39	39	39	43.6	43.6	43.6	120.5	323.31	6951400000	4570600000	2380800000	O00267-2;O00267	O00267-2;O00267	Transcription elongation factor SPT5	SUPT5H
0.195065	0.387199	0.553885	NaN	0.962806	0.763895	0.117663	0.186674	-0.0884146	0.51909	0.598825	0.802368	0.78712	0.649282	0.882568	-0.00839126	-0.475613	-0.0347953	NaN	-0.160438	0.0232255	0.531619	-0.0215933	biological regulation;biosynthetic process;cellular biosynthetic process;cellular macromolecule biosynthetic process;cellular macromolecule metabolic process;cellular metabolic process;cellular nitrogen compound metabolic process;cellular process;gene expression;macromolecule biosynthetic process;macromolecule metabolic process;metabolic process;nitrogen compound metabolic process;nucleic acid me…	binding;DNA binding;nucleic acid binding;nucleic acid binding transcription factor activity;protein binding transcription factor activity;sequence-specific DNA binding transcription factor activity;transcription coactivator activity;transcription cofactor activity;transcription factor binding transcription factor activity	cell part;cytoplasm;histone acetyltransferase complex;histone methyltransferase complex;intracellular organelle part;intracellular part;macromolecular complex;methyltransferase complex;MLL1 complex;nuclear part;nucleoplasm;nucleoplasm part;organelle part;protein complex;SAGA-type complex;transcription factor complex;transcription factor TFIID complex;transcription factor TFTC complex	biological regulation;biosynthetic process;cellular metabolic process;cellular nitrogen compound metabolic process;cellular process;macromolecule metabolic process;metabolic process;nitrogen compound metabolic process;nucleobase-containing compound metabolic process;primary metabolic process;rhythmic process;RNA metabolic process;transcription elongation, DNA-dependent;transcription from RNA poly…	cell part;cytoplasm;histone methyltransferase complex;macromolecular complex;nucleoplasm;protein complex;transcription factor complex	Basal transcription factors;Huntington's disease	TAF4;TAFH	AAGCCAT,MIR-135A,MIR-135B;AGUIRRE_PANCREATIC_CANCER_COPY_NUMBER_UP;BILD_E2F3_ONCOGENIC_SIGNATURE;BROWNE_HCMV_INFECTION_10HR_UP;CACTGTG,MIR-128A,MIR-128B;CAGTATT,MIR-200B,MIR-200C,MIR-429;CATGTAA,MIR-496;chr20q13;CTGTTAC,MIR-194;CTTTGTA,MIR-524;DACOSTA_UV_RESPONSE_VIA_ERCC3_COMMON_DN;DACOSTA_UV_RESPONSE_VIA_ERCC3_DN;DNA_DIRECTED_RNA_POLYMERASEII_HOLOENZYME;GACTGTT,MIR-212,MIR-132;GAGACTG,MIR-452;G…	3D-structure;Completeproteome;Directproteinsequencing;Host-virusinteraction;Nucleus;Polymorphism;Referenceproteome;Transcription;Transcriptionregulation	DA complex;DAB complex;MLL1-WDR5 complex;TAF4-TAF12 subcomplex of TFIID complex;TFIID complex;TFIID complex, B-cell specific;TFIID subcomplex;TFIID-beta complex;TFTC complex (TATA-binding protein-free TAF-II-containing complex)	12	12	12	20.3	20.3	20.3	110.11	175.02	569580000	372490000	197080000	O00268;Q92750	O00268	Transcription initiation factor TFIID subunit 4	TAF4
1.07343	0.614799	-1.42752	0.672479	0.424431	-0.659111	1.21149	0.424022	0.703579	0.350088	0.0923095	-1.08884	-0.059307	0.657209	0.777681	-0.649413	0.0887801	1.77761	-0.580169	-1.51327	0.599804	-0.554277	-0.554277	apoptosis;biological regulation;catabolic process;cell death;cellular catabolic process;cellular component disassembly;cellular component disassembly at cellular level;cellular component disassembly involved in apoptosis;cellular component organization;cellular component organization at cellular level;cellular component organization or biogenesis;cellular component organization or biogenesis at c…		cell part;chromatin;chromosomal part;cytoplasm;cytoplasmic part;cytosol;intracellular membrane-bounded organelle;intracellular organelle;intracellular organelle part;intracellular part;membrane-bounded organelle;nuclear chromatin;nuclear chromosome part;nuclear part;nucleoplasm;nucleus;organelle;organelle part	biological regulation;catabolic process;cell death;cellular component disassembly;cellular component organization;cellular metabolic process;cellular nitrogen compound metabolic process;cellular process;death;DNA metabolic process;macromolecule metabolic process;metabolic process;nitrogen compound metabolic process;nucleobase-containing compound metabolic process;primary metabolic process	cell part;cytoplasm;cytosol;intracellular membrane-bounded organelle;intracellular organelle;nucleoplasm;nucleus;organelle	Apoptosis	CIDE-N;DFF-C	ACTAYRNNNCCCR_UNKNOWN;APOPTOSIS_GO;APOPTOTIC_NUCLEAR_CHANGES;APOPTOTIC_PROGRAM;ASTON_MAJOR_DEPRESSIVE_DISORDER_DN;BIOCARTA_CASPASE_PATHWAY;BIOCARTA_DEATH_PATHWAY;BIOCARTA_DNAFRAGMENT_PATHWAY;BIOCARTA_FAS_PATHWAY;BIOCARTA_HIVNEF_PATHWAY;BIOCARTA_MITOCHONDRIA_PATHWAY;BIOCARTA_SET_PATHWAY;BIOCARTA_TNFR1_PATHWAY;BIOPOLYMER_CATABOLIC_PROCESS;BIOPOLYMER_METABOLIC_PROCESS;BROWNE_HCMV_INFECTION_1HR_DN;BR…	3D-structure;Acetylation;Alternativesplicing;Apoptosis;Completeproteome;Cytoplasm;Directproteinsequencing;Phosphoprotein;Referenceproteome		13	13	13	48.3	48.3	48.3	36.521	81.044	1488700000	1025400000	463290000	O00273;O00273-2	O00273;O00273-2	DNA fragmentation factor subunit alpha	DFFA
-0.852765	1.32023	0.660711	1.04575	-0.1809	-0.540686	0.17386	-0.811194	0.854107	-0.104885	0.930384	-0.408332	0.0788046	-0.00966487	0.373435	0.0415708	-0.466119	-0.765596	-0.115361	-0.227431	0.619491	-0.183525	-0.183525	activation of caspase activity;apoptosis;biological regulation;biosynthetic process;cell death;cell differentiation;cellular biosynthetic process;cellular component assembly;cellular component assembly at cellular level;cellular component organization;cellular component organization at cellular level;cellular component organization or biogenesis;cellular component organization or biogenesis at ce…	binding;clathrin binding;lipid binding;phosphatidylinositol binding;phospholipid binding;protein binding;structural constituent of cytoskeleton;structural molecule activity	cell part;clathrin coated vesicle membrane;clathrin-coated vesicle;coated vesicle;coated vesicle membrane;cytoplasm;cytoplasmic membrane-bounded vesicle;cytoplasmic part;cytoplasmic vesicle;cytoplasmic vesicle membrane;cytoplasmic vesicle part;cytoskeleton;Golgi apparatus;intracellular membrane-bounded organelle;intracellular non-membrane-bounded organelle;intracellular organelle;intracellular or…	biological regulation;biosynthetic process;cell death;cell differentiation;cellular component assembly;cellular component organization;cellular macromolecular complex assembly;cellular membrane organization;cellular metabolic process;cellular nitrogen compound metabolic process;cellular process;death;developmental process;endocytosis;establishment of localization;macromolecular complex assembly;m…	cell part;cytoplasm;cytoplasmic membrane-bounded vesicle;cytoskeleton;Golgi apparatus;intracellular membrane-bounded organelle;intracellular non-membrane-bounded organelle;intracellular organelle;membrane;nucleus;organelle;vesicle	Huntington's disease	ANTH;I_LWEQ	ACTGTGA,MIR-27A,MIR-27B;AMUNDSON_POOR_SURVIVAL_AFTER_GAMMA_RADIATION_2G;APOPTOSIS_GO;APOPTOTIC_PROGRAM;BERNARD_PPAPDC1B_TARGETS_DN;BOYAULT_LIVER_CANCER_SUBCLASS_G2;CACTGTG,MIR-128A,MIR-128B;CAGCTG_V$AP4_Q5;CAIRO_HEPATOBLASTOMA_UP;CASPASE_ACTIVATION;CCGNMNNTNACG_UNKNOWN;CELL_DEVELOPMENT;CELL_FRACTION;CELLULAR_COMPONENT_ASSEMBLY;CHICAS_RB1_TARGETS_SENESCENT;chr7q11;CSR_LATE_UP.V1_UP;CTIP_DN.V1_DN;C…	3D-structure;Actin-binding;Activator;Alternativesplicing;Apoptosis;Chromosomalrearrangement;Coiledcoil;Completeproteome;Cytoplasm;Cytoplasmicvesicle;Differentiation;Endocytosis;Membrane;Neurodegeneration;Nucleus;Phosphoprotein;Polymorphism;Referenceproteome;Transcription;Transcriptionregulation		17	17	17	24.8	24.8	24.8	110.66	86.187	877630000	636170000	241460000	O00291-3;O00291-4;O00291	O00291-3;O00291-4;O00291	Huntingtin-interacting protein 1	HIP1
0.896397	0.312644	-2.0625	0.339848	-0.728505	-1.69695	0.343886	0.916223	0.594926	-1.22797	-2.54912	-1.7046	-1.48398	-0.404546	0.3566	0.0198263	0.282282	0.834534	-2.88896	-0.976099	0.212967	-0.748433	0.0198263	anion transport;biological adhesion;biological regulation;cell adhesion;cell-cell adhesion;cellular chemical homeostasis;cellular homeostasis;cellular ion homeostasis;cellular process;cellular response to stimulus;chemical homeostasis;chloride transport;establishment of localization;homeostatic process;homotypic cell-cell adhesion;inorganic anion transport;ion homeostasis;ion transport;platelet a…	anion channel activity;anion transmembrane transporter activity;channel activity;chloride channel activity;gated channel activity;ion channel activity;ion transmembrane transporter activity;passive transmembrane transporter activity;substrate-specific channel activity;substrate-specific transmembrane transporter activity;substrate-specific transporter activity;transmembrane transporter activity;t…	blood microparticle;brush border;cell part;cell projection;chloride channel complex;cytoplasm;cytoplasmic part;envelope;extracellular membrane-bounded organelle;extracellular organelle;extracellular region part;extracellular space;extracellular vesicular exosome;intracellular membrane-bounded organelle;intracellular organelle;intracellular organelle part;intracellular part;ion channel complex;mac…	biological adhesion;biological regulation;cell adhesion;cellular homeostasis;cellular ion homeostasis;cellular process;establishment of localization;homeostatic process;ion transport;regulation of cell cycle;response to stimulus;signal transduction;transport	brush border;cell part;cell projection;cytoplasm;extracellular organelle;extracellular space;intracellular membrane-bounded organelle;intracellular organelle;macromolecular complex;membrane;mitochondrion;nuclear envelope;nucleus;organelle;plasma membrane;protein complex;vesicle		GST_N_2	ACEVEDO_LIVER_CANCER_WITH_H3K9ME3_UP;ANION_TRANSPORT;BENPORATH_NANOG_TARGETS;BLALOCK_ALZHEIMERS_DISEASE_INCIPIENT_UP;BLALOCK_ALZHEIMERS_DISEASE_UP;BONOME_OVARIAN_CANCER_SURVIVAL_OPTIMAL_DEBULKING;BOYAULT_LIVER_CANCER_SUBCLASS_G3_UP;BRUSH_BORDER;CAIRO_HEPATOBLASTOMA_CLASSES_UP;CAIRO_HEPATOBLASTOMA_UP;CELL_FRACTION;CELL_PROJECTION;CHEN_METABOLIC_SYNDROM_NETWORK;chr6p22;CREIGHTON_ENDOCRINE_THERAPY_R…	3D-structure;Acetylation;Cellmembrane;Chloride;Chloridechannel;Completeproteome;Cytoplasm;Directproteinsequencing;Disulfidebond;Glutathionylation;Ionchannel;Iontransport;Membrane;Nucleus;Phosphoprotein;Referenceproteome;Transmembrane;Transmembranehelix;Transport;Voltage-gatedchannel		20	20	19	87.1	87.1	84.6	26.922	323.31	98973000000	63736000000	35237000000	O00299	O00299	Chloride intracellular channel protein 1	CLIC1
-0.471147	-0.35433	0.172504	-0.57808	-0.489673	-0.240475	-0.651089	-0.638727	-0.63472	-0.456106	-0.462106	-0.150841	-0.102537	-0.625828	0.609091	-0.167581	-0.280389	-0.62861	0.115974	0.338832	0.137939	0.0252612	0.0252612	biological regulation;biosynthetic process;cellular biosynthetic process;cellular component assembly;cellular component assembly at cellular level;cellular component organization;cellular component organization at cellular level;cellular component organization or biogenesis;cellular component organization or biogenesis at cellular level;cellular macromolecular complex assembly;cellular macromolec…	binding;catalytic activity;cysteine-type peptidase activity;hydrolase activity;nucleic acid binding;peptidase activity;peptidase activity, acting on L-amino acid peptides;RNA binding;small conjugating protein-specific protease activity;translation factor activity, nucleic acid binding;translation initiation factor activity;ubiquitin-specific protease activity	cell part;cytoplasmic part;cytosol;eukaryotic 43S preinitiation complex;eukaryotic 48S preinitiation complex;eukaryotic translation initiation factor 3 complex;intracellular part;macromolecular complex;membrane;protein complex;ribonucleoprotein complex;translation preinitiation complex	biological regulation;biosynthetic process;cellular component assembly;cellular component organization;cellular macromolecular complex assembly;cellular metabolic process;cellular process;macromolecular complex assembly;macromolecule metabolic process;macromolecule modification;metabolic process;primary metabolic process;protein metabolic process;protein modification by small protein conjugation …	cell part;cytosol;macromolecular complex;membrane;protein complex;ribonucleoprotein complex	RNA transport	JAB;MitMem_reg	ACEVEDO_LIVER_TUMOR_VS_NORMAL_ADJACENT_TISSUE_UP;ALCALA_APOPTOSIS;APPIERTO_RESPONSE_TO_FENRETINIDE_DN;BENPORATH_NANOG_TARGETS;BENPORATH_SOX2_TARGETS;BILANGES_SERUM_AND_RAPAMYCIN_SENSITIVE_GENES;BILANGES_SERUM_RESPONSE_TRANSLATION;BIOSYNTHETIC_PROCESS;CAIRO_HEPATOBLASTOMA_CLASSES_UP;CELLULAR_BIOSYNTHETIC_PROCESS;CELLULAR_COMPONENT_ASSEMBLY;CELLULAR_MACROMOLECULE_METABOLIC_PROCESS;CELLULAR_PROTEIN_…	3D-structure;Acetylation;Completeproteome;Cytoplasm;Hydrolase;Initiationfactor;Phosphoprotein;Polymorphism;Protease;Proteinbiosynthesis;Referenceproteome;Thiolprotease;Ublconjugationpathway	eIF3 complex (EIF3S6, EIF3S5, EIF3S4, EIF3S3, EIF3S6IP, EIF3S2, EIF3S9, EIF3S12, EIF3S10, EIF3S8, EIF3S1, EIF3S7);eIF3 complex (EIF3S6, EIF3S5, EIF3S4, EIF3S3, EIF3S6IP, EIF3S2, EIF3S9, EIF3S12, EIF3S10, EIF3S8, EIF3S1, EIF3S7, PCID1)	17	17	17	59.7	59.7	59.7	37.563	180.16	11403000000	5949900000	5453100000	O00303	O00303	Eukaryotic translation initiation factor 3 subunit F	EIF3F
-0.522292	-0.639306	-0.139331	-0.250167	-0.56262	-0.383216	-1.06904	-0.628644	-1.01474	-0.454574	-0.507958	-0.571347	-0.683097	-0.964223	0.0378335	-0.106352	-0.375431	-0.315243	-0.257791	-0.00872701	-0.299881	0.10482	-0.257791	biological regulation;catabolic process;cellular catabolic process;cellular chemical homeostasis;cellular homeostasis;cellular ion homeostasis;cellular macromolecule catabolic process;cellular macromolecule metabolic process;cellular metabolic process;cellular process;cellular protein metabolic process;chemical homeostasis;entry into cell of other organism involved in symbiotic interaction;entry …	acid-amino acid ligase activity;binding;catalytic activity;ligase activity;ligase activity, forming carbon-nitrogen bonds;protein binding;RNA polymerase II transcription factor binding;small conjugating protein ligase activity;transcription factor binding;ubiquitin-protein ligase activity	cell part;cytoplasm;extracellular membrane-bounded organelle;extracellular organelle;extracellular region part;extracellular vesicular exosome;intracellular membrane-bounded organelle;intracellular organelle;intracellular part;macromolecular complex;membrane;membrane-bounded organelle;membrane-bounded vesicle;nucleus;organelle;protein complex;ubiquitin ligase complex;vesicle	biological regulation;catabolic process;cellular homeostasis;cellular ion homeostasis;cellular metabolic process;cellular process;homeostatic process;interspecies interaction between organisms;locomotion;macromolecule metabolic process;macromolecule modification;metabolic process;multi-organism process;primary metabolic process;protein metabolic process;protein modification by small protein conju…	cell part;cytoplasm;extracellular organelle;intracellular membrane-bounded organelle;intracellular organelle;macromolecular complex;membrane;nucleus;organelle;protein complex;ubiquitin ligase complex;vesicle	Ubiquitin mediated proteolysis	HECT;WW	AACTTT_UNKNOWN;ACID_AMINO_ACID_LIGASE_ACTIVITY;BIOPOLYMER_METABOLIC_PROCESS;BIOPOLYMER_MODIFICATION;BLALOCK_ALZHEIMERS_DISEASE_INCIPIENT_UP;BLALOCK_ALZHEIMERS_DISEASE_UP;BROWNE_HCMV_INFECTION_14HR_DN;BROWNE_HCMV_INFECTION_18HR_DN;CACGTG_V$MYC_Q2;CAGGTG_V$E12_Q6;CELLULAR_MACROMOLECULE_METABOLIC_PROCESS;CELLULAR_PROTEIN_METABOLIC_PROCESS;CGGAARNGGCNG_UNKNOWN;CHIARADONNA_NEOPLASTIC_TRANSFORMATION_CD…	Alternativesplicing;Completeproteome;Host-virusinteraction;Ligase;Nucleus;Phosphoprotein;Referenceproteome;Repeat;Ublconjugation;Ublconjugationpathway		8	8	6	15.5	15.5	13.4	98.911	11.583	371530000	225110000	146420000	O00308;O00308-2;O00308-3;O00308-4	O00308;O00308-2;O00308-3	NEDD4-like E3 ubiquitin-protein ligase WWP2	WWP2
0.359879	-0.0415794	-0.970916	0.821867	-0.174488	-1.15263	0.239923	-0.337645	0.446415	-0.686231	-1.20217	-1.12676	-0.442969	-0.565186	0.288518	-0.697524	0.487995	0.284685	-2.02403	-0.952272	0.70966	-0.805109	-0.697524	activation of immune response;adaptive immune response;antigen receptor-mediated signaling pathway;B cell activation;B cell chemotaxis;B cell homeostasis;B cell receptor signaling pathway;biological regulation;biosynthetic process;cell activation;cell activation involved in immune response;cell chemotaxis;cell differentiation;cell migration;cell motility;cell surface receptor linked signaling pat…	1-phosphatidylinositol-3-kinase activity;adenyl nucleotide binding;adenyl ribonucleotide binding;ATP binding;binding;catalytic activity;inositol or phosphatidylinositol kinase activity;kinase activity;lipid kinase activity;nucleotide binding;phosphatidylinositol 3-kinase activity;phosphatidylinositol kinase activity;phosphatidylinositol phosphate kinase activity;phosphatidylinositol-4,5-bisphosph…	cell part;cytoplasmic part;cytosol;cytosolic part;intracellular membrane-bounded organelle;intracellular organelle;intracellular part;lysosome;lytic vacuole;macromolecular complex;mast cell granule;membrane;membrane-bounded organelle;organelle;phosphatidylinositol 3-kinase complex;plasma membrane;protein complex;vacuole	biological regulation;biosynthetic process;cell activation;cell differentiation;cell motility;cellular component movement;cellular lipid metabolic process;cellular metabolic process;cellular process;cytokine production;developmental process;establishment of localization;exocytosis;homeostatic process;immune system process;lipid metabolic process;locomotion;macromolecule metabolic process;macromol…	cell part;cytosol;intracellular membrane-bounded organelle;intracellular organelle;lysosome;macromolecular complex;membrane;organelle;phosphatidylinositol 3-kinase complex;plasma membrane;protein complex;vacuole	Acute myeloid leukemia;Aldosterone-regulated sodium reabsorption;Amoebiasis;Apoptosis;B cell receptor signaling pathway;Bacterial invasion of epithelial cells;Carbohydrate digestion and absorption;Chagas disease (American trypanosomiasis);Chemokine signaling pathway;Chronic myeloid leukemia;Colorectal cancer;Endometrial cancer;ErbB signaling pathway;Fc epsilon RI signaling pathway;Fc gamma R-medi…	PI3_PI4_kinase;PI3K_C2;PI3K_p85B;PI3K_rbd;PI3Ka	BASSO_CD40_SIGNALING_UP;BENPORATH_CYCLING_GENES;BERTUCCI_INVASIVE_CARCINOMA_DUCTAL_VS_LOBULAR_DN;BILD_HRAS_ONCOGENIC_SIGNATURE;BROWNE_HCMV_INFECTION_14HR_DN;BYSTROEM_CORRELATED_WITH_IL5_DN;BYSTRYKH_HEMATOPOIESIS_STEM_CELL_QTL_TRANS;CAGGTG_V$E12_Q6;CERVERA_SDHB_TARGETS_1_UP;CHARAFE_BREAST_CANCER_LUMINAL_VS_BASAL_DN;CHARAFE_BREAST_CANCER_LUMINAL_VS_MESENCHYMAL_DN;chr1p36;CTCTAGA,MIR-526C,MIR-518F,M…	Adaptiveimmunity;Alternativesplicing;ATP-binding;Chemotaxis;Completeproteome;Cytoplasm;Differentiation;Directproteinsequencing;Diseasemutation;Immunity;Inflammatoryresponse;Innateimmunity;Kinase;Nucleotide-binding;Phosphoprotein;Referenceproteome;Transferase		25	25	23	29.9	29.9	28.5	119.48	73.352	1164300000	747290000	417020000	O00329;O00329-2	O00329	Phosphatidylinositol 4,5-bisphosphate 3-kinase catalytic subunit delta isoform	PIK3CD
-0.0266408	0.464582	0.484884	-0.353387	0.967969	0.595787	0.650121	0.0175814	0.18081	0.732807	0.625993	1.08689	0.594243	1.01779	0.209774	0.0442222	-0.283772	0.247923	0.979379	0.118922	-0.00154382	0.367669	0.118922	biological regulation;carboxylic acid metabolic process;cellular ketone metabolic process;cellular metabolic process;cellular process;metabolic process;monocarboxylic acid metabolic process;organic acid metabolic process;oxoacid metabolic process;pyruvate metabolic process;regulation of acetyl-CoA biosynthetic process from pyruvate;regulation of biological process;regulation of biosynthetic proce…	catalytic activity;transferase activity;transferase activity, transferring acyl groups	cell part;cytoplasmic part;intracellular organelle lumen;intracellular organelle part;intracellular part;membrane-enclosed lumen;mitochondrial matrix;mitochondrial part;organelle lumen;organelle part	biological regulation;cellular ketone metabolic process;cellular metabolic process;cellular process;metabolic process;organic acid metabolic process;small molecule metabolic process	cell part	Citrate cycle (TCA cycle);Glycolysis / Gluconeogenesis;Pyruvate metabolism	2-oxoacid_dh;Biotin_lipoyl;E3_binding	ACEVEDO_FGFR1_TARGETS_IN_PROSTATE_CANCER_MODEL_UP;ACTGTGA,MIR-27A,MIR-27B;BLALOCK_ALZHEIMERS_DISEASE_DN;BLALOCK_ALZHEIMERS_DISEASE_INCIPIENT_DN;CACTGTG,MIR-128A,MIR-128B;chr11p13;DIAZ_CHRONIC_MEYLOGENOUS_LEUKEMIA_UP;FIGUEROA_AML_METHYLATION_CLUSTER_1_UP;FIGUEROA_AML_METHYLATION_CLUSTER_3_UP;FLECHNER_BIOPSY_KIDNEY_TRANSPLANT_REJECTED_VS_OK_DN;FORTSCHEGGER_PHF8_TARGETS_UP;GSE12845_NAIVE_VS_DARKZONE…	3D-structure;Acetylation;Alternativesplicing;Completeproteome;Lipoyl;Mitochondrion;Phosphoprotein;Polymorphism;Referenceproteome;Transitpeptide		16	16	16	38.7	38.7	38.7	51.459	159.56	1996100000	1459400000	536630000	O00330-3;O00330;O00330-2	O00330-3;O00330;O00330-2	Pyruvate dehydrogenase protein X component, mitochondrial	PDHX
1.48539	1.0289	1.75298	0.735091	1.03975	1.78307	-0.318474	NaN	1.2284	NaN	0.155573	1.42835	1.46	0.648767	0.656499	NaN	0.199507	NaN	-0.579518	0.388596	-0.323078	0.967241	0.199507	biological regulation;cell redox homeostasis;cellular homeostasis;cellular macromolecule metabolic process;cellular metabolic process;cellular process;cellular protein metabolic process;homeostatic process;macromolecule metabolic process;metabolic process;negative regulation of autophagy;negative regulation of biological process;negative regulation of catabolic process;negative regulation of cell…	catalytic activity;flavin-linked sulfhydryl oxidase activity;intramolecular oxidoreductase activity;intramolecular oxidoreductase activity, interconverting keto- and enol-groups;intramolecular oxidoreductase activity, transposing S-S bonds;isomerase activity;oxidoreductase activity;oxidoreductase activity, acting on a sulfur group of donors;oxidoreductase activity, acting on a sulfur group of don…	cell part;cytoplasmic part;extracellular membrane-bounded organelle;extracellular organelle;extracellular region part;extracellular space;extracellular vesicular exosome;Golgi apparatus;Golgi apparatus part;integral to Golgi membrane;integral to membrane;integral to organelle membrane;intercellular bridge;intracellular membrane-bounded organelle;intracellular organelle;intracellular organelle par…	biological regulation;cellular homeostasis;cellular metabolic process;cellular process;homeostatic process;macromolecule metabolic process;metabolic process;primary metabolic process;protein folding;protein metabolic process	cell part;extracellular organelle;extracellular space;Golgi apparatus;intracellular membrane-bounded organelle;intracellular organelle;organelle;vesicle		Evr1_Alr;Thioredoxin	ACEVEDO_LIVER_CANCER_WITH_H3K27ME3_UP;ALFANO_MYC_TARGETS;BIOPOLYMER_METABOLIC_PROCESS;BIOPOLYMER_MODIFICATION;BLUM_RESPONSE_TO_SALIRASIB_UP;BOCHKIS_FOXA2_TARGETS;BORCZUK_MALIGNANT_MESOTHELIOMA_UP;BOYAULT_LIVER_CANCER_SUBCLASS_G56_DN;BREDEMEYER_RAG_SIGNALING_VIA_ATM_NOT_VIA_NFKB_UP;BROWN_MYELOID_CELL_DEVELOPMENT_UP;BRUINS_UVC_RESPONSE_VIA_TP53_GROUP_B;BYSTRYKH_HEMATOPOIESIS_STEM_CELL_QTL_TRANS;CAT…	3D-structure;Alternativesplicing;Completeproteome;Disulfidebond;FAD;Flavoprotein;Glycoprotein;Golgiapparatus;Membrane;Oxidoreductase;Polymorphism;Referenceproteome;Secreted;Signal;Transmembrane;Transmembranehelix		5	5	5	11.1	11.1	11.1	66.86	15.354	372370000	300920000	71443000	O00391-2;O00391	O00391-2;O00391	Sulfhydryl oxidase 1	QSOX1
0.499877	-0.359233	0.108533	0.459531	-0.445844	0.17495	-0.118769	0.951659	0.257006	-0.469323	-1.20697	-0.801516	-0.639627	-0.39968	0.245814	0.451782	0.616239	-0.577856	-1.6665	-0.355672	-0.814577	-0.280911	-0.355672	acetyl-CoA transport;biological regulation;BMP signaling pathway;cation transport;cell surface receptor linked signaling pathway;cellular process;cellular response to stimulus;coenzyme transport;cofactor transport;enzyme linked receptor protein signaling pathway;establishment of localization;hydrogen transport;ion transport;monovalent inorganic cation transport;proton transport;regulation of biol…	acetyl-CoA transporter activity;active transmembrane transporter activity;cation transmembrane transporter activity;coenzyme transporter activity;cofactor transporter activity;ion transmembrane transporter activity;secondary active transmembrane transporter activity;solute:cation symporter activity;solute:hydrogen symporter activity;substrate-specific transmembrane transporter activity;substrate-…	cell part;cytoplasmic part;endoplasmic reticulum membrane;endoplasmic reticulum part;Golgi apparatus part;Golgi membrane;integral to membrane;integral to plasma membrane;intracellular organelle part;intracellular part;intrinsic to membrane;intrinsic to plasma membrane;membrane;membrane part;organelle membrane;organelle part;plasma membrane part	biological regulation;cellular process;cofactor transport;establishment of localization;hydrogen transport;ion transport;response to stimulus;signal transduction;transmembrane transport;transport	cell part;membrane	Glycosphingolipid biosynthesis - ganglio series	Acatn	ACCAAAG,MIR-9;ACEVEDO_LIVER_CANCER_UP;ACEVEDO_LIVER_TUMOR_VS_NORMAL_ADJACENT_TISSUE_UP;BLALOCK_ALZHEIMERS_DISEASE_UP;BLUM_RESPONSE_TO_SALIRASIB_UP;BUYTAERT_PHOTODYNAMIC_THERAPY_STRESS_UP;CACGTG_V$MYC_Q2;CELL_FRACTION;chr3q;COFACTOR_TRANSPORTER_ACTIVITY;CUI_GLUCOSE_DEPRIVATION;CUI_TCF21_TARGETS_2_DN;CYTOPLASM;CYTOPLASMIC_PART;DOUGLAS_BMI1_TARGETS_DN;ENDOMEMBRANE_SYSTEM;ENDOPLASMIC_RETICULUM;ENDOPL…	Cataract;Completeproteome;Deafness;Diseasemutation;Endoplasmicreticulum;Glycoprotein;Hereditaryspasticparaplegia;Membrane;Neurodegeneration;Phosphoprotein;Polymorphism;Referenceproteome;Transmembrane;Transmembranehelix;Transport		4	4	4	8.6	8.6	8.6	60.908	10.703	23550000000	14743000000	8806700000	O00400	O00400	Acetyl-coenzyme A transporter 1	SLC33A1
-1.15228	-1.27134	-1.41863	-1.2095	-1.53028	-1.22256	-1.34499	-0.885365	-0.910672	-1.40579	-1.3276	-1.41283	-1.23762	-1.40771	0.275687	0.266917	0.36067	0.0128416	-0.118103	0.117453	-0.0150667	-0.0627177	0.0128416	biological regulation;cellular process;cellular response to acid;cellular response to amine stimulus;cellular response to amino acid stimulus;cellular response to chemical stimulus;cellular response to endogenous stimulus;cellular response to organic nitrogen;cellular response to organic substance;cellular response to stimulus;establishment of localization;establishment of localization in cell;es…	binding;enzyme binding;enzyme inhibitor activity;enzyme regulator activity;GTPase binding;GTPase inhibitor activity;GTPase regulator activity;nucleoside-triphosphatase regulator activity;protein binding;protein transporter activity;Ran GTPase binding;Ras GTPase binding;small GTPase binding;substrate-specific transporter activity;transporter activity	cell part;cytoplasm;cytoplasmic part;Golgi apparatus;intracellular membrane-bounded organelle;intracellular non-membrane-bounded organelle;intracellular organelle;intracellular organelle part;intracellular part;macromolecular complex;membrane;membrane part;membrane-bounded organelle;non-membrane-bounded organelle;nuclear membrane;nuclear part;nuclear pore;nucleolus;nucleoplasm;nucleus;organelle;o…	biological regulation;cellular process;establishment of localization;nuclear transport;nucleocytoplasmic transport;protein targeting;protein transport;regulation of transport;response to chemical stimulus;response to endogenous stimulus;response to stimulus;transport;viral reproduction	cell part;cytoplasm;Golgi apparatus;intracellular membrane-bounded organelle;intracellular non-membrane-bounded organelle;intracellular organelle;macromolecular complex;membrane;nuclear pore;nucleolus;nucleoplasm;nucleus;organelle;protein complex		HEAT	AATGTGA,MIR-23A,MIR-23B;ATGTCAC,MIR-489;BENPORATH_MYC_MAX_TARGETS;BERENJENO_TRANSFORMED_BY_RHOA_UP;BLALOCK_ALZHEIMERS_DISEASE_DN;BOYAULT_LIVER_CANCER_SUBCLASS_G3_UP;BURTON_ADIPOGENESIS_PEAK_AT_24HR;CAIRO_HEPATOBLASTOMA_CLASSES_UP;CELLULAR_LOCALIZATION;CHARAFE_BREAST_CANCER_LUMINAL_VS_MESENCHYMAL_DN;chr13q32;CREIGHTON_ENDOCRINE_THERAPY_RESISTANCE_1;CYTOPLASM;DIAZ_CHRONIC_MEYLOGENOUS_LEUKEMIA_UP;DO…	Acetylation;Alternativesplicing;Completeproteome;Cytoplasm;Directproteinsequencing;Host-virusinteraction;Nucleus;Phosphoprotein;Polymorphism;Proteintransport;Referenceproteome;Repeat;Transport		48	48	47	65.7	65.7	65.1	123.63	323.31	20380000000	9075400000	11305000000	O00410;O00410-3;O00410-2	O00410;O00410-3;O00410-2	Importin-5	IPO5
NaN	-2.25818	-0.699601	-2.22716	-0.657143	NaN	-1.0192	-1.94224	-1.90143	0.0639419	-0.675987	-0.327419	-1.17929	-0.454563	0.0332821	NaN	0.356752	0.763542	1.55117	0.329724	NaN	0.564638	0.564638	biosynthetic process;cellular biosynthetic process;cellular component organization;cellular component organization at cellular level;cellular component organization or biogenesis;cellular component organization or biogenesis at cellular level;cellular macromolecule biosynthetic process;cellular macromolecule metabolic process;cellular metabolic process;cellular nitrogen compound metabolic process…	binding;catalytic activity;DNA binding;DNA-directed RNA polymerase activity;nucleic acid binding;nucleotidyltransferase activity;RNA polymerase activity;transferase activity;transferase activity, transferring phosphorus-containing groups	cell part;cytoplasmic part;intracellular membrane-bounded organelle;intracellular non-membrane-bounded organelle;intracellular organelle;intracellular organelle lumen;intracellular organelle part;intracellular part;membrane-bounded organelle;membrane-enclosed lumen;mitochondrial matrix;mitochondrial nucleoid;mitochondrial part;mitochondrion;non-membrane-bounded organelle;nucleoid;organelle;organe…	biosynthetic process;cellular component organization;cellular metabolic process;cellular nitrogen compound metabolic process;cellular process;macromolecule metabolic process;metabolic process;mitochondrion organization;nitrogen compound metabolic process;nucleobase-containing compound metabolic process;organelle organization;primary metabolic process;RNA metabolic process;transcription initiation…	cell part;intracellular membrane-bounded organelle;intracellular non-membrane-bounded organelle;intracellular organelle;mitochondrion;organelle		RNA_pol;RPOL_N	BIOPOLYMER_METABOLIC_PROCESS;BLALOCK_ALZHEIMERS_DISEASE_UP;chr19p13;COLDREN_GEFITINIB_RESISTANCE_UP;CYTOPLASM;CYTOPLASMIC_PART;DIAZ_CHRONIC_MEYLOGENOUS_LEUKEMIA_UP;FOURNIER_ACINAR_DEVELOPMENT_LATE_2;FRASOR_RESPONSE_TO_SERM_OR_FULVESTRANT_DN;GCNP_SHH_UP_LATE.V1_UP;GRAESSMANN_APOPTOSIS_BY_DOXORUBICIN_UP;GRAESSMANN_RESPONSE_TO_MC_AND_DOXORUBICIN_UP;GSE14000_4H_VS_16H_LPS_DC_DN;GSE14000_UNSTIM_VS_4H_…	3D-structure;Completeproteome;DNA-directedRNApolymerase;Mitochondrion;Nucleotidyltransferase;Polymorphism;Referenceproteome;Transcription;Transferase;Transitpeptide		10	10	10	12.7	12.7	12.7	138.62	45.112	268880000	129190000	139690000	O00411	O00411	DNA-directed RNA polymerase, mitochondrial	POLRMT
0.0630237	-0.426396	0.177491	-0.57397	0.191248	0.474334	-0.0794623	0.181854	-0.511786	0.418165	0.312245	0.394255	0.478682	0.193643	0.0966443	0.11883	-0.085391	0.240675	0.886215	0.203007	0.00434881	0.273106	0.203007	biological regulation;biosynthetic process;cellular biosynthetic process;cellular component organization;cellular component organization at cellular level;cellular component organization or biogenesis;cellular component organization or biogenesis at cellular level;cellular macromolecule biosynthetic process;cellular macromolecule metabolic process;cellular metabolic process;cellular nitrogen comp…	protein binding transcription factor activity;transcription cofactor activity;transcription corepressor activity;transcription factor binding transcription factor activity	cell part;chromatin remodeling complex;cytoplasm;histone deacetylase complex;intracellular organelle part;intracellular part;macromolecular complex;nuclear body;nuclear part;nuclear speck;nucleoplasm;nucleoplasm part;organelle part;protein complex	biological regulation;biosynthetic process;cellular component organization;cellular metabolic process;cellular nitrogen compound metabolic process;cellular process;chromatin organization;chromosome organization;macromolecule metabolic process;metabolic process;mRNA metabolic process;mRNA processing;nitrogen compound metabolic process;nucleobase-containing compound metabolic process;organelle orga…	cell part;chromatin remodeling complex;cytoplasm;macromolecular complex;nucleoplasm;protein complex	mRNA surveillance pathway;RNA transport	SAP18	ACEVEDO_LIVER_CANCER_DN;ACEVEDO_NORMAL_TISSUE_ADJACENT_TO_LIVER_TUMOR_DN;BENPORATH_MYC_MAX_TARGETS;BIOPOLYMER_METABOLIC_PROCESS;BLALOCK_ALZHEIMERS_DISEASE_DN;CHEOK_RESPONSE_TO_MERCAPTOPURINE_AND_HD_MTX_DN;chr13q12;DACOSTA_UV_RESPONSE_VIA_ERCC3_UP;DANG_BOUND_BY_MYC;DAZARD_RESPONSE_TO_UV_NHEK_UP;DAZARD_UV_RESPONSE_CLUSTER_G1;FAELT_B_CLL_WITH_VH_REARRANGEMENTS_UP;FAELT_B_CLL_WITH_VH3_21_DN;FLECHNER_…	3D-structure;Acetylation;Completeproteome;Cytoplasm;mRNAprocessing;mRNAsplicing;Nucleus;Referenceproteome;Repressor;Transcription;Transcriptionregulation	ALL-1 supercomplex;Apoptosis- and splicing-associated protein complex (ASAP-L), SAP18-RNPS1-Acinus-L;Apoptosis- and splicing-associated protein complex (ASAP-S), SAP18-RNPS1-Acinus-S;Emerin complex 32;Sin3 complex;SIN3 complex;SIN3-ING1b complex I;SIN3-ING1b complex II;SIN3-SAP25 complex	14	14	14	81	81	81	17.561	286.5	8177400000	5248300000	2929100000	O00422	O00422	Histone deacetylase complex subunit SAP18	SAP18
-3.87953	0.151958	-0.0768205	0.330892	0.0776866	-0.371719	0.606605	0.333756	-0.282821	-0.225239	0.739002	-0.269847	0.816122	0.22783	0.350148	4.21329	-0.434778	-0.148419	0.40811	-0.347533	1.18784	-0.378775	-0.148419	anatomical structure morphogenesis;biological regulation;biosynthetic process;cellular biosynthetic process;cellular macromolecule biosynthetic process;cellular macromolecule metabolic process;cellular metabolic process;cellular process;cellular protein metabolic process;developmental process;establishment of localization;establishment of RNA localization;gene expression;macromolecule biosyntheti…	binding;mRNA 3'-UTR binding;mRNA 5'-UTR binding;mRNA binding;nucleic acid binding;nucleotide binding;RNA binding;translation regulator activity	cell part;cytoplasm;cytoplasmic part;cytosol;intracellular membrane-bounded organelle;intracellular organelle;intracellular part;membrane-bounded organelle;nucleus;organelle	anatomical structure morphogenesis;biological regulation;biosynthetic process;cellular metabolic process;cellular process;developmental process;establishment of localization;macromolecule metabolic process;metabolic process;nucleobase-containing compound transport;primary metabolic process;protein metabolic process;regulation of translation;translation;transport	cell part;cytoplasm;cytosol;intracellular membrane-bounded organelle;intracellular organelle;nucleus;organelle		KH_1;RRM_1	AAAGACA,MIR-511;AACWWCAANK_UNKNOWN;ACCAAAG,MIR-9;ACTACCT,MIR-196A,MIR-196B;ACTTTAT,MIR-142-5P;ANATOMICAL_STRUCTURE_DEVELOPMENT;ANATOMICAL_STRUCTURE_MORPHOGENESIS;BENPORATH_ES_1;BENPORATH_NANOG_TARGETS;BENPORATH_SOX2_TARGETS;BIOPOLYMER_METABOLIC_PROCESS;BOYAULT_LIVER_CANCER_SUBCLASS_G23_UP;BREDEMEYER_RAG_SIGNALING_VIA_ATM_NOT_VIA_NFKB_UP;BROWNE_HCMV_INFECTION_10HR_DN;BROWNE_HCMV_INFECTION_20HR_DN;…	3D-structure;Alternativesplicing;Completeproteome;Cytoplasm;mRNAtransport;Nucleus;Phosphoprotein;Referenceproteome;Repeat;RNA-binding;Translationregulation;Transport	Spliceosome	17	15	15	37	33	33	63.704	77.793	3348700000	1892300000	1456300000	O00425;O00425-2	O00425	Insulin-like growth factor 2 mRNA-binding protein 3	IGF2BP3
0.252933	2.2165	-0.492268	0.526758	0.477686	-0.410432	0.980403	0.300305	1.88208	-0.0390049	-0.294078	-0.283457	-0.0239591	0.346912	0.286002	0.0473717	-0.334427	0.453263	-0.820836	-0.761143	0.386473	-0.633491	-0.334427	anatomical structure morphogenesis;apoptosis;apoptotic mitochondrial changes;biological regulation;cell death;cell part morphogenesis;cellular component assembly;cellular component assembly at cellular level;cellular component disassembly;cellular component disassembly at cellular level;cellular component disassembly involved in apoptosis;cellular component morphogenesis;cellular component organi…	binding;catalytic activity;enzyme binding;GTP binding;GTPase activity;guanyl nucleotide binding;guanyl ribonucleotide binding;hydrolase activity;hydrolase activity, acting on acid anhydrides;hydrolase activity, acting on acid anhydrides, in phosphorus-containing anhydrides;identical protein binding;lipid binding;nucleoside-triphosphatase activity;nucleotide binding;protein binding;protein dimeriz…	cell junction;cell part;clathrin coated vesicle membrane;coated pit;coated vesicle membrane;cytoplasm;cytoplasmic part;cytoplasmic vesicle membrane;cytoplasmic vesicle part;cytoskeletal part;cytosol;Golgi apparatus;intracellular membrane-bounded organelle;intracellular organelle;intracellular organelle part;intracellular part;macromolecular complex;membrane;membrane part;membrane-bounded organell…	anatomical structure morphogenesis;biological regulation;cell death;cellular component assembly;cellular component disassembly;cellular component morphogenesis;cellular component organization;cellular localization;cellular macromolecular complex assembly;cellular membrane organization;cellular process;death;developmental process;endocytosis;establishment of localization;localization;macromolecula…	cell part;cytoplasm;cytosol;Golgi apparatus;intracellular membrane-bounded organelle;intracellular organelle;macromolecular complex;membrane;microbody;mitochondrion;organelle;peroxisome;protein complex	Bacterial invasion of epithelial cells;Endocrine and other factor-regulated calcium reabsorption;Endocytosis;Fc gamma R-mediated phagocytosis	Dynamin_M;GED	ACTAYRNNNCCCR_UNKNOWN;APOPTOSIS_GO;APOPTOTIC_MITOCHONDRIAL_CHANGES;APOPTOTIC_PROGRAM;BAELDE_DIABETIC_NEPHROPATHY_DN;BLALOCK_ALZHEIMERS_DISEASE_DN;BOYLAN_MULTIPLE_MYELOMA_PCA3_DN;BRUINS_UVC_RESPONSE_VIA_TP53_GROUP_D;CASORELLI_ACUTE_PROMYELOCYTIC_LEUKEMIA_DN;CELL_DEVELOPMENT;chr12p;CYCLIN_D1_KE_.V1_DN;CYTOPLASM;CYTOPLASMIC_PART;DIAZ_CHRONIC_MEYLOGENOUS_LEUKEMIA_UP;DODD_NASOPHARYNGEAL_CARCINOMA_DN;E…	3D-structure;Acetylation;Alternativesplicing;Celljunction;Coatedpit;Completeproteome;Cytoplasm;Cytoplasmicvesicle;Diseasemutation;Endocytosis;Glycoprotein;Golgiapparatus;GTP-binding;Hydrolase;Isopeptidebond;Lipid-binding;Membrane;Mitochondrion;Mitochondrionoutermembrane;Necrosis;Nucleotide-binding;Peroxisome;Phosphoprotein;Polymorphism;Referenceproteome;S-nitrosylation;Synapse;Ublconjugation	DLP1-hFIS1 complex	42	42	1	73.1	73.1	3.1	81.876	323.31	18151000000	13786000000	4364800000	O00429;O00429-2;O00429-6;O00429-8;O00429-7	O00429;O00429-2;O00429-6;O00429-8;O00429-7	Dynamin-1-like protein	DNM1L
1.3182	-0.222563	-0.758772	0.258967	-0.13913	-0.50634	0.57882	0.994827	0.309167	-0.42265	-1.38426	-0.554613	-0.689376	0.330592	0.333013	-0.323371	0.53173	0.336123	-1.64323	-0.415483	-0.183037	-0.248228	-0.248228	cellular macromolecule metabolic process;cellular metabolic process;cellular nitrogen compound metabolic process;cellular process;macromolecule metabolic process;metabolic process;nitrogen compound metabolic process;nucleic acid metabolic process;nucleobase-containing compound metabolic process;primary metabolic process;RNA metabolic process;RNA processing	adenyl nucleotide binding;adenyl ribonucleotide binding;ATP binding;binding;catalytic activity;cyclase activity;ligase activity;ligase activity, forming phosphoric ester bonds;nucleic acid binding;nucleotide binding;purine nucleotide binding;purine ribonucleoside triphosphate binding;purine ribonucleotide binding;ribonucleotide binding;RNA binding;RNA-3'-phosphate cyclase activity	cell part;intracellular membrane-bounded organelle;intracellular organelle;intracellular organelle part;intracellular part;membrane-bounded organelle;nuclear part;nucleoplasm;nucleus;organelle;organelle part	cellular metabolic process;cellular nitrogen compound metabolic process;cellular process;macromolecule metabolic process;metabolic process;nitrogen compound metabolic process;nucleobase-containing compound metabolic process;primary metabolic process;RNA metabolic process;RNA processing	cell part;intracellular membrane-bounded organelle;intracellular organelle;nucleoplasm;nucleus;organelle		RTC;RTC_insert		Alternativesplicing;ATP-binding;Completeproteome;Directproteinsequencing;Ligase;Nucleotide-binding;Nucleus;Referenceproteome		12	12	12	51.6	51.6	51.6	39.336	125.94	1687000000	1151900000	535110000	O00442;O00442-2	O00442;O00442-2	RNA 3-terminal phosphate cyclase	RTCA
-1.01332	0.172769	-0.232127	-0.759095	0.291228	8.9359e-05	0.241829	-0.730057	-0.0437573	0.389871	0.560598	0.656504	-0.717801	0.681429	0.263245	0.283264	-0.216527	0.621999	1.31969	0.365276	-0.71789	0.4396	0.365276	establishment of localization;transport		cell part;cis-Golgi network;cytoplasmic membrane-bounded vesicle;cytoplasmic part;cytoplasmic vesicle;endocytic vesicle;endosomal part;endosome membrane;Golgi apparatus;Golgi apparatus part;Golgi cisterna membrane;Golgi lumen;Golgi membrane;integral to membrane;intracellular membrane-bounded organelle;intracellular organelle;intracellular organelle lumen;intracellular organelle part;intracellular…	establishment of localization;transport	cell part;cytoplasmic membrane-bounded vesicle;Golgi apparatus;intracellular membrane-bounded organelle;intracellular organelle;membrane;nucleoplasm;organelle;vesicle			BEGUM_TARGETS_OF_PAX3_FOXO1_FUSION_UP;BENPORATH_NANOG_TARGETS;BLALOCK_ALZHEIMERS_DISEASE_UP;BROWNE_HCMV_INFECTION_48HR_DN;chr3q26;CREIGHTON_ENDOCRINE_THERAPY_RESISTANCE_1;CYTOPLASM;CYTOPLASMIC_MEMBRANE_BOUND_VESICLE;CYTOPLASMIC_PART;CYTOPLASMIC_VESICLE;ENDOCYTIC_VESICLE;GOLDRATH_HOMEOSTATIC_PROLIFERATION;GOLDRATH_IMMUNE_MEMORY;GOLDRATH_NAIVE_VS_MEMORY_CD8_TCELL_DN;GOLGI_APPARATUS;GOLGI_APPARATUS_…	Coiledcoil;Completeproteome;Endosome;Glycoprotein;Golgiapparatus;Membrane;Phosphoprotein;Polymorphism;Referenceproteome;Signal-anchor;Transmembrane;Transmembranehelix;Transport		10	10	10	19.3	19.3	19.3	81.879	70.398	616500000	398970000	217530000	O00461	O00461	Golgi integral membrane protein 4	GOLIM4
0.0592166	1.80119	2.29618	1.9272	2.48371	1.69334	1.99534	0.421645	1.6147	1.99764	0.913876	1.91988	1.5634	2.59948	0.426136	0.362429	-0.186489	-0.298543	-1.01332	-0.56383	-0.129937	0.604141	-0.186489	carbohydrate catabolic process;carbohydrate metabolic process;catabolic process;cell wall macromolecule catabolic process;cell wall macromolecule metabolic process;cell wall organization or biogenesis;cell wall polysaccharide metabolic process;cellodextrin metabolic process;cellular carbohydrate catabolic process;cellular carbohydrate metabolic process;cellular catabolic process;cellular cell wal…	beta-mannosidase activity;catalytic activity;hydrolase activity;hydrolase activity, acting on glycosyl bonds;hydrolase activity, hydrolyzing O-glycosyl compounds;mannosidase activity	cell part;cytoplasmic part;intracellular membrane-bounded organelle;intracellular organelle;intracellular part;lysosome;lytic vacuole;membrane-bounded organelle;organelle;vacuole	carbohydrate metabolic process;catabolic process;cell wall organization or biogenesis;cellular cell wall organization or biogenesis;cellular metabolic process;cellular process;macromolecule metabolic process;macromolecule modification;metabolic process;polysaccharide metabolic process;primary metabolic process;protein metabolic process;protein modification process	cell part;intracellular membrane-bounded organelle;intracellular organelle;lysosome;organelle;vacuole	Lysosome;Other glycan degradation	Glyco_hydro_2_C;Glyco_hydro_2_N	BROWNE_HCMV_INFECTION_1HR_DN;BROWNE_HCMV_INFECTION_48HR_DN;CAGCTG_V$AP4_Q5;CHEN_METABOLIC_SYNDROM_NETWORK;chr4q22;ESC_V6.5_UP_LATE.V1_DN;FIGUEROA_AML_METHYLATION_CLUSTER_6_UP;GAUSSMANN_MLL_AF4_FUSION_TARGETS_A_UP;GGGCGGR_V$SP1_Q6;GNF2_TYK2;GSE12845_NAIVE_VS_DARKZONE_GC_TONSIL_BCELL_UP;GSE14308_TH1_VS_NATURAL_TREG_UP;GSE1460_NAIVE_CD4_TCELL_CORD_BLOOD_VS_THYMIC_STROMAL_CELL_DN;GSE16755_CTRL_VS_IFN…	Completeproteome;Glycoprotein;Glycosidase;Hydrolase;Lysosome;Polymorphism;Referenceproteome;Signal		33	33	32	40.6	40.6	39.8	100.89	235.4	4287700000	3008800000	1278800000	O00462	O00462	Beta-mannosidase	MANBA
0.344003	0.80648	-0.19125	0.545451	-0.0225844	-0.876058	0.420704	0.660164	0.8105	-0.336249	0.242788	-0.696457	-0.751034	-0.117746	0.24491	0.316161	0.0040198	-0.144999	-0.302663	-0.673873	0.125023	-0.538449	-0.144999	cellular component organization;cellular component organization at cellular level;cellular component organization or biogenesis;cellular component organization or biogenesis at cellular level;cellular macromolecule metabolic process;cellular metabolic process;cellular process;cellular protein metabolic process;establishment of localization;establishment of localization in cell;establishment of pr…	binding;enzyme binding;GTPase binding;protein binding;Ral GTPase binding;Ras GTPase binding;small GTPase binding	cell part;cytoplasm;cytoplasmic part;cytosol;intracellular part	cellular component organization;cellular metabolic process;cellular process;establishment of localization;exocytosis;Golgi vesicle transport;macromolecule metabolic process;membrane docking;membrane organization;metabolic process;organelle organization;primary metabolic process;protein metabolic process;protein transport;secretion;transport;vesicle-mediated transport	cell part;cytoplasm;cytosol		Sec10	AAGCACA,MIR-218;ACAWYAAAG_UNKNOWN;ACTTTAT,MIR-142-5P;AGUIRRE_PANCREATIC_CANCER_COPY_NUMBER_UP;AMIT_EGF_RESPONSE_60_HELA;BENPORATH_SOX2_TARGETS;CAGCTG_V$AP4_Q5;CAGTGTT,MIR-141,MIR-200A;CATRRAGC_UNKNOWN;CATTGTYY_V$SOX9_B1;CELLULAR_LOCALIZATION;chr14q22;CTAGGAA,MIR-384;CTGAGCC,MIR-24;CTGTTAC,MIR-194;CTTTGTA,MIR-524;CYTOPLASM;DIAZ_CHRONIC_MEYLOGENOUS_LEUKEMIA_UP;ESTABLISHMENT_OF_CELLULAR_LOCALIZATION…	Acetylation;Coiledcoil;Completeproteome;Cytoplasm;Exocytosis;Phosphoprotein;Polymorphism;Proteintransport;Referenceproteome;Transport	Sec6/8 exocyst complex	13	13	13	26.6	26.6	26.6	81.852	79.5	545160000	338240000	206920000	O00471	O00471	Exocyst complex component 5	EXOC5
1.0759	0.812548	1.11285	0.74684	1.71667	1.01133	1.22516	0.90473	0.497751	0.747862	1.0524	1.59467	1.30341	1.64876	0.957051	-0.171174	-0.314797	-0.36499	0.305563	-0.121991	0.29208	0.423605	-0.121991	cellular metabolic process;cellular process;electron transport chain;generation of precursor metabolites and energy;metabolic process;mitochondrial electron transport, NADH to ubiquinone;oxidation-reduction process;respiratory electron transport chain;small molecule metabolic process	binding;catalytic activity;NADH dehydrogenase (quinone) activity;NADH dehydrogenase (ubiquinone) activity;NADH dehydrogenase activity;oxidoreductase activity;oxidoreductase activity, acting on NADH or NADPH;oxidoreductase activity, acting on NADH or NADPH, quinone or similar compound as acceptor;protein binding;protein complex binding	cell part;cytoplasmic part;extracellular membrane-bounded organelle;extracellular organelle;extracellular region part;extracellular vesicular exosome;intracellular membrane-bounded organelle;intracellular organelle;intracellular organelle part;intracellular part;macromolecular complex;membrane;membrane part;membrane-bounded organelle;membrane-bounded vesicle;mitochondrial inner membrane;mitochond…	cellular metabolic process;cellular process;generation of precursor metabolites and energy;metabolic process;small molecule metabolic process	cell part;extracellular organelle;intracellular membrane-bounded organelle;intracellular organelle;macromolecular complex;membrane;mitochondrion;NADH dehydrogenase complex;organelle;protein complex;respiratory chain complex IV;vesicle	Alzheimer's disease;Huntington's disease;Oxidative phosphorylation;Parkinson's disease	B12D	ATGAAGG,MIR-205;BAE_BRCA1_TARGETS_UP;BLALOCK_ALZHEIMERS_DISEASE_DN;CAGCTG_V$AP4_Q5;CAMPS_COLON_CANCER_COPY_NUMBER_UP;CHIANG_LIVER_CANCER_SUBCLASS_UNANNOTATED_DN;chr7p21;CTGCAGY_UNKNOWN;CYTOPLASM;CYTOPLASMIC_PART;DELACROIX_RARG_BOUND_MEF;GCANCTGNY_V$MYOD_Q6;GRADE_COLON_CANCER_UP;GSE10325_BCELL_VS_LUPUS_BCELL_DN;GSE12845_IGD_NEG_BLOOD_VS_NAIVE_TONSIL_BCELL_UP;GSE12845_NAIVE_VS_PRE_GC_TONSIL_BCELL_D…	Acetylation;Completeproteome;Electrontransport;Leighsyndrome;Membrane;Mitochondrion;Mitochondrioninnermembrane;Referenceproteome;Respiratorychain;Transport	Respiratory chain complex I (beta subunit) mitochondrial;Respiratory chain complex I (holoenzyme), mitochondrial	5	5	5	55.6	55.6	55.6	9.3697	18.02	9931000000	8179800000	1751100000	O00483	O00483	Cytochrome c oxidase subunit NDUFA4	NDUFA4
-0.864654	-0.221209	-0.694802	-0.29156	-0.626247	-0.654368	-0.391471	-0.881348	-0.0707565	-0.598267	-0.405983	-0.979347	-0.491559	-0.487046	0.737874	-0.0166943	0.150452	0.096535	-0.114423	-0.3531	0.162809	-0.0955744	-0.0166943	activation of immune response;activation of innate immune response;anaphase-promoting complex-dependent proteasomal ubiquitin-dependent protein catabolic process;antigen processing and presentation;antigen processing and presentation of exogenous antigen;antigen processing and presentation of exogenous peptide antigen;antigen processing and presentation of exogenous peptide antigen via MHC class …	binding;catalytic activity;cation binding;endopeptidase activator activity;endopeptidase regulator activity;enzyme activator activity;enzyme regulator activity;hydrolase activity;ion binding;metal ion binding;metallopeptidase activity;peptidase activator activity;peptidase activity;peptidase activity, acting on L-amino acid peptides;peptidase regulator activity;proteasome binding;protein binding;…	cell part;cytoplasmic part;cytosol;extracellular membrane-bounded organelle;extracellular organelle;extracellular region part;extracellular vesicular exosome;intracellular membrane-bounded organelle;intracellular organelle;intracellular organelle part;intracellular part;macromolecular complex;membrane-bounded organelle;membrane-bounded vesicle;nuclear part;nucleoplasm;nucleus;organelle;organelle …	biological regulation;catabolic process;cell cycle;cell death;cellular metabolic process;cellular nitrogen compound metabolic process;cellular process;death;DNA metabolic process;DNA recombination;DNA repair;immune system process;macromolecule metabolic process;macromolecule modification;metabolic process;mitotic cell cycle;nitrogen compound metabolic process;nucleobase-containing compound metabo…	cell part;cytosol;extracellular organelle;intracellular membrane-bounded organelle;intracellular organelle;macromolecular complex;nucleoplasm;nucleus;organelle;proteasome complex;protein complex;vesicle	Proteasome	JAB;MitMem_reg	ACEVEDO_LIVER_CANCER_UP;BASSO_B_LYMPHOCYTE_NETWORK;BENPORATH_MYC_MAX_TARGETS;BENPORATH_NANOG_TARGETS;BIOCARTA_PROTEASOME_PATHWAY;BIOPOLYMER_CATABOLIC_PROCESS;BIOPOLYMER_METABOLIC_PROCESS;BLALOCK_ALZHEIMERS_DISEASE_DN;BOYAULT_LIVER_CANCER_SUBCLASS_G3_UP;BRUINS_UVC_RESPONSE_LATE;BYSTRYKH_HEMATOPOIESIS_STEM_CELL_AND_BRAIN_QTL_TRANS;CATABOLIC_PROCESS;CELLULAR_CATABOLIC_PROCESS;CELLULAR_MACROMOLECULE_…	Completeproteome;Directproteinsequencing;DNAdamage;DNArepair;Hydrolase;Metal-binding;Metalloprotease;Phosphoprotein;Protease;Proteasome;Referenceproteome;Ublconjugationpathway;Zinc	PA700 complex;PA700-20S-PA28 complex	11	11	11	54.2	54.2	54.2	34.577	170.96	6593400000	3756800000	2836500000	O00487	O00487	26S proteasome non-ATPase regulatory subunit 14	PSMD14
-1.33876	-1.50166	-0.60539	-1.06292	-1.35738	-0.525672	-1.30277	-1.48486	-1.51377	-0.732612	-0.844069	-0.765753	-0.66083	-1.16873	0.488656	-0.146097	-0.0121102	-0.127222	0.218852	0.591628	-0.135158	0.13404	-0.0121102	biological regulation;cell surface receptor linked signaling pathway;cellular component assembly;cellular component organization;cellular component organization or biogenesis;cellular process;cellular response to chemical stimulus;cellular response to cytokine stimulus;cellular response to organic substance;cellular response to stimulus;cytokine-mediated signaling pathway;entry into cell of other…	binding;nuclear localization sequence binding;peptide binding;protein transporter activity;signal sequence binding;substrate-specific transporter activity;transporter activity	cell part;cytoplasmic part;cytosol;intracellular organelle part;intracellular part;macromolecular complex;membrane part;nuclear part;nuclear pore;nucleoplasm;organelle part;pore complex;protein complex	biological regulation;cellular component assembly;cellular component organization;cellular process;establishment of localization;interspecies interaction between organisms;locomotion;macromolecular complex assembly;multi-organism process;nuclear transport;nucleocytoplasmic transport;protein complex assembly;protein targeting;protein transport;response to chemical stimulus;response to stimulus;sig…	cell part;cytosol;macromolecular complex;nuclear pore;nucleoplasm;protein complex		Arm;IBB	AACTGAC,MIR-223;AAGCCAT,MIR-135A,MIR-135B;AAGGGAT,MIR-188;ACEVEDO_LIVER_CANCER_UP;ACTGCAG,MIR-17-3P;ACTGTGA,MIR-27A,MIR-27B;AGGTGCA,MIR-500;AGTCTTA,MIR-499;ATATGCA,MIR-448;BENPORATH_MYC_MAX_TARGETS;BENPORATH_NANOG_TARGETS;BENPORATH_SOX2_TARGETS;BLALOCK_ALZHEIMERS_DISEASE_DN;BONCI_TARGETS_OF_MIR15A_AND_MIR16_1;BRUINS_UVC_RESPONSE_EARLY_LATE;BYSTROEM_CORRELATED_WITH_IL5_DN;CAATGCA,MIR-33;CACTTTG,MI…	Acetylation;Completeproteome;Cytoplasm;Host-virusinteraction;Nucleus;Phosphoprotein;Polymorphism;Proteintransport;Referenceproteome;Repeat;Transport;Viralpenetrationintohostnucleus;Virusentryintohostcell	CTCF-nucleophosmin-PARP-HIS-KPNA-LMNA-TOP complex;TNF-alpha/NF-kappa B signaling complex (CHUK, KPNA3, NFKB2, NFKBIB, REL, IKBKG, NFKB1, NFKBIE, RELB, NFKBIA, RELA, TNIP2)	16	11	11	43.6	35.5	35.5	57.81	281.93	4063000000	2158100000	1904900000	O00505	O00505	Importin subunit alpha-4	KPNA3
-1.1679	-1.17209	-0.703246	-2.08546	-0.640363	-0.384168	-1.0597	-0.964012	-1.33528	-0.127425	-0.341348	-0.237134	-0.359434	-0.506302	0.0882598	0.203887	-0.163189	0.575821	1.74411	0.403229	0.0247344	0.553393	0.403229	biological regulation;cell proliferation;cellular component biogenesis;cellular component biogenesis at cellular level;cellular component organization;cellular component organization at cellular level;cellular component organization or biogenesis;cellular component organization or biogenesis at cellular level;cellular localization;cellular macromolecule localization;cellular macromolecule metabol…	binding;ribonucleoprotein binding	cell part;chromosome;condensed chromosome;cytoplasm;intracellular membrane-bounded organelle;intracellular non-membrane-bounded organelle;intracellular organelle;intracellular organelle part;intracellular part;macromolecular complex;membrane;membrane-bounded organelle;non-membrane-bounded organelle;nuclear part;nucleolar part;nucleolus;nucleoplasm;nucleus;organelle;organelle part;PeBoW complex;pr…	biological regulation;cell proliferation;cellular component organization;cellular localization;cellular metabolic process;cellular nitrogen compound metabolic process;cellular process;localization;macromolecule metabolic process;metabolic process;nitrogen compound metabolic process;nucleobase-containing compound metabolic process;nucleus organization;organelle organization;primary metabolic proce…	cell part;chromosome;cytoplasm;intracellular membrane-bounded organelle;intracellular non-membrane-bounded organelle;intracellular organelle;macromolecular complex;membrane;nucleolus;nucleoplasm;nucleus;organelle;preribosome;protein complex;ribonucleoprotein complex		BRCT;Pescadillo_N	ACEVEDO_LIVER_CANCER_WITH_H3K27ME3_UP;ALFANO_MYC_TARGETS;ANATOMICAL_STRUCTURE_DEVELOPMENT;ANATOMICAL_STRUCTURE_MORPHOGENESIS;BASSO_B_LYMPHOCYTE_NETWORK;BILD_MYC_ONCOGENIC_SIGNATURE;BOCHKIS_FOXA2_TARGETS;CACGTG_V$MYC_Q2;CAMP_UP.V1_DN;CASORELLI_ACUTE_PROMYELOCYTIC_LEUKEMIA_DN;chr22q12;CYTAGCAAY_UNKNOWN;DCA_UP.V1_DN;GNF2_APEX1;GNF2_G22P1;GRAESSMANN_APOPTOSIS_BY_SERUM_DEPRIVATION_UP;GRAESSMANN_RESPON…	3D-structure;Acetylation;Alternativesplicing;Chromosome;Completeproteome;Nucleus;Polymorphism;Referenceproteome;Ribosomebiogenesis;rRNAprocessing;Ublconjugation		20	20	20	38.3	38.3	38.3	68.002	153.11	8431600000	4997100000	3434500000	O00541;O00541-2	O00541;O00541-2	Pescadillo homolog	PES1
-1.91341	-2.57505	-0.71877	0.059038	-2.63167	-1.07083	-2.60804	-2.38927	-2.97968	-2.14188	-2.35239	-1.53129	-1.65596	-2.74586	0.182893	-0.47586	-0.404629	-1.42311	-2.41143	1.10038	-0.585122	-0.137821	-0.47586	actin cytoskeleton organization;actin filament-based process;axon guidance;biological regulation;cell communication;cell projection assembly;cell projection organization;cell surface receptor linked signaling pathway;cell-cell signaling;cellular component assembly;cellular component assembly at cellular level;cellular component organization;cellular component organization at cellular level;cellul…	binding;binding, bridging;cytokine receptor binding;cytoskeletal adaptor activity;cytoskeletal protein binding;frizzled binding;G-protein-coupled receptor binding;growth factor receptor binding;identical protein binding;interleukin-5 receptor binding;protein binding;protein binding, bridging;protein dimerization activity;protein heterodimerization activity;protein N-terminus binding;receptor bind…	adherens junction;anchoring junction;blood microparticle;cell junction;cell part;cell-substrate adherens junction;cell-substrate junction;cytoplasm;cytoplasmic membrane-bounded vesicle;cytoplasmic part;cytoplasmic vesicle;cytoskeleton;cytosol;endoplasmic reticulum membrane;endoplasmic reticulum part;extracellular membrane-bounded organelle;extracellular organelle;extracellular region part;extrace…	biological regulation;cell communication;cell-cell signaling;cellular component assembly;cellular component organization;cellular process;cytoskeleton organization;establishment of localization;locomotion;organelle organization;protein targeting;protein transport;response to chemical stimulus;response to external stimulus;response to stimulus;signal transduction;signaling;transport	cell part;cytoplasm;cytoplasmic membrane-bounded vesicle;cytoskeleton;cytosol;extracellular organelle;extracellular space;intracellular membrane-bounded organelle;intracellular non-membrane-bounded organelle;intracellular organelle;macromolecular complex;membrane;nucleus;organelle;plasma membrane;protein complex;receptor complex;vesicle		PDZ	AAAYRNCTG_UNKNOWN;AACTTT_UNKNOWN;AAGCCAT,MIR-135A,MIR-135B;ACEVEDO_LIVER_CANCER_UP;ACEVEDO_LIVER_TUMOR_VS_NORMAL_ADJACENT_TISSUE_UP;ACTACCT,MIR-196A,MIR-196B;ACTTTAT,MIR-142-5P;AGCATTA,MIR-155;ALFANO_MYC_TARGETS;ALONSO_METASTASIS_EMT_UP;ALONSO_METASTASIS_NEURAL_UP;ALONSO_METASTASIS_UP;CHARAFE_BREAST_CANCER_LUMINAL_VS_MESENCHYMAL_DN;chr8q12;CROONQUIST_NRAS_SIGNALING_UP;CYTOKINE_ACTIVITY;DANG_REGUL…	3D-structure;Acetylation;Alternativesplicing;Celljunction;Cellmembrane;Completeproteome;Cytoplasm;Cytoskeleton;Directproteinsequencing;Endoplasmicreticulum;Membrane;Nucleus;Phosphoprotein;Polymorphism;Referenceproteome;Repeat	SDCBP-CTNNB1-CTNNA1-CDH1 complex	10	10	10	46.5	46.5	46.5	32.316	197.23	1773800000	619880000	1154000000	O00560-2;O00560;O00560-3	O00560-2;O00560;O00560-3	Syntenin-1	SDCBP
-0.611304	-0.557232	-0.307992	-1.71843	-0.000922588	0.320004	-0.405695	-0.629014	-0.713617	0.0570031	-0.311393	0.253002	0.218652	-0.234162	0.222968	-0.0177106	-0.156385	0.364995	1.40704	0.253925	-0.101352	0.171533	0.171533	biological regulation;cellular macromolecule metabolic process;cellular metabolic process;cellular nitrogen compound metabolic process;cellular process;macromolecule metabolic process;maturation of SSU-rRNA;metabolic process;ncRNA metabolic process;ncRNA processing;negative regulation of catalytic activity;negative regulation of hydrolase activity;negative regulation of molecular function;negativ…		cell part;chromosome;intracellular non-membrane-bounded organelle;intracellular organelle;intracellular organelle part;intracellular part;macromolecular complex;Mpp10 complex;non-membrane-bounded organelle;nuclear part;nucleolar part;nucleolus;organelle;organelle part;preribosome;protein complex;ribonucleoprotein complex;small nucleolar ribonucleoprotein complex;small-subunit processome	biological regulation;cellular metabolic process;cellular nitrogen compound metabolic process;cellular process;macromolecule metabolic process;metabolic process;nitrogen compound metabolic process;nucleobase-containing compound metabolic process;primary metabolic process;RNA metabolic process;RNA processing;RNA splicing;rRNA processing	cell part;chromosome;intracellular non-membrane-bounded organelle;intracellular organelle;macromolecular complex;nucleolus;organelle;preribosome;protein complex;ribonucleoprotein complex;small nucleolar ribonucleoprotein complex	Ribosome biogenesis in eukaryotes	Mpp10	BRUINS_UVC_RESPONSE_VIA_TP53_GROUP_A;chr2p;DAZARD_RESPONSE_TO_UV_NHEK_DN;DAZARD_RESPONSE_TO_UV_SCC_DN;GARCIA_TARGETS_OF_FLI1_AND_DAX1_DN;GCNP_SHH_UP_LATE.V1_UP;GNF2_DENR;GRAESSMANN_APOPTOSIS_BY_DOXORUBICIN_DN;GRAESSMANN_RESPONSE_TO_MC_AND_DOXORUBICIN_DN;GSE1460_INTRATHYMIC_T_PROGENITOR_VS_THYMIC_STROMAL_CELL_UP;GSE15930_STIM_VS_STIM_AND_IFNAB_24H_CD8_T_CELL_UP;GSE15930_STIM_VS_STIM_AND_IFNAB_72H_…	Acetylation;Chromosome;Coiledcoil;Completeproteome;Nucleus;Phosphoprotein;Polymorphism;Referenceproteome;Ribonucleoprotein;Ribosomebiogenesis;rRNAprocessing	IMP3-IMP4-MPP10 complex	21	21	21	34.2	34.2	34.2	78.863	265.06	2287000000	1384900000	902140000	O00566	O00566	U3 small nucleolar ribonucleoprotein protein MPP10	MPHOSPH10
0.708476	0.33033	0.788367	-0.336713	0.760123	1.18744	0.838973	0.654891	-0.0123792	0.46637	0.673836	0.772921	1.21356	1.07604	0.655353	-0.0535858	-0.342709	-0.321997	1.01055	0.0127978	0.026124	0.23707	0.0127978	cellular macromolecule metabolic process;cellular metabolic process;cellular nitrogen compound metabolic process;cellular process;macromolecule metabolic process;macromolecule modification;metabolic process;ncRNA metabolic process;ncRNA processing;nitrogen compound metabolic process;nucleic acid metabolic process;nucleobase-containing compound metabolic process;primary metabolic process;RNA metab…	binding;nucleic acid binding;RNA binding;snoRNA binding	box C/D snoRNP complex;cell part;cytoplasm;intracellular non-membrane-bounded organelle;intracellular organelle;intracellular organelle part;intracellular part;macromolecular complex;membrane;non-membrane-bounded organelle;nuclear part;nucleolar part;nucleolus;nucleoplasm;organelle;organelle part;preribosome;pre-snoRNP complex;ribonucleoprotein complex;small nucleolar ribonucleoprotein complex;sm…	cellular metabolic process;cellular nitrogen compound metabolic process;cellular process;macromolecule metabolic process;macromolecule modification;metabolic process;nitrogen compound metabolic process;nucleobase-containing compound metabolic process;primary metabolic process;RNA metabolic process;RNA modification;RNA processing;rRNA processing	cell part;cytoplasm;intracellular non-membrane-bounded organelle;intracellular organelle;macromolecular complex;membrane;nucleolus;nucleoplasm;organelle;preribosome;ribonucleoprotein complex;small nucleolar ribonucleoprotein complex	Ribosome biogenesis in eukaryotes	Nop;NOP5NT;NOSIC	ABRAMSON_INTERACT_WITH_AIRE;ALFANO_MYC_TARGETS;BENPORATH_ES_1;BILD_MYC_ONCOGENIC_SIGNATURE;BIOPOLYMER_METABOLIC_PROCESS;BLALOCK_ALZHEIMERS_DISEASE_UP;BROWN_MYELOID_CELL_DEVELOPMENT_DN;BURTON_ADIPOGENESIS_2;BURTON_ADIPOGENESIS_PEAK_AT_8HR;CACGTG_V$MYC_Q2;CAIRO_HEPATOBLASTOMA_CLASSES_UP;chr20p13;DODD_NASOPHARYNGEAL_CARCINOMA_DN;DUTERTRE_ESTRADIOL_RESPONSE_6HR_UP;E2F1_UP.V1_UP;FEVR_CTNNB1_TARGETS_DN…	Acetylation;Completeproteome;Cytoplasm;Directproteinsequencing;Neurodegeneration;Nucleus;Phosphoprotein;Polymorphism;Referenceproteome;Ribonucleoprotein;Ribosomebiogenesis;Spinocerebellarataxia	Nop56p-associated pre-rRNA complex	42	42	42	75.8	75.8	75.8	66.049	323.31	38129000000	28352000000	9777400000	O00567	O00567	Nucleolar protein 56	NOP56
-0.579633	-0.855013	-0.48657	-0.874762	-0.808591	-0.799597	-1.10686	-0.724131	-1.00429	-0.799485	-0.501442	-0.436184	-0.268928	-1.06115	0.435878	-0.144498	-0.149281	-0.312915	0.37332	0.372407	0.530669	0.0457044	0.0457044	biological regulation;biosynthetic process;cellular biosynthetic process;cellular component assembly;cellular component assembly at cellular level;cellular component organization;cellular component organization at cellular level;cellular component organization or biogenesis;cellular component organization or biogenesis at cellular level;cellular macromolecular complex assembly;cellular macromolec…	adenyl nucleotide binding;adenyl ribonucleotide binding;ATP binding;ATPase activity;ATPase activity, coupled;ATP-dependent DNA helicase activity;ATP-dependent helicase activity;ATP-dependent RNA helicase activity;binding;catalytic activity;CTPase activity;DNA binding;DNA helicase activity;DNA-dependent ATPase activity;eukaryotic initiation factor 4E binding;GTPase activity;helicase activity;hydro…	cell part;cytoplasm;cytoplasmic part;extracellular membrane-bounded organelle;extracellular organelle;extracellular region part;extracellular vesicular exosome;intracellular membrane-bounded organelle;intracellular non-membrane-bounded organelle;intracellular organelle;intracellular organelle part;intracellular part;macromolecular complex;membrane;membrane-bounded organelle;membrane-bounded vesic…	biological regulation;biosynthetic process;cellular component assembly;cellular component organization;cellular macromolecular complex assembly;cellular metabolic process;cellular nitrogen compound metabolic process;cellular process;chromosome segregation;DNA geometric change;DNA metabolic process;immune system process;macromolecular complex assembly;macromolecule metabolic process;metabolic proc…	cell part;cytoplasm;extracellular organelle;intracellular membrane-bounded organelle;intracellular non-membrane-bounded organelle;intracellular organelle;macromolecular complex;membrane;nucleolus;nucleus;organelle;ribonucleoprotein complex;vesicle	RIG-I-like receptor signaling pathway	DEAD;Helicase_C	AAACCAC,MIR-140;AAAGACA,MIR-511;AACTTT_UNKNOWN;AAGCAAT,MIR-137;AAGCACT,MIR-520F;AAGCCAT,MIR-135A,MIR-135B;ACAACTT,MIR-382;ACACTGG,MIR-199A,MIR-199B;ACTGAAA,MIR-30A-3P,MIR-30E-3P;ACTGTAG,MIR-139;AGGTGCA,MIR-500;AGTCTAG,MIR-151;APRELIKOVA_BRCA1_TARGETS;ATAGGAA,MIR-202;ATGTACA,MIR-493;ATGTCAC,MIR-489;ATGTTAA,MIR-302C;ATP_DEPENDENT_HELICASE_ACTIVITY;ATP_DEPENDENT_RNA_HELICASE_ACTIVITY;ATPASE_ACTIVITY…	3D-structure;Acetylation;Alternativesplicing;Apoptosis;ATP-binding;Chromosomepartition;Completeproteome;Cytoplasm;Directproteinsequencing;DNA-binding;Helicase;Host-virusinteraction;Hydrolase;Immunity;Innateimmunity;Membrane;Mitochondrion;Mitochondrionoutermembrane;Nucleotide-binding;Nucleus;Phosphoprotein;Polymorphism;Referenceproteome;Ribosomebiogenesis;RNA-binding;Transcription;Transcriptionreg…	Large Drosha complex;Spliceosome;TNF-alpha/Nf-kappa B signaling complex (RPL6, RPL30, RPS13, CHUK, DDX3X, NFKB2, NFKBIB, REL, IKBKG, NFKB1, MAP3K8, RELB, GLG1, NFKBIA, RELA, TNIP2, GTF2I)	40	39	13	69.3	69.3	26.6	73.243	323.31	17331000000	9208400000	8122600000	O00571;O00571-2;Q9NQI0-3;Q9NQI0-2;Q9NQI0-4;Q9NQI0	O00571;O00571-2	ATP-dependent RNA helicase DDX3X	DDX3X
-0.374244	-0.170257	0.234213	-0.971165	-0.730279	1.31799	0.138265	0.0114459	-0.820869	-0.383003	-1.45366	-0.575445	0.470667	0.715923	0.364391	0.38569	-0.650611	-0.617216	-0.482498	0.154834	-0.847321	0.577659	-0.482498	catabolic process;cellular catabolic process;cellular macromolecule catabolic process;cellular macromolecule metabolic process;cellular metabolic process;cellular nitrogen compound metabolic process;cellular process;macromolecule catabolic process;macromolecule metabolic process;metabolic process;nitrogen compound metabolic process;nucleic acid metabolic process;nucleobase-containing compound met…	binding;catalytic activity;endonuclease activity;endonuclease activity, active with either ribo- or deoxyribonucleic acids and producing 3'-phosphomonoesters;endoribonuclease activity;endoribonuclease activity, producing 3'-phosphomonoesters;hydrolase activity;hydrolase activity, acting on ester bonds;nuclease activity;nucleic acid binding;ribonuclease activity;ribonuclease T2 activity;RNA binding	cell part;cytoplasmic part;endoplasmic reticulum lumen;endoplasmic reticulum part;extracellular membrane-bounded organelle;extracellular organelle;extracellular region;extracellular region part;extracellular space;extracellular vesicular exosome;intracellular membrane-bounded organelle;intracellular organelle;intracellular organelle lumen;intracellular organelle part;intracellular part;lysosomal …	catabolic process;cellular metabolic process;cellular nitrogen compound metabolic process;cellular process;macromolecule metabolic process;metabolic process;nitrogen compound metabolic process;nucleobase-containing compound metabolic process;primary metabolic process;RNA catabolic process;RNA metabolic process	cell part;extracellular organelle;extracellular region;extracellular space;intracellular membrane-bounded organelle;intracellular organelle;lysosome;organelle;vacuole;vesicle		Ribonuclease_T2	BASAKI_YBX1_TARGETS_DN;BENPORATH_MYC_MAX_TARGETS;BIOPOLYMER_CATABOLIC_PROCESS;BIOPOLYMER_METABOLIC_PROCESS;BLALOCK_ALZHEIMERS_DISEASE_DN;BLALOCK_ALZHEIMERS_DISEASE_INCIPIENT_UP;BLALOCK_ALZHEIMERS_DISEASE_UP;BUYTAERT_PHOTODYNAMIC_THERAPY_STRESS_DN;CATABOLIC_PROCESS;CELLULAR_CATABOLIC_PROCESS;CELLULAR_MACROMOLECULE_CATABOLIC_PROCESS;CHICAS_RB1_TARGETS_SENESCENT;chr6q27;DANG_BOUND_BY_MYC;ENK_UV_RESP…	3D-structure;Alternativesplicing;Completeproteome;Diseasemutation;Disulfidebond;Endonuclease;Endoplasmicreticulum;Glycoprotein;Hydrolase;Lysosome;Nuclease;Polymorphism;Referenceproteome;Secreted;Signal		10	10	9	51.2	51.2	48.8	29.48	218.55	8662200000	5549700000	3112500000	O00584;O00584-2	O00584	Ribonuclease T2	RNASET2
-0.162229	-0.0547234	0.113541	0.0876413	-0.174155	0.0979595	0.0747751	-0.132761	-0.219335	-0.0179418	0.266899	-0.118191	0.305046	0.117697	0.577895	0.0294673	-0.164611	-0.131483	0.179258	0.0559632	0.207086	0.0429223	0.0429223	biological regulation;cell surface receptor linked signaling pathway;cellular process;cellular response to chemical stimulus;cellular response to cytokine stimulus;cellular response to organic substance;cellular response to stimulus;cytokine-mediated signaling pathway;establishment of localization;establishment of localization in cell;establishment of protein localization;intracellular protein tr…	protein transporter activity;substrate-specific transporter activity;transporter activity	cell part;cytoplasmic part;cytosol;extracellular membrane-bounded organelle;extracellular organelle;extracellular region part;extracellular vesicular exosome;intracellular organelle part;intracellular part;membrane-bounded organelle;membrane-bounded vesicle;nuclear part;nucleoplasm;organelle;organelle part;vesicle	biological regulation;cellular process;establishment of localization;nuclear transport;nucleocytoplasmic transport;protein targeting;protein transport;response to chemical stimulus;response to oxidative stress;response to stimulus;response to stress;signal transduction;transport	cell part;cytosol;extracellular organelle;nucleoplasm;organelle;vesicle		Arm;IBB	AATGTGA,MIR-23A,MIR-23B;ACACTGG,MIR-199A,MIR-199B;ACTGTAG,MIR-139;AGCYRWTTC_UNKNOWN;ATACCTC,MIR-202;ATGTACA,MIR-493;BLUM_RESPONSE_TO_SALIRASIB_UP;BRUINS_UVC_RESPONSE_LATE;CAATGCA,MIR-33;CELLULAR_LOCALIZATION;chr3q25;CSR_EARLY_UP.V1_UP;CTTTGCA,MIR-527;CTTTGTA,MIR-524;DIAZ_CHRONIC_MEYLOGENOUS_LEUKEMIA_UP;DING_LUNG_CANCER_EXPRESSION_BY_COPY_NUMBER;EIF4E_DN;ELVIDGE_HYPOXIA_DN;ENK_UV_RESPONSE_EPIDERMI…	3D-structure;Acetylation;Completeproteome;Cytoplasm;Nucleus;Phosphoprotein;Proteintransport;Referenceproteome;Repeat;Transport		18	18	13	43.8	43.8	35.7	57.886	323.31	9007300000	5886500000	3120700000	O00629	O00629	Importin subunit alpha-3	KPNA4
0.37182	0.0319136	0.111726	1.74251	-1.13101	-0.336636	1.50821	0.337077	0.325279	-0.121778	-0.560039	0.277486	0.266054	-0.881486	0.512667	-0.0347436	0.293365	-0.233505	-2.30255	1.4085	0.60269	-2.3897	-0.0347436	biological regulation;catabolic process;cell surface receptor linked signaling pathway;cellular catabolic process;cellular macromolecule catabolic process;cellular macromolecule metabolic process;cellular metabolic process;cellular process;cellular protein metabolic process;cellular response to chemical stimulus;cellular response to cytokine stimulus;cellular response to interferon-gamma;cellular…	binding;catalytic activity;cation binding;ion binding;ligase activity;metal ion binding;molecular transducer activity;signal transducer activity;transition metal ion binding;zinc ion binding	cell part;cytoplasmic part;cytosol;intracellular part	biological regulation;catabolic process;cellular metabolic process;cellular process;macromolecule metabolic process;macromolecule modification;metabolic process;primary metabolic process;protein metabolic process;protein modification by small protein conjugation or removal;protein modification process;proteolysis;proteolysis involved in cellular protein catabolic process;response to chemical stim…	cell part;cytosol		PRY;SPRY;zf-B_box	ACEVEDO_LIVER_CANCER_UP;BLALOCK_ALZHEIMERS_DISEASE_INCIPIENT_UP;BLALOCK_ALZHEIMERS_DISEASE_UP;CAMP_UP.V1_UP;CHEMNITZ_RESPONSE_TO_PROSTAGLANDIN_E2_DN;chr6p21;ENK_UV_RESPONSE_KERATINOCYTE_DN;GABRIELY_MIR21_TARGETS;GAZDA_DIAMOND_BLACKFAN_ANEMIA_ERYTHROID_UP;GAZDA_DIAMOND_BLACKFAN_ANEMIA_MYELOID_UP;GNF2_CD48;GNF2_SELL;GNF2_STAT6;GNF2_VAV1;GOZGIT_ESR1_TARGETS_DN;GSE12366_GC_VS_NAIVE_BCELL_DN;GSE13411_…	Completeproteome;Immunity;Innateimmunity;Ligase;Metal-binding;Phosphoprotein;Polymorphism;Referenceproteome;Ublconjugationpathway;Zinc;Zinc-finger		10	10	10	34.8	34.8	34.8	53.415	17.508	382610000	138790000	243820000	O00635	O00635	Tripartite motif-containing protein 38	TRIM38
-0.323628	0.00296062	-0.486787	-0.0616585	-0.676288	-0.714789	-0.323892	-0.693584	0.138321	-1.01719	-0.517964	-0.675489	-0.60415	-0.749071	0.0914601	-0.369956	0.13536	-0.530403	-0.456305	0.000799119	0.110639	-0.42518	-0.369956	cell cycle process;cellular macromolecule metabolic process;cellular metabolic process;cellular process;cellular protein metabolic process;dephosphorylation;G1/S transition of mitotic cell cycle;macromolecule metabolic process;macromolecule modification;metabolic process;phosphate-containing compound metabolic process;phosphorus metabolic process;primary metabolic process;protein dephosphorylatio…	binding;catalytic activity;cation binding;hydrolase activity;hydrolase activity, acting on ester bonds;ion binding;metal ion binding;phosphatase activity;phosphoprotein phosphatase activity;phosphoric ester hydrolase activity;protein serine/threonine phosphatase activity	cell part;cytoplasmic part;cytosol;intracellular part	cellular metabolic process;cellular process;macromolecule metabolic process;macromolecule modification;metabolic process;phosphorus metabolic process;primary metabolic process;protein dephosphorylation;protein metabolic process;protein modification process	cell part;cytosol		Metallophos	ACTAYRNNNCCCR_UNKNOWN;AGCACTT,MIR-93,MIR-302A,MIR-302B,MIR-302C,MIR-302D,MIR-372,MIR-373,MIR-520E,MIR-520A,MIR-526B,MIR-520B,MIR-520C,MIR-520D;ALFANO_MYC_TARGETS;ATGCTGC,MIR-103,MIR-107;ATGTAGC,MIR-221,MIR-222;BENPORATH_MYC_MAX_TARGETS;BIOPOLYMER_METABOLIC_PROCESS;BIOPOLYMER_MODIFICATION;BYSTRYKH_HEMATOPOIESIS_STEM_CELL_QTL_TRANS;CACTTTG,MIR-520G,MIR-520H;CARD_MIR302A_TARGETS;CELL_CYCLE_GO_000704…	Acetylation;Alternativesplicing;Cellcycle;Completeproteome;Cytoplasm;Directproteinsequencing;Hydrolase;Manganese;Metal-binding;Proteinphosphatase;Referenceproteome	TNF-alpha/NF-kappa B signaling complex (CHUK, BTRC, NFKB2, PPP6C, REL, CUL1, IKBKE, SAPS2, SAPS1, ANKRD28, RELA, SKP1)	14	14	14	61.6	61.6	61.6	35.144	178.32	4562900000	2627100000	1935800000	O00743;O00743-2;O00743-3	O00743;O00743-2;O00743-3	Serine/threonine-protein phosphatase 6 catalytic subunit;Serine/threonine-protein phosphatase 6 catalytic subunit, N-terminally processed	PPP6C
-1.16746	0.412164	0.633975	0.208405	-0.00792488	-0.236463	-0.463894	-0.779419	0.120694	0.264657	0.029645	0.0117577	-0.347774	-0.0647332	0.86602	0.388042	-0.29147	-0.369318	-0.17876	0.0196826	-0.111311	0.399161	-0.111311	alcohol metabolic process;carbohydrate metabolic process;cellular carbohydrate metabolic process;cellular macromolecule metabolic process;cellular metabolic process;cellular process;cellular protein metabolic process;hexose metabolic process;macromolecule metabolic process;macromolecule modification;mannose metabolic process;metabolic process;monosaccharide metabolic process;primary metabolic pro…	alpha-mannosidase activity;binding;carbohydrate binding;catalytic activity;cation binding;hydrolase activity;hydrolase activity, acting on glycosyl bonds;hydrolase activity, hydrolyzing O-glycosyl compounds;ion binding;mannosidase activity;metal ion binding;transition metal ion binding;zinc ion binding	cell part;cytoplasmic part;extracellular membrane-bounded organelle;extracellular organelle;extracellular region part;extracellular vesicular exosome;intracellular membrane-bounded organelle;intracellular organelle;intracellular part;lysosome;lytic vacuole;membrane-bounded organelle;membrane-bounded vesicle;organelle;vacuole;vesicle	alcohol metabolic process;carbohydrate metabolic process;cellular metabolic process;cellular process;macromolecule metabolic process;macromolecule modification;metabolic process;primary metabolic process;protein metabolic process;protein modification process;small molecule metabolic process	cell part;extracellular organelle;intracellular membrane-bounded organelle;intracellular organelle;lysosome;organelle;vacuole;vesicle	Lysosome;Other glycan degradation	Alpha-mann_mid;Glyco_hydro_38;Glyco_hydro_38C	ACEVEDO_LIVER_TUMOR_VS_NORMAL_ADJACENT_TISSUE_UP;BIDUS_METASTASIS_DN;BIOPOLYMER_METABOLIC_PROCESS;BIOPOLYMER_MODIFICATION;BLALOCK_ALZHEIMERS_DISEASE_UP;CAGCTG_V$AP4_Q5;CELLULAR_MACROMOLECULE_METABOLIC_PROCESS;CELLULAR_PROTEIN_METABOLIC_PROCESS;CHEN_METABOLIC_SYNDROM_NETWORK;CHIARADONNA_NEOPLASTIC_TRANSFORMATION_KRAS_DN;DANG_REGULATED_BY_MYC_DN;DIRMEIER_LMP1_RESPONSE_EARLY;GCNP_SHH_UP_EARLY.V1_DN;…	Alternativesplicing;Completeproteome;Directproteinsequencing;Diseasemutation;Disulfidebond;Glycoprotein;Glycosidase;Hydrolase;Lysosome;Metal-binding;Polymorphism;Referenceproteome;Signal;Zinc;Zymogen		39	39	39	52.4	52.4	52.4	113.61	323.31	21968000000	14260000000	7707600000	O00754-2;O00754	O00754-2;O00754	Lysosomal alpha-mannosidase;Lysosomal alpha-mannosidase A peptide;Lysosomal alpha-mannosidase B peptide;Lysosomal alpha-mannosidase C peptide;Lysosomal alpha-mannosidase D peptide;Lysosomal alpha-mannosidase E peptide	MAN2B1
-0.452114	-1.75021	-2.01302	0.379543	-1.66341	-2.07518	-0.626961	-0.975548	-1.29546	-1.2537	-2.72242	-2.1895	-1.72858	-1.9075	0.312627	-0.523434	0.454752	0.759323	-3.10196	-0.52609	0.346603	-1.28054	-0.523434	biosynthetic process;cell proliferation;cellular biosynthetic process;cellular metabolic compound salvage;cellular metabolic process;cellular process;coenzyme biosynthetic process;coenzyme metabolic process;cofactor biosynthetic process;cofactor metabolic process;heterocycle metabolic process;metabolic process;pyridoxal 5'-phosphate salvage;pyridoxal phosphate biosynthetic process;pyridoxal phosp…	adenyl nucleotide binding;adenyl ribonucleotide binding;alkali metal ion binding;ATP binding;binding;catalytic activity;cation binding;cofactor binding;identical protein binding;ion binding;kinase activity;lithium ion binding;magnesium ion binding;metal ion binding;nucleotide binding;phosphotransferase activity, alcohol group as acceptor;potassium ion binding;protein binding;protein dimerization …	cell part;cytoplasm;cytoplasmic part;cytosol;extracellular membrane-bounded organelle;extracellular organelle;extracellular region part;extracellular vesicular exosome;intracellular membrane-bounded organelle;intracellular organelle;intracellular organelle part;intracellular part;membrane-bounded organelle;membrane-bounded vesicle;nuclear part;nucleoplasm;nucleus;organelle;organelle part;vesicle	biosynthetic process;cell proliferation;cellular metabolic compound salvage;cellular metabolic process;cellular process;cofactor metabolic process;heterocycle metabolic process;metabolic process;small molecule metabolic process;vitamin metabolic process	cell part;cytoplasm;cytosol;extracellular organelle;intracellular membrane-bounded organelle;intracellular organelle;nucleoplasm;nucleus;organelle;vesicle	Vitamin B6 metabolism	PfkB	ACEVEDO_LIVER_CANCER_DN;ACEVEDO_NORMAL_TISSUE_ADJACENT_TO_LIVER_TUMOR_DN;BROWNE_HCMV_INFECTION_4HR_DN;BRUINS_UVC_RESPONSE_LATE;BYSTRYKH_HEMATOPOIESIS_STEM_CELL_QTL_TRANS;CAIRO_HEPATOBLASTOMA_UP;CCTGTGA,MIR-513;chr21q22;CREIGHTON_ENDOCRINE_THERAPY_RESISTANCE_5;CYTOPLASM;DER_IFN_ALPHA_RESPONSE_UP;DER_IFN_BETA_RESPONSE_UP;DOANE_RESPONSE_TO_ANDROGEN_UP;FIRESTEIN_PROLIFERATION;GAZDA_DIAMOND_BLACKFAN_A…	3D-structure;Acetylation;Alternativesplicing;ATP-binding;Completeproteome;Cytoplasm;Kinase;Metal-binding;Nucleotide-binding;Phosphoprotein;Referenceproteome;Transferase;Zinc	DNA repair complex NEIL1-PNK-Pol(beta)-LigIII(alpha)-XRCC1;DNA repair complex NEIL2-PNK-Pol(beta)-LigIII(alpha)-XRCC1	9	9	9	41	41	41	35.102	81.825	1597100000	788280000	808790000	O00764;O00764-3;O00764-2	O00764;O00764-3;O00764-2	Pyridoxal kinase	PDXK
-3.31259	NaN	-3.51737	-7.32602	-5.06516	-2.25248	-4.07077	NaN	NaN	-2.53829	-3.49543	-2.71857	-2.59298	-4.39825	0.182011	NaN	NaN	0.979086	3.83059	2.34658	-0.340506	-0.327479	0.979086	biosynthetic process;carboxylic acid biosynthetic process;carboxylic acid metabolic process;cellular biosynthetic process;cellular ketone metabolic process;cellular lipid metabolic process;cellular metabolic process;cellular process;fatty acid biosynthetic process;fatty acid metabolic process;lipid biosynthetic process;lipid metabolic process;metabolic process;monocarboxylic acid metabolic proces…	binding;catalytic activity;cation binding;CoA desaturase activity;ion binding;iron ion binding;metal ion binding;oxidoreductase activity;oxidoreductase activity, acting on paired donors, with incorporation or reduction of molecular oxygen;oxidoreductase activity, acting on paired donors, with oxidation of a pair of donors resulting in the reduction of molecular oxygen to two molecules of water;st…	cell part;cytoplasmic part;endoplasmic reticulum;endoplasmic reticulum membrane;endoplasmic reticulum part;integral to membrane;intracellular membrane-bounded organelle;intracellular organelle;intracellular organelle part;intracellular part;intrinsic to membrane;membrane;membrane part;membrane-bounded organelle;organelle;organelle membrane;organelle part	biosynthetic process;cellular ketone metabolic process;cellular lipid metabolic process;cellular metabolic process;cellular process;lipid metabolic process;metabolic process;organic acid metabolic process;primary metabolic process;small molecule metabolic process	cell part;endoplasmic reticulum;intracellular membrane-bounded organelle;intracellular organelle;membrane;organelle	Biosynthesis of unsaturated fatty acids;PPAR signaling pathway	FA_desaturase	ACEVEDO_LIVER_CANCER_DN;ACEVEDO_NORMAL_TISSUE_ADJACENT_TO_LIVER_TUMOR_DN;ALONSO_METASTASIS_UP;AMIT_EGF_RESPONSE_20_MCF10A;AMIT_SERUM_RESPONSE_60_MCF10A;ATF2_UP.V1_DN;BASAKI_YBX1_TARGETS_DN;BENPORATH_MYC_MAX_TARGETS;BORLAK_LIVER_CANCER_EGF_UP;BRUNO_HEMATOPOIESIS;BURTON_ADIPOGENESIS_5;BURTON_ADIPOGENESIS_6;CAGTATT,MIR-200B,MIR-200C,MIR-429;CAIRO_HEPATOBLASTOMA_UP;CASORELLI_ACUTE_PROMYELOCYTIC_LEUKE…	Completeproteome;Directproteinsequencing;Endoplasmicreticulum;Fattyacidbiosynthesis;Fattyacidmetabolism;Iron;Lipidbiosynthesis;Lipidmetabolism;Membrane;Oxidoreductase;Phosphoprotein;Polymorphism;Referenceproteome;Transmembrane;Transmembranehelix		3	3	3	5.3	5.3	5.3	41.522	21.979	471630000	46528000	425110000	O00767	O00767	Acyl-CoA desaturase	SCD
0.420812	0.0412307	0.344146	-0.0220003	0.238356	0.856632	0.197558	0.774271	-0.289691	0.5643	0.406307	0.476295	0.932152	0.39436	0.121508	0.353458	-0.330922	0.220154	0.428308	0.237939	0.0755202	0.196802	0.220154	anatomical structure development;anatomical structure formation involved in morphogenesis;androgen receptor signaling pathway;ATP-dependent chromatin remodeling;biological regulation;biosynthetic process;blood vessel development;cardiac chamber development;cellular biosynthetic process;cellular component disassembly;cellular component disassembly at cellular level;cellular component organization;…	binding;DNA binding;ligand-dependent nuclear receptor binding;nucleic acid binding;protein binding;protein binding transcription factor activity;receptor binding;transcription coactivator activity;transcription cofactor activity;transcription factor binding transcription factor activity	cell part;chromatin;chromatin remodeling complex;chromosomal part;intracellular membrane-bounded organelle;intracellular organelle;intracellular organelle part;intracellular part;macromolecular complex;membrane-bounded organelle;nBAF complex;npBAF complex;nuclear chromatin;nuclear chromosome part;nuclear part;nucleoplasm;nucleus;organelle;organelle part;protein complex;SWI/SNF complex;SWI/SNF-typ…	anatomical structure development;anatomical structure formation involved in morphogenesis;biological regulation;biosynthetic process;cellular component disassembly;cellular component organization;cellular metabolic process;cellular nitrogen compound metabolic process;cellular process;chromatin modification;chromatin organization;chromosome organization;developmental process;macromolecule metaboli…	cell part;chromatin remodeling complex;intracellular membrane-bounded organelle;intracellular organelle;macromolecular complex;nucleoplasm;nucleus;organelle;protein complex		ARID;DUF3518	AAAYRNCTG_UNKNOWN;AACTTT_UNKNOWN;ACACTGG,MIR-199A,MIR-199B;ACCAAAG,MIR-9;AGCTCCT,MIR-28;AGGGCAG,MIR-18A;ANDROGEN_RECEPTOR_SIGNALING_PATHWAY;ATAAGCT,MIR-21;ATACTGT,MIR-144;ATGTACA,MIR-493;ATGTAGC,MIR-221,MIR-222;BENPORATH_EED_TARGETS;BIOPOLYMER_METABOLIC_PROCESS;BLALOCK_ALZHEIMERS_DISEASE_INCIPIENT_UP;BLALOCK_ALZHEIMERS_DISEASE_UP;BRUINS_UVC_RESPONSE_EARLY_LATE;BURTON_ADIPOGENESIS_12;BYSTRYKH_HEMA…	3D-structure;Acetylation;Alternativesplicing;Chromatinregulator;Completeproteome;Directproteinsequencing;DNA-binding;Mentalretardation;Neurogenesis;Nucleus;Phosphoprotein;Polymorphism;Referenceproteome;Transcription;Transcriptionregulation	BAF complex;BRG1-associated complex;Brg1-associated complex I;Brg1-associated complex II;BRG1-SIN3A complex;BRG1-SIN3A-HDAC containing SWI/SNF remodeling complex I;Brm-associated complex;BRM-associated complex;BRM-SIN3A complex;BRM-SIN3A-HDAC complex;EBAFa complex;LARC complex (LCR-associated remodeling complex);NUMAC complex (nucleosomal methylation activator complex);p300-CBP-p270 complex;p300-…	59	59	55	40.4	40.4	38.4	242.04	323.31	5547500000	3759700000	1787800000	O14497;O14497-2;O14497-3	O14497;O14497-2;O14497-3	AT-rich interactive domain-containing protein 1A	ARID1A
-0.0531342	0.40207	0.831122	-0.446692	1.89648	1.09486	0.777097	0.712281	0.787468	1.20564	1.38216	1.82883	1.42247	0.986522	0.0577644	0.765415	0.385397	0.374519	1.82885	-0.0676426	0.327613	0.209424	0.374519	biological regulation;biosynthetic process;cell cycle;cellular biosynthetic process;cellular macromolecule biosynthetic process;cellular macromolecule metabolic process;cellular metabolic process;cellular nitrogen compound metabolic process;cellular process;DNA metabolic process;DNA replication;DNA-dependent DNA replication;macromolecule biosynthetic process;macromolecule metabolic process;metabo…	binding;DNA polymerase binding;enzyme binding;protein binding	cell part;cytoplasmic part;intracellular membrane-bounded organelle;intracellular organelle;intracellular part;membrane-bounded organelle;nucleus;organelle;perinuclear region of cytoplasm	biological regulation;biosynthetic process;cell cycle;cellular metabolic process;cellular nitrogen compound metabolic process;cellular process;DNA metabolic process;DNA replication;macromolecule metabolic process;metabolic process;nitrogen compound metabolic process;nucleobase-containing compound metabolic process;primary metabolic process;regulation of protein modification process	cell part;intracellular membrane-bounded organelle;intracellular organelle;nucleus;organelle		CDK2AP	AAANWWTGC_UNKNOWN;AACTTT_UNKNOWN;ACEVEDO_LIVER_TUMOR_VS_NORMAL_ADJACENT_TISSUE_UP;ACEVEDO_NORMAL_TISSUE_ADJACENT_TO_LIVER_TUMOR_DN;ACTGCAG,MIR-17-3P;ALFANO_MYC_TARGETS;AMBROSINI_FLAVOPIRIDOL_TREATMENT_TP53;ARGGGTTAA_UNKNOWN;BASAKI_YBX1_TARGETS_UP;BIDUS_METASTASIS_UP;BIOPOLYMER_METABOLIC_PROCESS;BIOPOLYMER_MODIFICATION;BLALOCK_ALZHEIMERS_DISEASE_INCIPIENT_UP;BLALOCK_ALZHEIMERS_DISEASE_UP;BLUM_RESP…	3D-structure;Alternativesplicing;Cellcycle;Completeproteome;Disulfidebond;Phosphoprotein;Referenceproteome;Tumorsuppressor		4	4	4	65.5	65.5	65.5	9.6008	76.362	898190000	673580000	224610000	O14519-2;O14519;O75956	O14519-2;O14519;O75956	Cyclin-dependent kinase 2-associated protein 1;Cyclin-dependent kinase 2-associated protein 2	CDK2AP1;CDK2AP2
-1.06375	-0.910997	-1.54573	-0.829808	-1.17395	NaN	-0.854601	-0.623456	-0.40759	-1.32463	-1.14675	-1.5453	-1.60426	-1.09525	0.817439	0.440294	0.503407	0.221101	-0.316944	-0.371344	NaN	-0.240653	-0.00977561	biological regulation;cell redox homeostasis;cellular homeostasis;cellular process;homeostatic process;regulation of biological process;regulation of biological quality;regulation of cellular process		cell part;centrosome;cytoplasm;cytoplasmic part;cytoskeletal part;intracellular membrane-bounded organelle;intracellular non-membrane-bounded organelle;intracellular organelle;intracellular organelle part;intracellular part;membrane-bounded organelle;microtubule organizing center;midbody;non-membrane-bounded organelle;nucleus;organelle;organelle part	biological regulation;cellular homeostasis;cellular process;homeostatic process	cell part;centrosome;cytoplasm;intracellular membrane-bounded organelle;intracellular non-membrane-bounded organelle;intracellular organelle;microtubule organizing center;midbody;nucleus;organelle		Thioredoxin	BENPORATH_CYCLING_GENES;BLALOCK_ALZHEIMERS_DISEASE_DN;BROCKE_APOPTOSIS_REVERSED_BY_IL6;chr2q11;DIAZ_CHRONIC_MEYLOGENOUS_LEUKEMIA_UP;FLECHNER_BIOPSY_KIDNEY_TRANSPLANT_OK_VS_DONOR_UP;GARY_CD5_TARGETS_DN;GSE10239_KLRG1INT_VS_KLRG1HIGH_EFF_CD8_TCELL_DN;GSE11864_UNTREATED_VS_CSF1_IFNG_IN_MAC_DN;GSE11864_UNTREATED_VS_CSF1_IFNG_PAM3CYS_IN_MAC_DN;GSE11864_UNTREATED_VS_CSF1_PAM3CYS_IN_MAC_DN;GSE12845_NAIV…	Alternativesplicing;Completeproteome;Phosphoprotein;Polymorphism;Referenceproteome		5	5	5	23.9	23.9	23.9	22.199	16.151	365480000	161760000	203720000	O14530-2;O14530	O14530-2;O14530	Thioredoxin domain-containing protein 9	TXNDC9
1.60779	1.26063	NaN	0.857453	2.36995	1.66974	1.95407	1.20059	0.922361	NaN	1.60849	2.13424	1.99988	2.28658	0.720615	-0.407205	-0.338271	NaN	0.751034	-0.235703	0.330139	0.332509	0.0472177	biosynthetic process;cellular biosynthetic process;cellular macromolecule metabolic process;cellular metabolic process;cellular nitrogen compound metabolic process;cellular process;electron transport chain;gene expression;generation of precursor metabolites and energy;macromolecule metabolic process;metabolic process;nitrogen compound metabolic process;nucleic acid metabolic process;nucleobase-co…	catalytic activity;cation transmembrane transporter activity;cytochrome-c oxidase activity;heme-copper terminal oxidase activity;hydrogen ion transmembrane transporter activity;inorganic cation transmembrane transporter activity;ion transmembrane transporter activity;monovalent inorganic cation transmembrane transporter activity;oxidoreductase activity;oxidoreductase activity, acting on a heme gr…	cell part;cytoplasmic part;intracellular organelle part;intracellular part;membrane;membrane part;mitochondrial inner membrane;mitochondrial membrane;mitochondrial membrane part;mitochondrial part;mitochondrial respiratory chain;organelle inner membrane;organelle membrane;organelle part;respiratory chain	biosynthetic process;cellular metabolic process;cellular nitrogen compound metabolic process;cellular process;generation of precursor metabolites and energy;macromolecule metabolic process;metabolic process;nitrogen compound metabolic process;nucleobase-containing compound metabolic process;primary metabolic process;RNA metabolic process;small molecule metabolic process;transcription initiation, …	cell part;membrane	Alzheimer's disease;Cardiac muscle contraction;Huntington's disease;Oxidative phosphorylation;Parkinson's disease	COX7a	BENPORATH_MYC_MAX_TARGETS;BILANGES_SERUM_AND_RAPAMYCIN_SENSITIVE_GENES;BLALOCK_ALZHEIMERS_DISEASE_DN;BLALOCK_ALZHEIMERS_DISEASE_INCIPIENT_DN;BLUM_RESPONSE_TO_SALIRASIB_UP;BRUINS_UVC_RESPONSE_VIA_TP53_GROUP_A;BYSTRYKH_HEMATOPOIESIS_STEM_CELL_QTL_TRANS;CATION_TRANSMEMBRANE_TRANSPORTER_ACTIVITY;chr2p21;CYTOCHROME_C_OXIDASE_ACTIVITY;DANG_BOUND_BY_MYC;GOLDRATH_EFF_VS_MEMORY_CD8_TCELL_DN;GOLDRATH_NAIVE…	Acetylation;Completeproteome;Membrane;Mitochondrion;Mitochondrioninnermembrane;Referenceproteome;Transitpeptide		6	6	6	62.3	62.3	62.3	12.615	76.147	1192600000	1029700000	162940000	O14548	O14548	Cytochrome c oxidase subunit 7A-related protein, mitochondrial	COX7A2L
-0.634683	-0.25663	0.221276	-0.645539	0.213205	-0.0423268	-0.214124	-0.519931	-0.264858	-0.0577635	0.148327	0.40065	0.138726	0.330384	0.151917	0.114752	-0.00822753	-0.279039	0.793867	0.187446	0.181053	0.544508	0.181053	biosynthetic process;carboxylic acid biosynthetic process;carboxylic acid metabolic process;cellular biosynthetic process;cellular ketone metabolic process;cellular lipid metabolic process;cellular macromolecule metabolic process;cellular metabolic process;cellular process;cellular protein metabolic process;electron transport chain;fatty acid biosynthetic process;fatty acid metabolic process;gene…	acyl carrier activity;binding;calcium ion binding;carboxylic acid binding;catalytic activity;cation binding;fatty acid binding;ion binding;lipid binding;metal ion binding;monocarboxylic acid binding;NADH dehydrogenase (quinone) activity;NADH dehydrogenase (ubiquinone) activity;NADH dehydrogenase activity;oxidoreductase activity;oxidoreductase activity, acting on NADH or NADPH;oxidoreductase activ…	cell part;cytoplasmic part;intracellular organelle lumen;intracellular organelle part;intracellular part;macromolecular complex;membrane;membrane part;membrane-enclosed lumen;mitochondrial inner membrane;mitochondrial matrix;mitochondrial membrane;mitochondrial membrane part;mitochondrial part;mitochondrial respiratory chain complex I;NADH dehydrogenase complex;organelle inner membrane;organelle …	biosynthetic process;cellular ketone metabolic process;cellular lipid metabolic process;cellular metabolic process;cellular process;generation of precursor metabolites and energy;lipid metabolic process;macromolecule metabolic process;macromolecule modification;metabolic process;organic acid metabolic process;primary metabolic process;protein metabolic process;protein modification process;small m…	cell part;macromolecular complex;membrane;NADH dehydrogenase complex;protein complex	Alzheimer's disease;Huntington's disease;Oxidative phosphorylation;Parkinson's disease	PP-binding	ALONSO_METASTASIS_UP;BASSO_B_LYMPHOCYTE_NETWORK;BHATI_G2M_ARREST_BY_2METHOXYESTRADIOL_UP;BLALOCK_ALZHEIMERS_DISEASE_DN;BURTON_ADIPOGENESIS_5;chr16p12;CTTGTAT,MIR-381;CYTOPLASM;CYTOPLASMIC_PART;DIAZ_CHRONIC_MEYLOGENOUS_LEUKEMIA_UP;ENVELOPE;FLECHNER_BIOPSY_KIDNEY_TRANSPLANT_REJECTED_VS_OK_DN;GOLDRATH_HOMEOSTATIC_PROLIFERATION;GSE13484_12H_VS_3H_YF17D_VACCINE_STIM_PBMC_UP;GSE13484_3H_UNSTIM_VS_YF17D…	3D-structure;Acetylation;Completeproteome;Directproteinsequencing;Electrontransport;Fattyacidbiosynthesis;Fattyacidmetabolism;Lipidbiosynthesis;Lipidmetabolism;Mitochondrion;Phosphopantetheine;Phosphoprotein;Referenceproteome;Respiratorychain;Transitpeptide;Transport	Respiratory chain complex I (beta subunit) mitochondrial;Respiratory chain complex I (holoenzyme), mitochondrial	7	7	7	23.7	23.7	23.7	17.417	52.391	3049700000	1871300000	1178500000	O14561	O14561	Acyl carrier protein, mitochondrial	NDUFAB1
0.374386	0.415067	-1.42409	0.231021	0.0828523	NaN	0.271055	0.87601	0.229633	0.340806	-0.51188	NaN	-0.33295	0.367651	0.533213	0.501624	-0.185434	1.7649	-0.742902	NaN	NaN	0.0965956	0.0965956							ubiquitin	AAGCACT,MIR-520F;AGCACTT,MIR-93,MIR-302A,MIR-302B,MIR-302C,MIR-302D,MIR-372,MIR-373,MIR-520E,MIR-520A,MIR-526B,MIR-520B,MIR-520C,MIR-520D;AGGGCCA,MIR-328;AGTCAGC,MIR-345;ATGCTGC,MIR-103,MIR-107;ATGTTTC,MIR-494;BLALOCK_ALZHEIMERS_DISEASE_UP;BROWNE_HCMV_INFECTION_18HR_UP;BYSTRYKH_HEMATOPOIESIS_STEM_CELL_QTL_TRANS;CCAGGTT,MIR-490;CHANDRAN_METASTASIS_UP;chr16p12;CONCANNON_APOPTOSIS_BY_EPOXOMICIN_UP;C…	Completeproteome;Referenceproteome		4	4	4	14.6	14.6	14.6	33.382	26.183	399740000	245170000	154570000	O14562	O14562	Ubiquitin domain-containing protein UBFD1	UBFD1
0.149876	0.267423	1.19134	-0.0524084	-0.216766	0.474558	-0.464861	-0.174635	0.0186212	0.883657	1.44873	0.362795	0.383934	0.285964	0.353183	-0.324511	-0.248802	-0.307681	1.50114	0.579561	-0.0906239	0.750824	-0.0906239	metabolic process;oxidation-reduction process	binding;cation binding;ion binding;metal ion binding	cell part;integral to membrane;intrinsic to membrane;membrane part	metabolic process	cell part		Cytochrom_B561	ACEVEDO_LIVER_CANCER_UP;ACTAYRNNNCCCR_UNKNOWN;BENPORATH_MYC_MAX_TARGETS;chr3p21;DANG_BOUND_BY_MYC;DODD_NASOPHARYNGEAL_CARCINOMA_UP;GSE12845_NAIVE_VS_PRE_GC_TONSIL_BCELL_UP;GSE17721_0.5H_VS_12H_PAM3CSK4_BMDM_UP;GSE17721_LPS_VS_POLYIC_24H_BMDM_UP;GSE20715_0H_VS_24H_OZONE_TLR4_KO_LUNG_UP;GSE22886_CD8_TCELL_VS_BCELL_NAIVE_UP;GSE24634_NAIVE_CD4_TCELL_VS_DAY7_IL4_CONV_TREG_DN;GSE29617_CTRL_VS_DAY3_TIV_…	Completeproteome;Directproteinsequencing;Electrontransport;Heme;Iron;Membrane;Metal-binding;Referenceproteome;Transmembrane;Transmembranehelix;Transport		1	1	1	5.4	5.4	5.4	23.973	17.099	729570000	505990000	223580000	O14569	O14569	Cytochrome b561 domain-containing protein 2	CYB561D2
-0.643874	-0.148377	0.027429	-0.232119	-0.604274	-0.381628	-0.775717	-0.735731	-0.368783	-0.238157	-0.151049	-0.314308	-0.372647	-0.383501	0.77635	-0.0918574	-0.220406	-0.265586	0.0810708	0.289966	0.00898105	0.392215	0.00898105	cellular component organization;cellular component organization at cellular level;cellular component organization or biogenesis;cellular component organization or biogenesis at cellular level;cellular process;COPI coating of Golgi vesicle;ER to Golgi vesicle-mediated transport;establishment of localization;establishment of localization in cell;establishment of protein localization;Golgi transport…	structural molecule activity	cell part;COPI vesicle coat;cytoplasmic part;cytoplasmic vesicle part;cytosol;Golgi apparatus;Golgi apparatus part;intracellular membrane-bounded organelle;intracellular organelle;intracellular organelle part;intracellular part;macromolecular complex;membrane coat;membrane part;membrane-bounded organelle;nuclear part;nucleoplasm;organelle;organelle part;protein complex;vesicle coat	cellular component organization;cellular process;establishment of localization;Golgi vesicle transport;membrane organization;organelle organization;protein transport;transport;vesicle organization;vesicle-mediated transport	cell part;cytosol;Golgi apparatus;intracellular membrane-bounded organelle;intracellular organelle;macromolecular complex;nucleoplasm;organelle;protein complex		Coatomer_E	ACEVEDO_LIVER_TUMOR_VS_NORMAL_ADJACENT_TISSUE_UP;BENPORATH_NANOG_TARGETS;CAMP_UP.V1_UP;CELLULAR_LOCALIZATION;CHAUHAN_RESPONSE_TO_METHOXYESTRADIOL_DN;chr19p13;COATED_MEMBRANE;COATED_VESICLE;COATED_VESICLE_MEMBRANE;CYTOPLASM;CYTOPLASMIC_MEMBRANE_BOUND_VESICLE;CYTOPLASMIC_PART;CYTOPLASMIC_VESICLE;CYTOPLASMIC_VESICLE_MEMBRANE;CYTOPLASMIC_VESICLE_PART;ENDOMEMBRANE_SYSTEM;ENK_UV_RESPONSE_KERATINOCYTE_U…	Alternativesplicing;Completeproteome;Cytoplasm;Cytoplasmicvesicle;Directproteinsequencing;ER-Golgitransport;Golgiapparatus;Membrane;Phosphoprotein;Polymorphism;Proteintransport;Referenceproteome;Transport;Ublconjugation		17	17	17	66.2	66.2	66.2	34.482	323.31	8678100000	5115200000	3562900000	O14579;O14579-3;O14579-2	O14579;O14579-3;O14579-2	Coatomer subunit epsilon	COPE
-0.282932	0.0747927	0.462339	0.408482	-0.307346	0.111479	-0.248119	-0.271912	-0.0280268	-0.379124	-0.143107	-0.204662	-0.189539	-0.28691	0.105776	0.0110198	-0.102819	-0.841462	-0.551589	0.102683	-0.301018	-0.0387917	-0.102819	anterograde axon cargo transport;anterograde synaptic vesicle transport;antigen processing and presentation;antigen processing and presentation of exogenous antigen;antigen processing and presentation of lipid antigen via MHC class Ib;antigen processing and presentation via MHC class Ib;antigen processing and presentation, exogenous lipid antigen via MHC class Ib;axon cargo transport;biological r…	transporter activity	axon part;cell part;cell projection part;cytoplasmic part;endosomal part;endosome membrane;Golgi apparatus;Golgi apparatus part;Golgi membrane;intracellular membrane-bounded organelle;intracellular organelle;intracellular organelle part;intracellular part;lysosomal membrane;macromolecular complex;membrane;membrane coat;membrane part;membrane-bounded organelle;nuclear part;nucleoplasm;organelle;or…	biological regulation;biosynthetic process;cellular component movement;cellular component organization;cellular localization;cellular membrane organization;cellular process;cytoskeleton-dependent intracellular transport;endosome transport;establishment of localization;immune system process;localization;membrane organization;metabolic process;organelle organization;pigment granule organization;pig…	cell part;Golgi apparatus;intracellular membrane-bounded organelle;intracellular organelle;macromolecular complex;membrane;nucleoplasm;organelle;protein complex	Lysosome	Adaptin_N;BLVR	ACATTCC,MIR-1,MIR-206;BENPORATH_CYCLING_GENES;BIOSYNTHETIC_PROCESS;CACGTG_V$MYC_Q2;CAGCTG_V$AP4_Q5;CELLULAR_BIOSYNTHETIC_PROCESS;CELLULAR_LOCALIZATION;CGCTGCT,MIR-503;CHIARETTI_ACUTE_LYMPHOBLASTIC_LEUKEMIA_ZAP70;chr19p13;CYTOPLASM;CYTOPLASMIC_PART;ESTABLISHMENT_OF_CELLULAR_LOCALIZATION;ESTABLISHMENT_OF_LOCALIZATION;ESTABLISHMENT_OF_PROTEIN_LOCALIZATION;FLECHNER_BIOPSY_KIDNEY_TRANSPLANT_OK_VS_DONO…	3D-structure;Acetylation;Alternativesplicing;Coiledcoil;Completeproteome;Cytoplasm;Golgiapparatus;Membrane;Phosphoprotein;Polymorphism;Proteintransport;Referenceproteome;Repeat;Transport	AP3 adapter complex;AP3-BLOC1 complex;AP3D1-AP3S1 complex;AP3D1-AP3S2 complex	36	36	36	38.5	38.5	38.5	136.65	323.31	4816700000	3024400000	1792300000	O14617-5;O14617;O14617-4;O14617-2;O14617-3	O14617-5;O14617;O14617-4;O14617-2;O14617-3	AP-3 complex subunit delta-1	AP3D1
1.12594	2.35733	0.635535	1.10238	1.53411	0.423655	1.76747	1.47493	2.39558	1.02656	-0.136152	0.99461	0.438499	0.994156	0.320266	0.348993	0.038255	0.391025	-1.23853	-0.539497	0.0148437	-0.773311	0.0148437	biological regulation;cation transport;cellular metabolic process;cellular process;cellular response to chemical stimulus;cellular response to oxidative stress;cellular response to oxygen radical;cellular response to reactive oxygen species;cellular response to stimulus;cellular response to stress;cellular response to superoxide;copper ion transmembrane transport;copper ion transport;establishmen…	antioxidant activity;binding;catalytic activity;cation binding;cation transmembrane transporter activity;copper ion binding;copper ion transmembrane transporter activity;disulfide oxidoreductase activity;inorganic cation transmembrane transporter activity;ion binding;ion transmembrane transporter activity;metal ion binding;metal ion transmembrane transporter activity;oxidoreductase activity;oxido…	cell part;cytoplasm;cytoplasmic part;cytosol;intracellular membrane-bounded organelle;intracellular organelle;intracellular part;membrane-bounded organelle;nucleus;organelle	biological regulation;cellular metabolic process;cellular process;establishment of localization;ion transport;metabolic process;response to chemical stimulus;response to oxidative stress;response to stimulus;response to stress;transmembrane transport;transport	cell part;cytoplasm;cytosol;intracellular membrane-bounded organelle;intracellular organelle;nucleus;organelle	Amyotrophic lateral sclerosis (ALS)	HMA;Sod_Cu	ABE_INNER_EAR;BAKKER_FOXO3_TARGETS_DN;BROWNE_HCMV_INFECTION_4HR_DN;BYSTRYKH_HEMATOPOIESIS_STEM_CELL_QTL_TRANS;CATION_BINDING;CATION_TRANSMEMBRANE_TRANSPORTER_ACTIVITY;CATION_TRANSPORT;CELL_FRACTION;CELLULAR_LOCALIZATION;chr11q13;COPPER_ION_BINDING;CYTOPLASM;DAIRKEE_TERT_TARGETS_UP;DI___TRI_VALENT_INORGANIC_CATION_TRANSMEMBRANE_TRANSPORTER_ACTIVITY;ESTABLISHMENT_OF_CELLULAR_LOCALIZATION;ESTABLISHM…	3D-structure;Chaperone;Completeproteome;Copper;Cytoplasm;Disulfidebond;Isopeptidebond;Metal-binding;Phosphoprotein;Polymorphism;Referenceproteome;Ublconjugation;Zinc		9	9	9	38	38	38	29.04	51.688	1172900000	944170000	228740000	O14618	O14618	Copper chaperone for superoxide dismutase	CCS
-0.584137	-0.497425	0.108423	-0.440421	0.270458	0.405039	-0.158149	-0.434636	-0.602071	0.450656	0.14343	0.519418	0.389109	0.243885	0.044972	0.149501	-0.104645	0.342233	0.583851	0.24896	-0.0159297	0.402033	0.24896	biological regulation;biosynthetic process;cellular biosynthetic process;cellular component organization;cellular component organization at cellular level;cellular component organization or biogenesis;cellular component organization or biogenesis at cellular level;cellular macromolecule biosynthetic process;cellular macromolecule metabolic process;cellular metabolic process;cellular nitrogen comp…	adenyl nucleotide binding;adenyl ribonucleotide binding;ATP binding;ATPase activity;ATPase activity, coupled;ATP-dependent DNA helicase activity;ATP-dependent helicase activity;binding;catalytic activity;DNA binding;DNA helicase activity;DNA-dependent ATPase activity;helicase activity;histone binding;hydrolase activity;hydrolase activity, acting on acid anhydrides;hydrolase activity, acting on ac…	cell part;cytoplasm;intracellular membrane-bounded organelle;intracellular organelle;intracellular part;membrane-bounded organelle;nucleus;organelle	biological regulation;biosynthetic process;cellular component organization;cellular metabolic process;cellular nitrogen compound metabolic process;cellular process;chromatin modification;chromatin organization;chromosome organization;DNA geometric change;DNA metabolic process;interspecies interaction between organisms;macromolecule metabolic process;metabolic process;multi-organism process;nitrog…	cell part;cytoplasm;intracellular membrane-bounded organelle;intracellular organelle;nucleus;organelle		Chromo;DUF4208;Helicase_C;SNF2_N	ACEVEDO_NORMAL_TISSUE_ADJACENT_TO_LIVER_TUMOR_UP;ATP_DEPENDENT_DNA_HELICASE_ACTIVITY;ATP_DEPENDENT_HELICASE_ACTIVITY;ATPASE_ACTIVITY;ATPASE_ACTIVITY_COUPLED;BASSO_CD40_SIGNALING_UP;BERENJENO_TRANSFORMED_BY_RHOA_FOREVER_DN;BERENJENO_TRANSFORMED_BY_RHOA_UP;BIOPOLYMER_METABOLIC_PROCESS;BLALOCK_ALZHEIMERS_DISEASE_UP;BOCHKIS_FOXA2_TARGETS;BROWNE_HCMV_INFECTION_16HR_UP;BYSTRYKH_HEMATOPOIESIS_STEM_CELL_…	3D-structure;Alternativesplicing;ATP-binding;Chromatinregulator;Completeproteome;Cytoplasm;DNA-binding;Helicase;Hydrolase;Nucleotide-binding;Nucleus;Phosphoprotein;Polymorphism;Referenceproteome;Repeat;Transcription;Transcriptionregulation		26	26	1	19.7	19.7	0.9	196.69	225.06	1187800000	754320000	433520000	O14646	O14646	Chromodomain-helicase-DNA-binding protein 1	CHD1
0.138912	-0.0467283	0.679695	0.24334	1.19119	0.66773	0.959825	0.827776	-0.14668	1.09677	0.963597	1.10852	0.878567	0.929758	0.0997251	0.688863	-0.099952	0.417078	0.720258	-0.0826678	0.210837	-0.0300661	0.210837	anatomical structure development;biological regulation;biosynthetic process;cell differentiation;cellular biosynthetic process;cellular component organization;cellular component organization at cellular level;cellular component organization or biogenesis;cellular component organization or biogenesis at cellular level;cellular developmental process;cellular macromolecule biosynthetic process;cellu…	adenyl nucleotide binding;adenyl ribonucleotide binding;ATP binding;ATPase activity;ATPase activity, coupled;ATP-dependent DNA helicase activity;ATP-dependent helicase activity;binding;catalytic activity;core promoter binding;core promoter sequence-specific DNA binding;DNA binding;DNA helicase activity;DNA-dependent ATPase activity;helicase activity;histone binding;hydrolase activity;hydrolase ac…	cell part;extracellular membrane-bounded organelle;extracellular organelle;extracellular region part;extracellular vesicular exosome;intracellular membrane-bounded organelle;intracellular non-membrane-bounded organelle;intracellular organelle;intracellular organelle part;intracellular part;membrane-bounded organelle;membrane-bounded vesicle;non-membrane-bounded organelle;nuclear part;nucleolus;nu…	anatomical structure development;biological regulation;biosynthetic process;cell differentiation;cellular component organization;cellular metabolic process;cellular nitrogen compound metabolic process;cellular process;chromatin modification;chromatin organization;chromosome organization;developmental process;DNA geometric change;DNA metabolic process;macromolecule metabolic process;metabolic proc…	cell part;extracellular organelle;intracellular membrane-bounded organelle;intracellular non-membrane-bounded organelle;intracellular organelle;nucleolus;nucleoplasm;nucleus;organelle;vesicle		Chromo;DUF4208;Helicase_C;SNF2_N	AAANWWTGC_UNKNOWN;AACTTT_UNKNOWN;AMUNDSON_RESPONSE_TO_ARSENITE;ATP_DEPENDENT_DNA_HELICASE_ACTIVITY;ATP_DEPENDENT_HELICASE_ACTIVITY;ATPASE_ACTIVITY;ATPASE_ACTIVITY_COUPLED;BENPORATH_NANOG_TARGETS;BIOPOLYMER_METABOLIC_PROCESS;BLALOCK_ALZHEIMERS_DISEASE_INCIPIENT_UP;BLALOCK_ALZHEIMERS_DISEASE_UP;BRCA1_DN.V1_DN;BRUINS_UVC_RESPONSE_EARLY_LATE;CAGGTG_V$E12_Q6;CCAWYNNGAAR_UNKNOWN;CHARAFE_BREAST_CANCER_L…	Alternativesplicing;ATP-binding;Chromatinregulator;Completeproteome;Diseasemutation;DNA-binding;Epilepsy;Helicase;Hydrolase;Myogenesis;Nucleotide-binding;Nucleus;Phosphoprotein;Polymorphism;Referenceproteome;Repeat;Transcription;Transcriptionregulation		26	20	20	19	15.8	15.8	211.34	122.57	520010000	380240000	139770000	O14647;O14647-2;O14647-3	O14647;O14647-2	Chromodomain-helicase-DNA-binding protein 2	CHD2
0.333627	0.28109	0.943546	-0.229699	0.429231	0.476958	-0.6454	0.787172	0.93257	0.872115	0.849753	0.2371	0.48728	0.291224	0.0761811	0.453545	0.65148	-0.0714309	1.07945	-0.192131	0.0103222	0.936624	0.453545	biological regulation;cellular component organization;cellular component organization at cellular level;cellular component organization or biogenesis;cellular component organization or biogenesis at cellular level;cellular macromolecule metabolic process;cellular membrane fusion;cellular membrane organization;cellular metabolic process;cellular process;cellular protein metabolic process;cellular …	binding;protein binding;SNAP receptor activity;SNARE binding;transporter activity	cell part;coated vesicle membrane;cytoplasmic part;cytoplasmic vesicle membrane;cytoplasmic vesicle part;endoplasmic reticulum membrane;endoplasmic reticulum part;endosomal part;endosome membrane;ER to Golgi transport vesicle membrane;Golgi apparatus;Golgi apparatus part;Golgi membrane;integral to membrane;intracellular membrane-bounded organelle;intracellular organelle;intracellular organelle pa…	biological regulation;cellular component organization;cellular membrane organization;cellular metabolic process;cellular process;endosome transport;establishment of localization;Golgi vesicle transport;macromolecule metabolic process;membrane fusion;membrane organization;metabolic process;organelle fusion;organelle organization;primary metabolic process;protein metabolic process;protein targeting…	cell part;Golgi apparatus;intracellular membrane-bounded organelle;intracellular organelle;macromolecular complex;membrane;organelle;protein complex	SNARE interactions in vesicular transport		ACTGTGA,MIR-27A,MIR-27B;AGUIRRE_PANCREATIC_CANCER_COPY_NUMBER_DN;BLALOCK_ALZHEIMERS_DISEASE_INCIPIENT_UP;BLALOCK_ALZHEIMERS_DISEASE_UP;BLUM_RESPONSE_TO_SALIRASIB_UP;BONOME_OVARIAN_CANCER_SURVIVAL_SUBOPTIMAL_DEBULKING;BROWNE_HCMV_INFECTION_18HR_UP;BROWNE_HCMV_INFECTION_20HR_UP;BROWNE_HCMV_INFECTION_6HR_DN;BYSTRYKH_HEMATOPOIESIS_STEM_CELL_QTL_TRANS;CAGTATT,MIR-200B,MIR-200C,MIR-429;CELLULAR_LOCALIZ…	3D-structure;Acetylation;Alternativesplicing;Coiledcoil;Completeproteome;Directproteinsequencing;Diseasemutation;Epilepsy;Golgiapparatus;Membrane;Polymorphism;Proteintransport;Referenceproteome;Transmembrane;Transmembranehelix;Transport		7	7	7	47.6	47.6	47.6	24.775	40.244	480890000	299870000	181020000	O14653;O14653-2;O14653-3	O14653;O14653-2;O14653-3	Golgi SNAP receptor complex member 2	GOSR2
0.187556	0.325578	1.02323	0.363022	0.531406	0.756595	-0.0461436	0.277628	0.465733	0.763812	0.546836	0.34856	0.610171	0.291427	0.790161	0.0900716	0.140155	-0.259416	0.183814	-0.182846	-0.146424	0.33757	0.0900716	biological adhesion;biological regulation;catabolic process;cell adhesion;cell migration;cell motility;cell projection organization;cellular catabolic process;cellular component assembly;cellular component movement;cellular component organization;cellular component organization at cellular level;cellular component organization or biogenesis;cellular component organization or biogenesis at cellula…	adenyl nucleotide binding;adenyl ribonucleotide binding;ATP binding;ATPase activity;binding;catalytic activity;cytoskeletal protein binding;hydrolase activity;hydrolase activity, acting on acid anhydrides;hydrolase activity, acting on acid anhydrides, in phosphorus-containing anhydrides;kinesin binding;nucleoside-triphosphatase activity;nucleotide binding;protein binding;purine nucleotide binding…	cell junction;cell part;cell projection part;clathrin-coated vesicle;coated vesicle;cytoplasmic membrane-bounded vesicle;cytoplasmic part;cytoplasmic vesicle;cytoplasmic vesicle membrane;cytoplasmic vesicle part;cytoskeleton;endoplasmic reticulum;endoplasmic reticulum lumen;endoplasmic reticulum part;envelope;extracellular membrane-bounded organelle;extracellular organelle;extracellular region pa…	biological adhesion;biological regulation;catabolic process;cell adhesion;cell motility;cellular component assembly;cellular component movement;cellular component organization;cellular localization;cellular membrane organization;cellular metabolic process;cellular process;cytoskeleton organization;establishment of localization;localization;locomotion;macromolecular complex assembly;macromolecule …	cell part;cytoplasmic membrane-bounded vesicle;cytoskeleton;endoplasmic reticulum;extracellular organelle;intracellular membrane-bounded organelle;intracellular non-membrane-bounded organelle;intracellular organelle;membrane;nuclear envelope;organelle;site of polarized growth;vesicle		Torsin	ADENYL_NUCLEOTIDE_BINDING;ADENYL_RIBONUCLEOTIDE_BINDING;AMUNDSON_GENOTOXIC_SIGNATURE;ASTIER_INTEGRIN_SIGNALING;ATP_BINDING;BLALOCK_ALZHEIMERS_DISEASE_DN;CELLULAR_MACROMOLECULE_METABOLIC_PROCESS;CELLULAR_PROTEIN_METABOLIC_PROCESS;chr9q32;CTTTGT_V$LEF1_Q2;CYTOPLASM;CYTOPLASMIC_PART;DODD_NASOPHARYNGEAL_CARCINOMA_DN;ENDOPEPTIDASE_ACTIVITY;ENDOPLASMIC_RETICULUM;ENK_UV_RESPONSE_KERATINOCYTE_DN;GGAANCGG…	Alternativesplicing;ATP-binding;Celljunction;Cellprojection;Chaperone;Completeproteome;Cytoplasm;Cytoplasmicvesicle;Cytoskeleton;Diseasemutation;Dystonia;Endoplasmicreticulum;Glycoprotein;Hydrolase;Membrane;Nucleotide-binding;Nucleus;Polymorphism;Referenceproteome;Signal;Synapse	TorsinA-TorsinB complex	10	10	10	37.3	37.3	37.3	37.808	37.068	1150800000	801520000	349270000	O14656;O14656-2	O14656	Torsin-1A	TOR1A
0.491389	-0.754154	-0.231855	0.532091	-0.371641	-0.541088	-0.249376	0.784841	-1.29483	0.00951385	NaN	NaN	0.34135	-0.223046	0.475297	0.293452	-0.540674	0.241369	NaN	NaN	0.882438	0.0263305	0.241369	cellular component assembly;cellular component organization;cellular component organization at cellular level;cellular component organization or biogenesis;cellular component organization or biogenesis at cellular level;cellular macromolecule metabolic process;cellular membrane organization;cellular metabolic process;cellular process;cellular protein metabolic process;chaperone mediated protein f…	adenyl nucleotide binding;adenyl ribonucleotide binding;ATP binding;ATPase activity;binding;catalytic activity;hydrolase activity;hydrolase activity, acting on acid anhydrides;hydrolase activity, acting on acid anhydrides, in phosphorus-containing anhydrides;nucleoside-triphosphatase activity;nucleotide binding;purine nucleotide binding;purine ribonucleoside triphosphate binding;purine ribonucleo…	cell part;cytoplasmic part;endoplasmic reticulum;endoplasmic reticulum lumen;endoplasmic reticulum part;envelope;extracellular membrane-bounded organelle;extracellular organelle;extracellular region part;extracellular vesicular exosome;intracellular membrane-bounded organelle;intracellular organelle;intracellular organelle lumen;intracellular organelle part;intracellular part;membrane;membrane-bo…	cellular component assembly;cellular component organization;cellular membrane organization;cellular metabolic process;cellular process;endoplasmic reticulum organization;macromolecular complex assembly;macromolecule metabolic process;membrane organization;metabolic process;organelle organization;primary metabolic process;protein complex assembly;protein folding;protein metabolic process;response …	cell part;endoplasmic reticulum;extracellular organelle;intracellular membrane-bounded organelle;intracellular organelle;membrane;nuclear envelope;organelle;vesicle		Torsin	ACEVEDO_LIVER_TUMOR_VS_NORMAL_ADJACENT_TISSUE_UP;BROWNE_HCMV_INFECTION_18HR_UP;BROWNE_HCMV_INFECTION_48HR_UP;chr9q34;CREIGHTON_ENDOCRINE_THERAPY_RESISTANCE_3;DOUGLAS_BMI1_TARGETS_DN;FULCHER_INFLAMMATORY_RESPONSE_LECTIN_VS_LPS_DN;GEORGES_TARGETS_OF_MIR192_AND_MIR215;GSE10325_MYELOID_VS_LUPUS_MYELOID_DN;GSE10856_CTRL_VS_TNFRSF6B_IN_MACROPHAGE_DN;GSE13484_12H_UNSTIM_VS_YF17D_VACCINE_STIM_PBMC_DN;GSE…	ATP-binding;Chaperone;Completeproteome;Endoplasmicreticulum;Glycoprotein;Hydrolase;Membrane;Nucleotide-binding;Nucleus;Polymorphism;Referenceproteome;Signal	TorsinA-TorsinB complex	7	7	7	23.2	23.2	23.2	37.978	18.138	348620000	210210000	138410000	O14657	O14657	Torsin-1B	TOR1B
-0.839697	0.89861	0.718906	-0.0106719	-0.445725	-0.643768	-0.778236	-1.34	0.421834	-0.300587	-0.590623	-0.0584287	0.46178	-0.53732	0.677131	-0.500303	-0.476776	-1.01949	-0.579951	0.387296	1.10555	0.240916	-0.476776	axon guidance;biological regulation;cell activation;cell communication;cell surface receptor linked signaling pathway;cell-cell signaling;cellular component disassembly;cellular component disassembly at cellular level;cellular component organization;cellular component organization at cellular level;cellular component organization or biogenesis;cellular component organization or biogenesis at cell…	binding;catalytic activity;cation binding;endopeptidase activity;enzyme binding;hydrolase activity;identical protein binding;integrin binding;ion binding;kinase binding;metal ion binding;metalloendopeptidase activity;metallopeptidase activity;peptidase activity;peptidase activity, acting on L-amino acid peptides;protein binding;protein complex binding;protein dimerization activity;protein homodim…	adherens junction;anchoring junction;cell junction;cell part;cell surface;cell-substrate adherens junction;cell-substrate junction;cytoplasm;cytoplasmic membrane-bounded vesicle;cytoplasmic part;cytoplasmic vesicle;cytoskeletal part;endoplasmic reticulum part;extracellular membrane-bounded organelle;extracellular organelle;extracellular region part;extracellular vesicular exosome;focal adhesion;G…	biological regulation;cell activation;cell communication;cell-cell signaling;cellular component disassembly;cellular component organization;cellular metabolic process;cellular process;developmental process;embryo development;extracellular matrix organization;extracellular structure organization;immune system process;locomotion;macromolecule metabolic process;macromolecule modification;metabolic p…	cell part;cell surface;cytoplasm;cytoplasmic membrane-bounded vesicle;extracellular organelle;Golgi apparatus;intracellular membrane-bounded organelle;intracellular organelle;membrane;nucleus;organelle;plasma membrane;vesicle	Alzheimer's disease;Epithelial cell signaling in Helicobacter pylori infection	Disintegrin;Pep_M12B_propep	ADDYA_ERYTHROID_DIFFERENTIATION_BY_HEMIN;AGTCTTA,MIR-499;AKT_UP.V1_UP;AKT_UP_MTOR_DN.V1_UP;ATATGCA,MIR-448;ATGTACA,MIR-493;ATGTTTC,MIR-494;BIOPOLYMER_METABOLIC_PROCESS;BIOPOLYMER_MODIFICATION;BOQUEST_STEM_CELL_CULTURED_VS_FRESH_UP;BUYTAERT_PHOTODYNAMIC_THERAPY_STRESS_DN;BYSTROEM_CORRELATED_WITH_IL5_DN;BYSTRYKH_HEMATOPOIESIS_STEM_CELL_QTL_TRANS;CACGTG_V$MYC_Q2;CAGCTTT,MIR-320;CAGGTG_V$E12_Q6;CELL_…	3D-structure;Alternativesplicing;Alzheimerdisease;Amyloidosis;Cellmembrane;Cleavageonpairofbasicresidues;Completeproteome;Directproteinsequencing;Diseasemutation;Disulfidebond;Glycoprotein;Hydrolase;Membrane;Metal-binding;Metalloprotease;Neurodegeneration;Notchsignalingpathway;Phosphoprotein;Polymorphism;Protease;Referenceproteome;SH3-binding;Signal;Transmembrane;Transmembranehelix;Zinc;Zymogen		24	24	24	43.9	43.9	43.9	84.141	150.4	2323100000	1407200000	916000000	O14672;O14672-2	O14672;O14672-2	Disintegrin and metalloproteinase domain-containing protein 10	ADAM10
0.393571	0.330912	-0.818122	0.89089	-0.180035	-1.21792	0.350306	0.580991	0.322364	-0.65467	-1.20108	NaN	-1.08585	-0.39907	0.333832	0.18742	-0.00854793	0.163452	-2.09198	NaN	0.132062	-0.749376	0.0617573	activation of caspase activity;activation of caspase activity by cytochrome c;anatomical structure development;anatomical structure formation involved in morphogenesis;apoptosis;biological regulation;cell death;cellular process;cellular response to biotic stimulus;cellular response to endogenous stimulus;cellular response to stimulus;death;developmental process;forebrain development;nervous syste…	adenyl nucleotide binding;adenyl ribonucleotide binding;ADP binding;apoptotic protease activator activity;ATP binding;binding;caspase activator activity;caspase regulator activity;enzyme activator activity;enzyme regulator activity;nucleotide binding;peptidase activator activity;peptidase regulator activity;purine nucleotide binding;purine ribonucleoside triphosphate binding;purine ribonucleotide…	apoptosome;cell part;cytoplasmic part;cytosol;cytosolic part;extracellular membrane-bounded organelle;extracellular organelle;extracellular region part;extracellular vesicular exosome;intracellular membrane-bounded organelle;intracellular organelle;intracellular part;macromolecular complex;membrane-bounded organelle;membrane-bounded vesicle;nucleus;organelle;protein complex;vesicle	anatomical structure development;anatomical structure formation involved in morphogenesis;biological regulation;cell death;cellular process;death;developmental process;response to biotic stimulus;response to endogenous stimulus;response to stimulus	cell part;cytosol;extracellular organelle;intracellular membrane-bounded organelle;intracellular organelle;macromolecular complex;nucleus;organelle;protein complex;vesicle	Alzheimer's disease;Amyotrophic lateral sclerosis (ALS);Apoptosis;Huntington's disease;ko05152;p53 signaling pathway;Parkinson's disease;Small cell lung cancer	CARD;NB-ARC;WD40	ACEVEDO_LIVER_CANCER_UP;ACTGTGA,MIR-27A,MIR-27B;ANATOMICAL_STRUCTURE_DEVELOPMENT;APOPTOSIS_GO;APOPTOTIC_PROGRAM;ATF2_S_UP.V1_UP;ATF2_UP.V1_UP;ATTACAT,MIR-380-3P;BIOCARTA_CASPASE_PATHWAY;BIOCARTA_CHEMICAL_PATHWAY;BIOCARTA_D4GDI_PATHWAY;BIOCARTA_DEATH_PATHWAY;BIOCARTA_HIVNEF_PATHWAY;BIOCARTA_HSP27_PATHWAY;BIOCARTA_MITOCHONDRIA_PATHWAY;BIOCARTA_P53_PATHWAY;BIOCARTA_TFF_PATHWAY;BRUINS_UVC_RESPONSE_VI…	3D-structure;Alternativesplicing;Apoptosis;ATP-binding;Calcium;Completeproteome;Cytoplasm;Directproteinsequencing;Nucleotide-binding;Referenceproteome;Repeat;WDrepeat	Apoptosome;Apoptosome-procaspase 9 complex	21	21	21	22.2	22.2	22.2	137.07	103.97	614820000	400110000	214700000	O14727-4;O14727;O14727-3;O14727-2;O14727-5;O14727-6	O14727-4;O14727;O14727-3;O14727-2;O14727-5	Apoptotic protease-activating factor 1	APAF1
-0.592679	0.0801864	0.147001	-0.28805	-0.995438	-0.0782247	-0.248905	-0.0463521	-0.343673	0.226197	-0.0507294	-0.349718	-0.145059	-0.179693	0.302956	0.546327	-0.423859	0.0791954	0.237321	0.64572	-0.066834	0.0692115	0.0791954	acyl-CoA metabolic process;bile acid biosynthetic process;bile acid metabolic process;biosynthetic process;carboxylic acid biosynthetic process;carboxylic acid catabolic process;carboxylic acid metabolic process;catabolic process;cellular biosynthetic process;cellular catabolic process;cellular component organization;cellular component organization at cellular level;cellular component organizatio…	acyl-CoA hydrolase activity;acyl-CoA thioesterase activity;binding;carboxylic ester hydrolase activity;catalytic activity;choloyl-CoA hydrolase activity;CoA hydrolase activity;hydrolase activity;hydrolase activity, acting on ester bonds;palmitoyl-CoA hydrolase activity;protein binding;receptor binding;thiolester hydrolase activity	cell part;cytoplasmic part;intracellular membrane-bounded organelle;intracellular organelle;intracellular organelle lumen;intracellular organelle part;intracellular part;membrane-bounded organelle;membrane-enclosed lumen;microbody lumen;microbody part;mitochondrion;organelle;organelle lumen;organelle part;peroxisomal matrix;peroxisomal part	biosynthetic process;catabolic process;cellular component organization;cellular ketone metabolic process;cellular lipid metabolic process;cellular metabolic process;cellular process;cofactor metabolic process;lipid metabolic process;metabolic process;organelle fission;organelle organization;organic acid metabolic process;primary metabolic process;small molecule metabolic process;viral reproduction	cell part;intracellular membrane-bounded organelle;intracellular organelle;mitochondrion;organelle	Peroxisome		BENPORATH_NANOG_TARGETS;BENPORATH_SOX2_TARGETS;CHIARETTI_ACUTE_LYMPHOBLASTIC_LEUKEMIA_ZAP70;chr20q13;CYTOPLASM;CYTOPLASMIC_PART;DODD_NASOPHARYNGEAL_CARCINOMA_UP;ESC_V6.5_UP_LATE.V1_DN;FOSTER_KDM1A_TARGETS_DN;GATTGGY_V$NFY_Q6_01;GCM_CHUK;GCM_DENR;GGGTGGRR_V$PAX4_03;GSE12845_IGD_NEG_BLOOD_VS_PRE_GC_TONSIL_BCELL_UP;GSE13484_12H_VS_3H_YF17D_VACCINE_STIM_PBMC_UP;GSE13484_UNSTIM_VS_3H_YF17D_VACCINE_STI…	Completeproteome;Host-virusinteraction;Hydrolase;Peroxisome;Peroxisomebiogenesis;Referenceproteome;Serineesterase		7	7	7	33.9	33.9	33.9	35.914	27.067	1014700000	597660000	417070000	O14734	O14734	Acyl-coenzyme A thioesterase 8	ACOT8
-0.805741	-1.20996	-2.04828	-0.697706	-1.70988	-1.66767	-0.785656	-0.204728	-0.890553	-1.43436	-1.36969	-1.37789	-1.38851	-1.37432	0.554586	0.601013	0.319403	0.613926	-0.671984	0.331991	0.279163	-0.58866	0.319403	biological regulation;cellular process;cellular response to chemical stimulus;cellular response to endogenous stimulus;cellular response to growth factor stimulus;cellular response to organic substance;cellular response to stimulus;cellular response to transforming growth factor beta stimulus;negative regulation of biological process;negative regulation of cell proliferation;negative regulation o…	acetyltransferase activator activity;beta-tubulin binding;binding;carbohydrate binding;cytoskeletal protein binding;DNA binding;enzyme activator activity;enzyme regulator activity;glycosaminoglycan binding;heparin binding;nucleic acid binding;pattern binding;polysaccharide binding;protein binding;tubulin binding	cell part;cytoplasm;extracellular membrane-bounded organelle;extracellular organelle;extracellular region part;extracellular vesicular exosome;intracellular membrane-bounded organelle;intracellular organelle;intracellular part;membrane-bounded organelle;membrane-bounded vesicle;nucleus;organelle;vesicle	biological regulation;cellular process;regulation of organelle organization;response to chemical stimulus;response to endogenous stimulus;response to stimulus	cell part;cytoplasm;extracellular organelle;intracellular membrane-bounded organelle;intracellular organelle;nucleus;organelle;vesicle		dsDNA_bind	AACTTT_UNKNOWN;ACEVEDO_LIVER_TUMOR_VS_NORMAL_ADJACENT_TISSUE_UP;APOPTOSIS_GO;BENPORATH_PROLIFERATION;BLALOCK_ALZHEIMERS_DISEASE_DN;BONOME_OVARIAN_CANCER_SURVIVAL_SUBOPTIMAL_DEBULKING;CELL_DEVELOPMENT;chr19q12;DARWICHE_PAPILLOMA_RISK_HIGH_UP;DARWICHE_PAPILLOMA_RISK_LOW_UP;DARWICHE_SKIN_TUMOR_PROMOTER_UP;DARWICHE_SQUAMOUS_CELL_CARCINOMA_UP;DODD_NASOPHARYNGEAL_CARCINOMA_DN;FARMER_BREAST_CANCER_APOCR…	3D-structure;Acetylation;Alternativesplicing;Apoptosis;Completeproteome;Directproteinsequencing;Phosphoprotein;Referenceproteome		11	11	11	76.8	76.8	76.8	14.285	76.334	2142600000	1028800000	1113700000	O14737;O14737-2	O14737;O14737-2	Programmed cell death protein 5	PDCD5
-0.749168	-1.00522	-1.13284	-0.95427	-0.968381	-0.73682	-0.471613	-0.595505	-0.6888	-1.22966	-0.758848	-0.889358	-0.894947	-0.807919	0.808025	0.153662	0.316421	-0.0968194	0.195422	0.0790228	-0.158127	-0.336307	0.0790228	biological regulation;biosynthetic process;cell activation;cell proliferation;cellular biosynthetic process;cellular component assembly;cellular component assembly at cellular level;cellular component organization;cellular component organization at cellular level;cellular component organization or biogenesis;cellular component organization or biogenesis at cellular level;cellular macromolecular c…	arginine N-methyltransferase activity;binding;catalytic activity;chromatin binding;core promoter binding;core promoter sequence-specific DNA binding;DNA binding;histone methyltransferase activity;histone-arginine N-methyltransferase activity;methyltransferase activity;N-methyltransferase activity;nucleic acid binding;protein binding;protein binding transcription factor activity;protein dimerizati…	cell part;cytoplasm;cytoplasmic part;cytosol;intracellular membrane-bounded organelle;intracellular organelle;intracellular organelle part;intracellular part;macromolecular complex;membrane-bounded organelle;methylosome;methyltransferase complex;nuclear part;nucleoplasm;nucleus;organelle;organelle part;protein complex	biological regulation;biosynthetic process;cell activation;cell proliferation;cellular component assembly;cellular component organization;cellular macromolecular complex assembly;cellular metabolic process;cellular nitrogen compound metabolic process;cellular process;chromatin modification;chromatin organization;chromosome organization;histone modification;macromolecular complex assembly;macromol…	cell part;cytoplasm;cytosol;intracellular membrane-bounded organelle;intracellular organelle;macromolecular complex;nucleoplasm;nucleus;organelle;protein complex	Cell cycle - yeast;RNA transport	PRMT5	ACTAYRNNNCCCR_UNKNOWN;BENPORATH_MYC_MAX_TARGETS;BIOPOLYMER_METABOLIC_PROCESS;BIOPOLYMER_MODIFICATION;BOCHKIS_FOXA2_TARGETS;BOYAULT_LIVER_CANCER_SUBCLASS_G3_UP;BYSTRYKH_HEMATOPOIESIS_STEM_CELL_QTL_TRANS;CAIRO_HEPATOBLASTOMA_CLASSES_UP;CELL_CYCLE_GO_0007049;CELL_CYCLE_PHASE;CELL_CYCLE_PROCESS;CELL_PROLIFERATION_GO_0008283;CELLULAR_MACROMOLECULE_METABOLIC_PROCESS;CELLULAR_PROTEIN_METABOLIC_PROCESS;c…	3D-structure;Acetylation;Alternativesplicing;Biologicalrhythms;Chromatinregulator;Completeproteome;Cytoplasm;Directproteinsequencing;Methyltransferase;Nucleus;Referenceproteome;Repressor;S-adenosyl-L-methionine;Transcription;Transcriptionregulation;Transferase	20S methylosome and RG-containing Sm protein complex;20S methylosome-SmD complex;20S methyltransferase complex;20S methyltransferase core complex;Anti-Sm protein complex;AR coactivator complex;BRG1-associated complex;Brg1-associated complex I;Brg1-associated complex II;BRG1-SIN3A complex;BRG1-SIN3A-HDAC containing SWI/SNF remodeling complex I;Brm-associated complex;BRM-associated complex;BRM-SIN3…	20	20	20	42.5	42.5	42.5	72.683	260.2	5106200000	2631400000	2474700000	O14744;O14744-5;O14744-2;O14744-3;O14744-4	O14744;O14744-5;O14744-2;O14744-3;O14744-4	Protein arginine N-methyltransferase 5;Protein arginine N-methyltransferase 5, N-terminally processed	PRMT5
0.890038	0.375687	-0.772377	0.519228	-0.165645	-0.8333	0.442521	0.458084	0.895807	-0.361014	-1.5049	-0.891073	-0.0514465	-0.0463815	0.471119	-0.431954	0.520121	0.411364	-2.02413	-0.725428	0.781854	-0.488903	-0.431954	acid secretion;actin cytoskeleton organization;actin filament-based process;activation of adenylate cyclase activity;activation of adenylate cyclase activity by dopamine receptor signaling pathway;activation of adenylate cyclase activity by G-protein signaling pathway;activation of phospholipase C activity;activation of phospholipase C activity by dopamine receptor signaling pathway;activation of…	adrenergic receptor binding;beta-2 adrenergic receptor binding;beta-catenin binding;binding;channel regulator activity;chloride channel regulator activity;enzyme binding;G-protein-coupled receptor binding;growth factor receptor binding;PDZ domain binding;phosphatase binding;protein binding;protein domain specific binding;protein self-association;receptor binding	actin cytoskeleton;apical plasma membrane;brush border membrane;cell part;cell periphery;cell projection;cell projection membrane;cell projection part;centrosome;cytoplasm;cytoplasmic part;cytoskeletal part;cytoskeleton;endomembrane system;extracellular membrane-bounded organelle;extracellular organelle;extracellular region part;extracellular vesicular exosome;filopodium;intracellular membrane-bo…	amine transport;amino acid transport;biological regulation;cellular component assembly;cellular component organization;cellular homeostasis;cellular ion homeostasis;cellular localization;cellular process;cytoskeleton organization;establishment of localization;homeostatic process;ion transport;localization;macromolecular complex assembly;multicellular organismal process;organelle organization;orga…	cell part;cell projection;centrosome;cytoplasm;cytoskeleton;endomembrane system;extracellular organelle;filopodium;intracellular membrane-bounded organelle;intracellular non-membrane-bounded organelle;intracellular organelle;membrane;microtubule organizing center;microvillus;organelle;plasma membrane;vesicle		EBP50_C-term;PDZ	ACTIN_CYTOSKELETON;ACTWSNACTNY_UNKNOWN;BHAT_ESR1_TARGETS_NOT_VIA_AKT1_UP;BHAT_ESR1_TARGETS_VIA_AKT1_UP;BILD_E2F3_ONCOGENIC_SIGNATURE;BIOCARTA_CFTR_PATHWAY;BLUM_RESPONSE_TO_SALIRASIB_DN;BROWNE_HCMV_INFECTION_16HR_UP;CAGGTG_V$E12_Q6;CELLULAR_COMPONENT_ASSEMBLY;CHARAFE_BREAST_CANCER_LUMINAL_VS_BASAL_UP;CHARAFE_BREAST_CANCER_LUMINAL_VS_MESENCHYMAL_UP;chr17q24;COULOUARN_TEMPORAL_TGFB1_SIGNATURE_DN;CYT…	3D-structure;Acetylation;Alternativesplicing;Cellmembrane;Cellprojection;Completeproteome;Cytoplasm;Directproteinsequencing;Diseasemutation;Membrane;Phosphoprotein;Polymorphism;Referenceproteome;Repeat;Wntsignalingpathway	(C-CFTR)2-NHERF-ezrin complex;C-CFTR-NHERF(PDZ1 domain)-ezrin complex;C-CFTR-NHERF(PDZ2 domain)-ezrin complex;CFTR-NHERF-beta(2)AR signaling complex	18	18	18	67.9	67.9	67.9	38.868	263.94	4537100000	2893800000	1643300000	O14745;O14745-2	O14745;O14745-2	Na(+)/H(+) exchange regulatory cofactor NHE-RF1	SLC9A3R1
1.75029	0.61957	1.49523	1.49701	1.25317	0.901501	0.980082	1.53458	0.423374	0.28957	0.637939	1.17337	0.67286	0.779424	0.0388935	-0.215717	-0.196196	-1.20566	-0.859067	-0.0797969	-0.228642	-0.200658	-0.215717	anatomical structure development;anatomical structure homeostasis;biological regulation;bone resorption;catabolic process;cell differentiation;cellular catabolic process;cellular component organization;cellular component organization at cellular level;cellular component organization or biogenesis;cellular component organization or biogenesis at cellular level;cellular developmental process;cellul…	binding;catalytic activity;cation binding;endopeptidase activity;exopeptidase activity;hydrolase activity;ion binding;metal ion binding;peptidase activity;peptidase activity, acting on L-amino acid peptides;peptide binding;serine hydrolase activity;serine-type endopeptidase activity;serine-type peptidase activity;tripeptidyl-peptidase activity	cell part;cytoplasmic membrane-bounded vesicle;cytoplasmic part;cytoplasmic vesicle;extracellular membrane-bounded organelle;extracellular organelle;extracellular region part;extracellular vesicular exosome;intracellular membrane-bounded organelle;intracellular organelle;intracellular organelle lumen;intracellular organelle part;intracellular part;lysosomal lumen;lysosome;lytic vacuole;melanosome…	anatomical structure development;biological regulation;catabolic process;cell differentiation;cellular component organization;cellular metabolic process;cellular process;developmental process;homeostatic process;lipid metabolic process;macromolecule metabolic process;metabolic process;multicellular organismal process;neurological system process;organelle organization;peptide metabolic process;pri…	cell part;cytoplasmic membrane-bounded vesicle;extracellular organelle;intracellular membrane-bounded organelle;intracellular organelle;lysosome;mitochondrion;organelle;vacuole;vesicle	Lysosome	Peptidase_S8;Pro-kuma_activ	AMINOPEPTIDASE_ACTIVITY;AMUNDSON_RESPONSE_TO_ARSENITE;ANATOMICAL_STRUCTURE_DEVELOPMENT;BASSO_B_LYMPHOCYTE_NETWORK;BERENJENO_TRANSFORMED_BY_RHOA_DN;BONE_REMODELING;BRACHAT_RESPONSE_TO_CAMPTOTHECIN_UP;BYSTRYKH_HEMATOPOIESIS_STEM_CELL_QTL_TRANS;CATABOLIC_PROCESS;CELL_FRACTION;CELLULAR_CATABOLIC_PROCESS;CELLULAR_MACROMOLECULE_METABOLIC_PROCESS;CELLULAR_PROTEIN_METABOLIC_PROCESS;CHIBA_RESPONSE_TO_TSA;…	3D-structure;Alternativesplicing;Autocatalyticcleavage;Calcium;Completeproteome;Directproteinsequencing;Diseasemutation;Disulfidebond;Epilepsy;Glycoprotein;Hydrolase;Lysosome;Metal-binding;Neurodegeneration;Neuronalceroidlipofuscinosis;Polymorphism;Protease;Referenceproteome;Serineprotease;Signal;Spinocerebellarataxia;Zymogen		8	8	8	27.5	27.5	27.5	61.247	241.35	14209000000	11145000000	3063800000	O14773;O14773-2	O14773;O14773-2	Tripeptidyl-peptidase 1	TPP1
-0.180768	-0.477005	-0.0473156	-0.45765	0.138063	0.515306	-0.0809231	-0.0156852	-0.594593	0.445677	0.509488	0.325132	0.593632	0.284328	0.0611011	0.165083	-0.117588	0.492992	0.967138	0.187069	0.0783262	0.365252	0.187069	biological regulation;biosynthetic process;cellular biosynthetic process;cellular macromolecule biosynthetic process;cellular macromolecule metabolic process;cellular metabolic process;cellular nitrogen compound metabolic process;cellular process;macromolecule biosynthetic process;macromolecule metabolic process;metabolic process;negative regulation of biological process;negative regulation of bi…	binding;protein binding;protein binding transcription factor activity;repressing transcription factor binding;RNA polymerase II repressing transcription factor binding;RNA polymerase II transcription cofactor activity;RNA polymerase II transcription corepressor activity;RNA polymerase II transcription factor binding;RNA polymerase II transcription factor binding transcription factor activity;RNA …	actin cytoskeleton;cell part;cytoskeleton;intracellular membrane-bounded organelle;intracellular non-membrane-bounded organelle;intracellular organelle;intracellular organelle part;intracellular part;membrane-bounded organelle;non-membrane-bounded organelle;nuclear part;nucleolus;nucleus;organelle;organelle part	biological regulation;biosynthetic process;cellular metabolic process;cellular nitrogen compound metabolic process;cellular process;macromolecule metabolic process;metabolic process;nitrogen compound metabolic process;nucleobase-containing compound metabolic process;primary metabolic process;RNA metabolic process;transcription from RNA polymerase II promoter	cell part;cytoskeleton;intracellular membrane-bounded organelle;intracellular non-membrane-bounded organelle;intracellular organelle;nucleolus;nucleus;organelle	Spliceosome	FF;WW	BENPORATH_NANOG_TARGETS;BERENJENO_TRANSFORMED_BY_RHOA_UP;BIOPOLYMER_METABOLIC_PROCESS;BLALOCK_ALZHEIMERS_DISEASE_DN;CACGTG_V$MYC_Q2;CACTTTG,MIR-520G,MIR-520H;CAGTGTT,MIR-141,MIR-200A;CAIRO_HEPATOBLASTOMA_CLASSES_UP;CATRRAGC_UNKNOWN;chr5q31;CTTTGA_V$LEF1_Q2;DIAZ_CHRONIC_MEYLOGENOUS_LEUKEMIA_UP;ENK_UV_RESPONSE_KERATINOCYTE_DN;GATTGGY_V$NFY_Q6_01;GCM_DFFA;GCM_HBP1;GCM_MAX;GNF2_APEX1;GNF2_FBL;GNF2_ML…	3D-structure;Activator;Alternativesplicing;Coiledcoil;Completeproteome;Directproteinsequencing;Nucleus;Referenceproteome;Repeat;Repressor;Transcription;Transcriptionregulation	Spliceosome	39	39	39	35.3	35.3	35.3	121.69	248.88	7546800000	4902100000	2644700000	O14776-2;O14776;Q5VWI1	O14776-2;O14776	Transcription elongation regulator 1	TCERG1
-0.0590436	-0.168226	-0.835923	-0.450657	-0.394815	-0.985352	0.121769	-0.140141	-0.028713	-0.698867	-0.660655	-0.760843	-1.21985	-0.401993	0.132415	-0.0810972	0.139513	0.137055	-0.209998	-0.366029	-0.234496	-0.523763	-0.209998	establishment of localization;establishment of localization in cell;establishment of protein localization;intracellular protein transport;intracellular transport;protein transport;transport	binding;nuclear localization sequence binding;peptide binding;signal sequence binding	cell part;cytoplasm;intracellular membrane-bounded organelle;intracellular organelle;intracellular part;membrane-bounded organelle;nucleus;organelle	establishment of localization;protein transport;transport	cell part;cytoplasm;intracellular membrane-bounded organelle;intracellular organelle;nucleus;organelle		HEAT;IBN_N	AACTTT_UNKNOWN;AACWWCAANK_UNKNOWN;ACATTCC,MIR-1,MIR-206;ACCATTT,MIR-522;ACTAYRNNNCCCR_UNKNOWN;BENPORATH_CYCLING_GENES;BONOME_OVARIAN_CANCER_SURVIVAL_SUBOPTIMAL_DEBULKING;CACGTG_V$MYC_Q2;chr19p13;CONCANNON_APOPTOSIS_BY_EPOXOMICIN_UP;CREIGHTON_ENDOCRINE_THERAPY_RESISTANCE_1;CRX_NRL_DN.V1_DN;CTCTGGA,MIR-520A,MIR-525;CYTOPLASM;EBAUER_TARGETS_OF_PAX3_FOXO1_FUSION_UP;GARY_CD5_TARGETS_DN;GATTGGY_V$NFY_Q…	Acetylation;Alternativesplicing;Completeproteome;Cytoplasm;Nucleus;Polymorphism;Proteintransport;Referenceproteome;Repeat;Transport	TNPO2-RAN-NXF1 complex	22	15	15	36.8	29.5	29.5	100.41	110.66	1026200000	602830000	423410000	O14787-2;O14787	O14787-2;O14787	Transportin-2	TNPO2
0.269259	0.101765	-0.159807	-0.684844	0.201609	0.488288	0.568085	0.230275	0.156052	0.540516	0.654483	0.114819	0.853627	0.654209	0.127025	-0.0389837	0.0542869	0.700323	1.33933	-0.0867893	0.365339	0.0861241	0.0861241	biological regulation;biosynthetic process;cellular biosynthetic process;cellular macromolecule biosynthetic process;cellular macromolecule metabolic process;cellular metabolic process;cellular nitrogen compound metabolic process;cellular process;defense response;defense response to virus;gene expression;immune effector process;immune response;immune system process;innate immune response;macromol…	binding;catalytic activity;cation binding;chromatin binding;DNA binding;DNA-directed RNA polymerase activity;ion binding;metal ion binding;nucleic acid binding;nucleoside binding;nucleotidyltransferase activity;ribonucleoside binding;RNA polymerase activity;transferase activity;transferase activity, transferring phosphorus-containing groups;transition metal ion binding;zinc ion binding	cell part;cytoplasmic part;cytosol;DNA-directed RNA polymerase complex;DNA-directed RNA polymerase III complex;intracellular organelle part;intracellular part;macromolecular complex;membrane;nuclear DNA-directed RNA polymerase complex;nuclear part;nucleoplasm;nucleoplasm part;organelle part;protein complex;RNA polymerase complex	biological regulation;biosynthetic process;cellular metabolic process;cellular nitrogen compound metabolic process;cellular process;immune system process;macromolecule metabolic process;metabolic process;multi-organism process;nitrogen compound metabolic process;nucleobase-containing compound metabolic process;primary metabolic process;response to biotic stimulus;response to stimulus;response to …	cell part;cytosol;macromolecular complex;membrane;nucleoplasm;protein complex;RNA polymerase complex	Cytosolic DNA-sensing pathway;Purine metabolism;Pyrimidine metabolism;RNA polymerase	RNA_pol_Rpb1_1;RNA_pol_Rpb1_2;RNA_pol_Rpb1_3;RNA_pol_Rpb1_4;RNA_pol_Rpb1_5	ACEVEDO_METHYLATED_IN_LIVER_CANCER_DN;BENPORATH_MYC_MAX_TARGETS;CACGTG_V$MYC_Q2;chr10q22;DANG_BOUND_BY_MYC;GOLDRATH_EFF_VS_MEMORY_CD8_TCELL_DN;GRAESSMANN_APOPTOSIS_BY_DOXORUBICIN_DN;GRAESSMANN_RESPONSE_TO_MC_AND_DOXORUBICIN_DN;GSE15750_WT_VS_TRAF6KO_DAY6_EFF_CD8_TCELL_DN;GSE15930_STIM_VS_STIM_AND_IFNAB_24H_CD8_T_CELL_DN;GSE15930_STIM_VS_STIM_AND_IFNAB_72H_CD8_T_CELL_DN;GSE15930_STIM_VS_STIM_AND_I…	Acetylation;Antiviraldefense;Completeproteome;Diseasemutation;DNA-directedRNApolymerase;Immunity;Innateimmunity;Leukodystrophy;Magnesium;Metal-binding;Nucleotidyltransferase;Nucleus;Polymorphism;Referenceproteome;Transcription;Transferase;Zinc		17	16	16	18.1	17.5	17.5	155.64	58.203	493030000	316040000	176980000	O14802	O14802	DNA-directed RNA polymerase III subunit RPC1	POLR3A
0.11947	0.0929079	-0.82842	0.324186	-0.568692	-0.538357	0.154688	0.0392469	0.237525	-0.702618	-0.415677	-1.02248	-0.223005	-0.1556	0.354722	-0.0802227	0.144617	0.125802	-0.739863	-0.453789	0.315352	-0.310288	-0.0802227	activation of immune response;activation of innate immune response;anaphase-promoting complex-dependent proteasomal ubiquitin-dependent protein catabolic process;antigen processing and presentation;antigen processing and presentation of exogenous antigen;antigen processing and presentation of exogenous peptide antigen;antigen processing and presentation of exogenous peptide antigen via MHC class …	binding;catalytic activity;endopeptidase activity;hydrolase activity;identical protein binding;peptidase activity;peptidase activity, acting on L-amino acid peptides;protein binding;threonine-type endopeptidase activity;threonine-type peptidase activity	cell part;cytoplasm;cytoplasmic part;cytosol;extracellular membrane-bounded organelle;extracellular organelle;extracellular region part;extracellular vesicular exosome;intracellular membrane-bounded organelle;intracellular organelle;intracellular organelle part;intracellular part;macromolecular complex;membrane-bounded organelle;membrane-bounded vesicle;nuclear part;nucleoplasm;nucleus;organelle;…	biological regulation;catabolic process;cell cycle;cell death;cellular metabolic process;cellular nitrogen compound metabolic process;cellular process;death;immune system process;macromolecule metabolic process;macromolecule modification;metabolic process;mitotic cell cycle;nitrogen compound metabolic process;primary metabolic process;protein metabolic process;protein modification by small protei…	cell part;cytoplasm;cytosol;extracellular organelle;intracellular membrane-bounded organelle;intracellular organelle;macromolecular complex;nucleoplasm;nucleus;organelle;proteasome complex;protein complex;vesicle	Proteasome	Proteasome;Proteasome_A_N	AGUIRRE_PANCREATIC_CANCER_COPY_NUMBER_UP;APPIERTO_RESPONSE_TO_FENRETINIDE_UP;BERENJENO_TRANSFORMED_BY_RHOA_UP;BIOCARTA_ACTINY_PATHWAY;BIOCARTA_PROTEASOME_PATHWAY;BLALOCK_ALZHEIMERS_DISEASE_DN;CHANG_CORE_SERUM_RESPONSE_UP;chr20q13;DIAZ_CHRONIC_MEYLOGENOUS_LEUKEMIA_UP;DODD_NASOPHARYNGEAL_CARCINOMA_DN;GARCIA_TARGETS_OF_FLI1_AND_DAX1_DN;GARY_CD5_TARGETS_DN;GCAAAAA,MIR-129;GINESTIER_BREAST_CANCER_20Q1…	3D-structure;Acetylation;Alternativesplicing;Completeproteome;Cytoplasm;Directproteinsequencing;Glycoprotein;Host-virusinteraction;Hydrolase;Nucleus;Phosphoprotein;Protease;Proteasome;Referenceproteome;Threonineprotease	20S proteasome;26S proteasome;PA28-20S proteasome;PA28gamma-20S proteasome;PA700-20S-PA28 complex	16	16	16	60.1	60.1	60.1	27.887	301.55	14969000000	9248600000	5720600000	O14818;O14818-4;O14818-2;Q8TAA3-2;Q8TAA3-5;Q8TAA3	O14818;O14818-4;O14818-2	Proteasome subunit alpha type-7	PSMA7
-1.07573	-1.49077	-0.317945	-1.03106	-1.24629	-0.32725	-1.46356	-0.8579	-1.60747	-0.960468	-1.09381	-0.604679	-0.554259	-0.990186	0.814876	0.217833	-0.116694	-0.642522	-0.0627578	0.641609	-0.22701	0.47337	-0.0627578	cellular process;establishment of localization;establishment of localization in cell;establishment of protein localization;Golgi vesicle transport;intracellular transport;post-Golgi vesicle-mediated transport;protein transport;response to chemical stimulus;response to external stimulus;response to extracellular stimulus;response to nutrient;response to nutrient levels;response to retinoic acid;re…	binding;enzyme binding;protein binding;ubiquitin protein ligase binding	cell part;cytoplasmic part;extracellular membrane-bounded organelle;extracellular organelle;extracellular region part;extracellular vesicular exosome;Golgi apparatus part;Golgi membrane;integral to membrane;intracellular organelle part;intracellular part;intrinsic to membrane;membrane;membrane part;membrane-bounded organelle;membrane-bounded vesicle;organelle;organelle membrane;organelle part;ves…	cellular process;establishment of localization;Golgi vesicle transport;protein transport;response to chemical stimulus;response to external stimulus;response to extracellular stimulus;response to stimulus;transport;vesicle-mediated transport	cell part;extracellular organelle;membrane;organelle;vesicle		SCAMP	AACTGGA,MIR-145;ACEVEDO_LIVER_TUMOR_VS_NORMAL_ADJACENT_TISSUE_UP;ACTAYRNNNCCCR_UNKNOWN;ALCALA_APOPTOSIS;BENPORATH_MYC_MAX_TARGETS;BLALOCK_ALZHEIMERS_DISEASE_UP;BORCZUK_MALIGNANT_MESOTHELIOMA_UP;BOYAULT_LIVER_CANCER_SUBCLASS_G12_UP;CACGTG_V$MYC_Q2;CAGGTA_V$AREB6_01;CAGGTG_V$E12_Q6;CELLULAR_LOCALIZATION;CHIANG_LIVER_CANCER_SUBCLASS_UNANNOTATED_DN;chr1q21;CTTTGA_V$LEF1_Q2;CTTTGT_V$LEF1_Q2;DANG_BOUND…	Alternativesplicing;Completeproteome;Membrane;Phosphoprotein;Polymorphism;Proteintransport;Referenceproteome;Transmembrane;Transmembranehelix;Transport;Ublconjugation	SCAMP1-SCAMP2-SCAMP3 complex	11	11	3	41.5	41.5	19.6	38.287	181.13	3560500000	1678200000	1882200000	O14828	O14828	Secretory carrier-associated membrane protein 3	SCAMP3
-1.31828	0.112611	0.240302	0.134695	-0.242817	-0.016801	-0.783262	-1.41168	0.0957031	0.20906	0.0937582	0.184094	-1.14507	-0.280041	0.795977	-0.0933956	-0.0169076	-0.0312423	-0.0409369	0.426911	-1.12827	0.503221	-0.0312423	amine catabolic process;amine metabolic process;branched chain family amino acid catabolic process;branched chain family amino acid metabolic process;carboxylic acid catabolic process;carboxylic acid metabolic process;catabolic process;cellular amine metabolic process;cellular amino acid catabolic process;cellular amino acid metabolic process;cellular catabolic process;cellular ketone metabolic p…	[3-methyl-2-oxobutanoate dehydrogenase (acetyl-transferring)] kinase activity;adenyl nucleotide binding;adenyl ribonucleotide binding;ATP binding;binding;catalytic activity;kinase activity;nucleotide binding;phosphotransferase activity, alcohol group as acceptor;protein kinase activity;protein serine/threonine kinase activity;purine nucleotide binding;purine ribonucleoside triphosphate binding;pu…	cell part;cytoplasmic part;dihydrolipoyl dehydrogenase complex;intracellular membrane-bounded organelle;intracellular organelle;intracellular organelle part;intracellular part;macromolecular complex;membrane-bounded organelle;mitochondrial alpha-ketoglutarate dehydrogenase complex;mitochondrial part;mitochondrial tricarboxylic acid cycle enzyme complex;mitochondrion;organelle;organelle part;prote…	amine metabolic process;catabolic process;cellular amino acid metabolic process;cellular ketone metabolic process;cellular metabolic process;cellular nitrogen compound metabolic process;cellular process;macromolecule metabolic process;macromolecule modification;metabolic process;nitrogen compound metabolic process;organic acid metabolic process;phosphorus metabolic process;primary metabolic proce…	cell part;intracellular membrane-bounded organelle;intracellular organelle;macromolecular complex;mitochondrion;organelle;protein complex;tricarboxylic acid cycle enzyme complex		BCDHK_Adom3;HATPase_c	AACWWCAANK_UNKNOWN;ACEVEDO_LIVER_CANCER_DN;ACTAYRNNNCCCR_UNKNOWN;ACTWSNACTNY_UNKNOWN;ADENYL_NUCLEOTIDE_BINDING;ADENYL_RIBONUCLEOTIDE_BINDING;AGGGCAG,MIR-18A;AMINE_CATABOLIC_PROCESS;AMINE_METABOLIC_PROCESS;AMINO_ACID_AND_DERIVATIVE_METABOLIC_PROCESS;AMINO_ACID_CATABOLIC_PROCESS;AMINO_ACID_METABOLIC_PROCESS;ATP_BINDING;BROWNE_HCMV_INFECTION_1HR_DN;BROWNE_HCMV_INFECTION_48HR_DN;CARBOXYLIC_ACID_METAB…	Acetylation;Alternativesplicing;ATP-binding;Completeproteome;Diseasemutation;Kinase;Mitochondrion;Nucleotide-binding;Phosphoprotein;Referenceproteome;Transferase;Transitpeptide		8	8	8	33.7	33.7	33.7	37.767	48.973	632800000	379530000	253270000	O14874-2;O14874-3;O14874	O14874-2;O14874-3;O14874	[3-methyl-2-oxobutanoate dehydrogenase [lipoamide]] kinase, mitochondrial	BCKDK
0.407866	0.133398	0.891097	0.76638	1.38932	0.839543	0.495061	0.356575	-0.222107	0.085805	0.844929	0.891434	0.785538	1.00944	0.341763	-0.0512913	-0.355505	-0.805292	0.0785486	-0.497881	-0.0540044	0.514383	-0.0540044	biological regulation;cellular metabolic process;cellular process;cellular response to stimulus;lipid metabolic process;metabolic process;oxidation-reduction process;primary metabolic process;regulation of biological process;regulation of cellular process;response to stimulus;signal transduction;small molecule metabolic process;xenobiotic metabolic process	antioxidant activity;catalytic activity;glutathione peroxidase activity;glutathione transferase activity;oxidoreductase activity;oxidoreductase activity, acting on peroxide as acceptor;peroxidase activity;transferase activity;transferase activity, transferring alkyl or aryl (other than methyl) groups	cell part;cytoplasmic part;endoplasmic reticulum membrane;endoplasmic reticulum part;envelope;extracellular membrane-bounded organelle;extracellular organelle;extracellular region part;extracellular vesicular exosome;integral to membrane;intracellular membrane-bounded organelle;intracellular organelle;intracellular organelle part;intracellular part;intrinsic to membrane;membrane;membrane part;mem…	biological regulation;cellular metabolic process;cellular process;lipid metabolic process;metabolic process;primary metabolic process;response to stimulus;signal transduction;small molecule metabolic process;xenobiotic metabolic process	cell part;extracellular organelle;intracellular membrane-bounded organelle;intracellular organelle;membrane;nuclear envelope;organelle;vesicle	Drug metabolism - cytochrome P450;Glutathione metabolism;Metabolism of xenobiotics by cytochrome P450	MAPEG	ACEVEDO_LIVER_TUMOR_VS_NORMAL_ADJACENT_TISSUE_UP;ANTIOXIDANT_ACTIVITY;BERENJENO_TRANSFORMED_BY_RHOA_DN;BERENJENO_TRANSFORMED_BY_RHOA_REVERSIBLY_UP;BLALOCK_ALZHEIMERS_DISEASE_DN;BROWNE_HCMV_INFECTION_24HR_DN;BRUINS_UVC_RESPONSE_VIA_TP53_GROUP_A;BURTON_ADIPOGENESIS_5;CASORELLI_ACUTE_PROMYELOCYTIC_LEUKEMIA_UP;CELL_FRACTION;CHIARADONNA_NEOPLASTIC_TRANSFORMATION_CDC25_DN;chr1q23;CHYLA_CBFA2T3_TARGETS_…	Completeproteome;Endoplasmicreticulum;Lipoprotein;Membrane;Microsome;Palmitate;Polymorphism;Referenceproteome;Transferase;Transmembrane;Transmembranehelix		5	5	5	34.2	34.2	34.2	16.516	88.224	1647800000	1229100000	418660000	O14880	O14880	Microsomal glutathione S-transferase 3	MGST3
0.135982	-0.100348	-0.609028	0.532679	-0.589473	-0.563748	-0.0386541	-0.0107604	0.157173	-0.892996	-0.698002	-0.925432	-0.746787	-0.747445	0.0801612	-0.146742	0.257521	-0.283968	-1.23068	-0.335959	-0.183039	-0.70879	-0.283968	activation of immune response;activation of innate immune response;antigen receptor-mediated signaling pathway;B cell homeostasis;biological regulation;cell surface receptor linked signaling pathway;cellular macromolecule metabolic process;cellular metabolic process;cellular process;cellular protein metabolic process;cellular response to chemical stimulus;cellular response to cytokine stimulus;ce…	adenyl nucleotide binding;adenyl ribonucleotide binding;ATP binding;binding;catalytic activity;enzyme binding;identical protein binding;IkappaB kinase activity;kinase activity;kinase binding;nucleotide binding;phosphotransferase activity, alcohol group as acceptor;protein binding;protein dimerization activity;protein heterodimerization activity;protein homodimerization activity;protein kinase act…	CD40 receptor complex;cell part;cytoplasm;cytoplasmic part;cytosol;cytosolic part;IkappaB kinase complex;internal side of plasma membrane;intracellular membrane-bounded organelle;intracellular organelle;intracellular part;macromolecular complex;membrane part;membrane raft;membrane-bounded organelle;nucleus;organelle;plasma membrane part;protein complex;receptor complex	biological regulation;cellular metabolic process;cellular process;homeostatic process;immune system process;macromolecule metabolic process;macromolecule modification;metabolic process;multi-organism process;peptidyl-amino acid modification;phosphorus metabolic process;primary metabolic process;protein metabolic process;protein modification process;protein phosphorylation;regulation of transport;…	cell part;cytoplasm;cytosol;intracellular membrane-bounded organelle;intracellular organelle;macromolecular complex;nucleus;organelle;protein complex;receptor complex	Acute myeloid leukemia;Adipocytokine signaling pathway;Apoptosis;B cell receptor signaling pathway;Chagas disease (American trypanosomiasis);Chemokine signaling pathway;Chronic myeloid leukemia;Cytosolic DNA-sensing pathway;Epithelial cell signaling in Helicobacter pylori infection;Hepatitis C;Insulin signaling pathway;MAPK signaling pathway;Neurotrophin signaling pathway;NOD-like receptor signal…	IKKbetaNEMObind;Pkinase	ACACTGG,MIR-199A,MIR-199B;ACTIVATION_OF_NF_KAPPAB_TRANSCRIPTION_FACTOR;BIOCARTA_41BB_PATHWAY;BIOCARTA_AKT_PATHWAY;BIOCARTA_CD40_PATHWAY;BIOCARTA_IL1R_PATHWAY;BIOCARTA_KERATINOCYTE_PATHWAY;BIOCARTA_MAPK_PATHWAY;BIOCARTA_NFKB_PATHWAY;BIOCARTA_NTHI_PATHWAY;BIOCARTA_RACCYCD_PATHWAY;BIOCARTA_RELA_PATHWAY;BIOCARTA_STRESS_PATHWAY;BIOCARTA_TID_PATHWAY;BIOCARTA_TNFR2_PATHWAY;BIOCARTA_TOLL_PATHWAY;BONOME_O…	3D-structure;Acetylation;Alternativesplicing;ATP-binding;Completeproteome;Cytoplasm;Directproteinsequencing;Hydroxylation;Isopeptidebond;Kinase;Membrane;Nucleotide-binding;Nucleus;Phosphoprotein;Polymorphism;Referenceproteome;SCID;Serine/threonine-proteinkinase;S-nitrosylation;Transferase;Ublconjugation	BCL10-CHUK-BCL10-IKBKB complex;CASP8-CHUK-IKBKB-MALT1-BCL10 complex;CHUK-ERC1-IKBKB-IKBKG;CHUK-IKBKB-IKBKG complex;CHUK-IKBKB-MAP3K14 complex;I-kappa-B kinase (IKK) complex;IkappaB kinase complex (IKBKB, CHUK, IKBKAP, NFKBIA, RELA, MAP3K14);IKBKB-CDC37-KIAA1967-HSP90AB1-HSP90AA1 complex;IKBKG-IKBKB complex;IKKA-IKKB complex;IKKB-NIK complex;SRC-3 complex;TNF-alpha/NF-kappa B signaling complex (SE…	20	20	19	35.4	35.4	34.4	86.563	161.81	1508000000	897320000	610630000	O14920;O14920-4;O14920-2;O14920-3	O14920;O14920-4;O14920-2	Inhibitor of nuclear factor kappa-B kinase subunit beta	IKBKB
-1.1759	-0.452536	-0.397533	-1.55872	-0.51276	0.0078917	-0.949238	-0.918807	-0.810469	-0.163864	-0.159446	-0.135506	0.096927	-0.037932	0.103928	0.257095	-0.357933	0.233669	1.39928	0.377254	0.0890353	0.911306	0.257095	cellular macromolecule metabolic process;cellular metabolic process;cellular process;cellular protein metabolic process;establishment of localization;establishment of localization in cell;establishment of protein localization;establishment of protein localization in mitochondrion;establishment of protein localization to organelle;intracellular protein transport;intracellular transport;macromolecu…	active transmembrane transporter activity;macromolecule transmembrane transporter activity;P-P-bond-hydrolysis-driven protein transmembrane transporter activity;P-P-bond-hydrolysis-driven transmembrane transporter activity;primary active transmembrane transporter activity;protein transmembrane transporter activity;protein transporter activity;substrate-specific transmembrane transporter activity;…	cell part;cytoplasmic part;integral to membrane;integral to mitochondrial inner membrane;integral to mitochondrial membrane;integral to organelle membrane;intracellular membrane-bounded organelle;intracellular organelle;intracellular organelle part;intracellular part;intrinsic to membrane;intrinsic to mitochondrial inner membrane;intrinsic to organelle membrane;macromolecular complex;membrane;mem…	cellular metabolic process;cellular process;establishment of localization;macromolecule metabolic process;metabolic process;primary metabolic process;protein metabolic process;protein targeting;protein transport;transport	cell part;intracellular membrane-bounded organelle;intracellular organelle;macromolecular complex;membrane;mitochondrial inner membrane presequence translocase complex;mitochondrion;organelle;protein complex		Tim17	AMIT_SERUM_RESPONSE_480_MCF10A;BENPORATH_MYC_MAX_TARGETS;BENPORATH_NANOG_TARGETS;BENPORATH_NOS_TARGETS;BENPORATH_OCT4_TARGETS;BENPORATH_SOX2_TARGETS;BERENJENO_TRANSFORMED_BY_RHOA_UP;BLALOCK_ALZHEIMERS_DISEASE_DN;BURTON_ADIPOGENESIS_5;CELLULAR_LOCALIZATION;chr10q11;CHUNG_BLISTER_CYTOTOXICITY_UP;CSR_EARLY_UP.V1_UP;CTTTGT_V$LEF1_Q2;CYTOPLASM;CYTOPLASMIC_PART;DANG_BOUND_BY_MYC;DANG_REGULATED_BY_MYC_U…	Completeproteome;Membrane;Mitochondrion;Mitochondrioninnermembrane;Proteintransport;Referenceproteome;Translocation;Transmembrane;Transmembranehelix;Transport	APP-TIMM23 complex;TIM (TIMM17ab, TIMM23, TIMM44) complex, mitochondrial;TIM (TIMM23, TIMM50) complex, mitochondrial;TIMM17-TIMM23 complex	4	4	4	26.3	26.3	26.3	21.943	61.07	1020100000	523860000	496260000	O14925;Q5SRD1	O14925;Q5SRD1	Mitochondrial import inner membrane translocase subunit Tim23;Putative mitochondrial import inner membrane translocase subunit Tim23B	TIMM23;TIMM23B
-1.02001	-1.21606	-1.65809	-0.99626	-1.05281	-0.885738	-1.59218	-0.67246	-1.13447	-0.696988	-0.706373	-1.41865	-0.792477	-1.36605	0.171234	0.347548	0.0815954	0.961107	0.289887	-0.365835	0.0932611	0.226128	0.226128	biological regulation;cellular component assembly;cellular component assembly at cellular level;cellular component organization;cellular component organization at cellular level;cellular component organization or biogenesis;cellular component organization or biogenesis at cellular level;cellular macromolecular complex assembly;cellular macromolecular complex subunit organization;cellular macromol…	acetyltransferase activity;catalytic activity;H4 histone acetyltransferase activity;histone acetyltransferase activity;lysine N-acetyltransferase activity;N-acetyltransferase activity;N-acyltransferase activity;transferase activity;transferase activity, transferring acyl groups;transferase activity, transferring acyl groups other than amino-acyl groups	cell part;chromatin;chromosomal part;cytoplasm;intracellular membrane-bounded organelle;intracellular organelle;intracellular organelle part;intracellular part;macromolecular complex;membrane-bounded organelle;nuclear chromatin;nuclear chromosome part;nuclear matrix;nuclear part;nucleoplasm;nucleus;organelle;organelle part;protein complex	biological regulation;cellular component assembly;cellular component organization;cellular macromolecular complex assembly;cellular metabolic process;cellular nitrogen compound metabolic process;cellular process;chromatin modification;chromatin organization;chromosome organization;DNA metabolic process;DNA packaging;gene silencing;histone modification;macromolecular complex assembly;macromolecule…	cell part;cytoplasm;intracellular membrane-bounded organelle;intracellular organelle;macromolecular complex;nucleoplasm;nucleus;organelle;protein complex		Hat1_N	AACTTT_UNKNOWN;ACETYLTRANSFERASE_ACTIVITY;ACEVEDO_LIVER_CANCER_WITH_H3K9ME3_DN;ATACTGT,MIR-144;BASAKI_YBX1_TARGETS_UP;BERENJENO_TRANSFORMED_BY_RHOA_UP;BIOPOLYMER_METABOLIC_PROCESS;BIOPOLYMER_MODIFICATION;BOYAULT_LIVER_CANCER_SUBCLASS_G123_UP;BROWNE_HCMV_INFECTION_48HR_UP;BRUINS_UVC_RESPONSE_LATE;BURTON_ADIPOGENESIS_PEAK_AT_16HR;BYSTRYKH_HEMATOPOIESIS_STEM_CELL_QTL_TRANS;CELLULAR_MACROMOLECULE_MET…	3D-structure;Acetylation;Acyltransferase;Alternativesplicing;Completeproteome;Cytoplasm;Nucleus;Polymorphism;Referenceproteome;Transferase	Histone H3.1 complex;Histone H3.3 complex	19	19	18	43.2	43.2	43.2	49.512	157.55	5305700000	2414500000	2891200000	O14929;O14929-2;REV__Q7LFX5	O14929;O14929-2	Histone acetyltransferase type B catalytic subunit	HAT1
0.0953917	0.520774	0.604084	0.219168	0.791053	0.607428	0.640907	-0.0349563	0.249689	0.206045	0.676508	0.934674	0.679468	1.15641	0.68764	-0.130348	-0.271085	-0.398039	0.45734	0.143621	0.0720403	0.515501	0.0720403	anatomical structure development;cell development;cellular developmental process;cellular metabolic process;cellular process;central nervous system neuron development;cerebellar Purkinje cell layer development;developmental process;electron transport chain;forebrain neuron development;generation of precursor metabolites and energy;hippocampus development;hypothalamus development;metabolic process…	catalytic activity;cation transmembrane transporter activity;hydrogen ion transmembrane transporter activity;inorganic cation transmembrane transporter activity;ion transmembrane transporter activity;monovalent inorganic cation transmembrane transporter activity;oxidoreductase activity;oxidoreductase activity, acting on diphenols and related substances as donors;oxidoreductase activity, acting on…	cell part;cytoplasmic part;intracellular membrane-bounded organelle;intracellular organelle;intracellular organelle part;intracellular part;membrane;membrane part;membrane-bounded organelle;mitochondrial inner membrane;mitochondrial membrane;mitochondrial part;mitochondrion;organelle;organelle inner membrane;organelle membrane;organelle part;respiratory chain	anatomical structure development;cell development;cellular metabolic process;cellular process;developmental process;generation of precursor metabolites and energy;metabolic process;small molecule metabolic process	cell part;intracellular membrane-bounded organelle;intracellular organelle;membrane;mitochondrion;organelle	Alzheimer's disease;Cardiac muscle contraction;Huntington's disease;Oxidative phosphorylation;Parkinson's disease	UcrQ	BLALOCK_ALZHEIMERS_DISEASE_DN;BURTON_ADIPOGENESIS_6;CAIRO_HEPATOBLASTOMA_CLASSES_DN;chr5q31;CREIGHTON_ENDOCRINE_THERAPY_RESISTANCE_3;DEMAGALHAES_AGING_DN;FLECHNER_BIOPSY_KIDNEY_TRANSPLANT_REJECTED_VS_OK_DN;GSE12845_IGD_NEG_BLOOD_VS_NAIVE_TONSIL_BCELL_UP;GSE14000_TRANSLATED_RNA_VS_MRNA_4H_LPS_DC_DN;GSE15324_NAIVE_VS_ACTIVATED_CD8_TCELL_DN;GSE16522_ANTI_CD3CD28_STIM_VS_UNSTIM_MEMORY_CD8_TCELL_UP;GS…	Acetylation;Completeproteome;Directproteinsequencing;Diseasemutation;Electrontransport;Isopeptidebond;Membrane;Mitochondrion;Mitochondrioninnermembrane;Referenceproteome;Respiratorychain;Transport;Ublconjugation		5	5	5	53.7	53.7	53.7	9.9062	32.52	4403000000	2985300000	1417800000	O14949	O14949	Cytochrome b-c1 complex subunit 8	UQCRQ
0.100475	0.756786	0.12416	0.752627	0.0707217	-0.759409	0.70156	-0.0705027	0.662626	0.306518	-0.155153	-0.414988	0.190471	0.348364	0.589967	-0.170978	-0.0941601	0.182358	-0.90778	-0.485709	0.94988	-0.353195	-0.170978	biological regulation;cell surface receptor linked signaling pathway;cellular component organization;cellular component organization or biogenesis;cellular localization;cellular macromolecule localization;cellular membrane organization;cellular process;cellular protein localization;cellular response to stimulus;endosome to lysosome transport;endosome transport;enzyme linked receptor protein signa…	binding;cation binding;ion binding;metal ion binding;protein binding;protein domain specific binding	cell part;cytoplasm;cytoplasmic membrane-bounded vesicle;cytoplasmic part;cytoplasmic vesicle;cytosol;early endosome;early endosome membrane;endosomal part;endosome;endosome membrane;extracellular membrane-bounded organelle;extracellular organelle;extracellular region part;extracellular vesicular exosome;intracellular membrane-bounded organelle;intracellular organelle;intracellular organelle part…	biological regulation;cellular component organization;cellular localization;cellular membrane organization;cellular process;endosome transport;establishment of localization;Golgi vesicle transport;localization;membrane invagination;membrane organization;protein targeting;protein transport;regulation of protein modification process;response to stimulus;signal transduction;transport;vacuolar transp…	cell part;cytoplasm;cytoplasmic membrane-bounded vesicle;cytosol;endosome;extracellular organelle;intracellular membrane-bounded organelle;intracellular organelle;membrane;organelle;vesicle	Endocytosis;Phagosome	FYVE;Hrs_helical;VHS	BIOPOLYMER_CATABOLIC_PROCESS;BIOPOLYMER_METABOLIC_PROCESS;BOYAULT_LIVER_CANCER_SUBCLASS_G3_UP;CATABOLIC_PROCESS;CELL_PROLIFERATION_GO_0008283;chr17q25;ENK_UV_RESPONSE_EPIDERMIS_UP;FIRESTEIN_PROLIFERATION;GCM_GSPT1;GCM_GSTA4;GCM_MLL;GCM_NF2;GRADE_COLON_CANCER_UP;GSE11864_CSF1_IFNG_VS_CSF1_IFNG_PAM3CYS_IN_MAC_DN;GSE11864_CSF1_IFNG_VS_CSF1_PAM3CYS_IN_MAC_DN;GSE11864_UNTREATED_VS_CSF1_IN_MAC_UP;GSE11…	3D-structure;Acetylation;Alternativesplicing;Completeproteome;Cytoplasm;Endosome;Membrane;Metal-binding;Phosphoprotein;Polymorphism;Proteintransport;Referenceproteome;Transport;Ublconjugation;Zinc;Zinc-finger	RIN1-STAM2-HRS complex;SNARE complex (HGS, SNAP25, STX13)	15	15	15	25.2	25.2	25.2	86.191	33.186	1056000000	582500000	473520000	O14964;O14964-2	O14964;O14964-2	Hepatocyte growth factor-regulated tyrosine kinase substrate	HGS
-0.302257	0.812231	1.20313	1.21878	0.929309	1.26584	0.6527	0.139807	0.40816	0.66456	0.719812	0.377884	1.16181	0.691885	0.153991	0.442064	-0.404071	-0.538573	-0.498969	-0.551425	-0.104036	0.0391841	-0.404071	establishment of localization;establishment of localization in cell;establishment of protein localization;intracellular protein transport;intracellular transport;protein transport;transport	protein transporter activity;substrate-specific transporter activity;transporter activity	cell part;cytoplasmic part;endosome;intracellular membrane-bounded organelle;intracellular organelle;intracellular part;membrane-bounded organelle;nucleus;organelle	establishment of localization;protein transport;transport	cell part;endosome;intracellular membrane-bounded organelle;intracellular organelle;nucleus;organelle		Vps26	BRUINS_UVC_RESPONSE_LATE;CHIARADONNA_NEOPLASTIC_TRANSFORMATION_CDC25_DN;chr21q22;DIAZ_CHRONIC_MEYLOGENOUS_LEUKEMIA_UP;ENK_UV_RESPONSE_KERATINOCYTE_DN;GSE10325_CD4_TCELL_VS_BCELL_UP;GSE11864_UNTREATED_VS_CSF1_IN_MAC_DN;GSE11864_UNTREATED_VS_CSF1_PAM3CYS_IN_MAC_UP;GSE11924_TH1_VS_TH17_CD4_TCELL_DN;GSE11924_TH1_VS_TH2_CD4_TCELL_DN;GSE14308_TH17_VS_INDUCED_TREG_UP;GSE1460_CD4_THYMOCYTE_VS_NAIVE_CD4_T…	Alternativesplicing;Completeproteome;Referenceproteome		10	10	10	46.5	46.5	46.5	33.01	113.03	941200000	702130000	239060000	O14972;O14972-2	O14972;O14972-2	Down syndrome critical region protein 3	DSCR3
0.881842	0.580003	0.519073	0.591445	1.03281	0.157978	0.624328	0.0662351	0.917225	-0.392174	-0.0468003	0.777746	0.429873	-0.375467	0.086989	-0.815607	0.337222	-0.911247	-0.638245	-0.25506	0.271895	-0.999795	-0.638245	biological regulation;cell cycle;cell cycle phase;cell cycle process;cellular component organization;cellular component organization at cellular level;cellular component organization or biogenesis;cellular component organization or biogenesis at cellular level;cellular macromolecule metabolic process;cellular metabolic process;cellular process;cellular protein metabolic process;cellular response …	14-3-3 protein binding;binding;enzyme binding;enzyme inhibitor activity;enzyme regulator activity;kinase binding;molecular transducer activity;phosphatase regulator activity;protein binding;protein kinase binding;signal transducer activity	actin cytoskeleton;adherens junction;anchoring junction;cell junction;cell part;cell-substrate adherens junction;cell-substrate junction;centrosome;chromosomal part;contractile fiber;cytoplasm;cytoplasmic part;cytoskeletal part;cytoskeleton;cytosol;focal adhesion;intracellular non-membrane-bounded organelle;intracellular organelle;intracellular organelle part;intracellular part;kinetochore;macrom…	biological regulation;cell cycle;cellular component organization;cellular metabolic process;cellular process;macromolecule metabolic process;macromolecule modification;metabolic process;microtubule organizing center organization;mitosis;mitotic cell cycle;nuclear division;organelle fission;organelle organization;phosphorus metabolic process;primary metabolic process;protein dephosphorylation;prot…	cell part;centrosome;cytoplasm;cytoskeleton;cytosol;intracellular non-membrane-bounded organelle;intracellular organelle;kinetochore;macromolecular complex;microtubule organizing center;nucleoplasm;organelle;protein complex;protein serine/threonine phosphatase complex	Focal adhesion;Long-term potentiation;Regulation of actin cytoskeleton;Vascular smooth muscle contraction	Ank	AACTTT_UNKNOWN;AATGTGA,MIR-23A,MIR-23B;AGUIRRE_PANCREATIC_CANCER_COPY_NUMBER_DN;ATGTTAA,MIR-302C;BENPORATH_MYC_MAX_TARGETS;BLALOCK_ALZHEIMERS_DISEASE_DN;BRUINS_UVC_RESPONSE_LATE;CAGTCAC,MIR-134;CATTTCA,MIR-203;CCAWWNAAGG_V$SRF_Q4;CHEN_HOXA5_TARGETS_9HR_UP;chr12q15;CTACTGT,MIR-199A;CTTTGT_V$LEF1_Q2;DACOSTA_UV_RESPONSE_VIA_ERCC3_COMMON_DN;DACOSTA_UV_RESPONSE_VIA_ERCC3_DN;DANG_BOUND_BY_MYC;DAZARD_RE…	3D-structure;Alternativesplicing;ANKrepeat;Completeproteome;Cytoplasm;Directproteinsequencing;Hydroxylation;Phosphoprotein;Polymorphism;Referenceproteome;Repeat	MRIP-MBS complex;MRIP-MBS-RHOA complex	31	31	31	38.2	38.2	38.2	109.1	316.53	1930700000	1362700000	568040000	O14974-4;O14974;O14974-3;O14974-5;O14974-2	O14974-4;O14974;O14974-3;O14974-5;O14974-2	Protein phosphatase 1 regulatory subunit 12A	PPP1R12A
-1.04481	-0.971054	-0.610778	-1.88744	0.114516	0.440744	-0.628088	-1.35683	-1.06549	0.501939	-0.166669	0.19754	1.28083	-0.730783	0.16027	-0.312019	-0.0944356	1.11272	1.72078	0.0830246	0.840083	-0.102695	0.0830246	bile acid biosynthetic process;bile acid metabolic process;biosynthetic process;carboxylic acid biosynthetic process;carboxylic acid catabolic process;carboxylic acid metabolic process;catabolic process;cellular biosynthetic process;cellular catabolic process;cellular ketone metabolic process;cellular lipid catabolic process;cellular lipid metabolic process;cellular metabolic process;cellular pro…	acid-thiol ligase activity;adenyl nucleotide binding;adenyl ribonucleotide binding;ATP binding;binding;catalytic activity;enzyme binding;fatty acid ligase activity;fatty acid transporter activity;ligase activity;ligase activity, forming carbon-sulfur bonds;lipid transporter activity;long-chain fatty acid-CoA ligase activity;nucleotide binding;phytanate-CoA ligase activity;pristanate-CoA ligase ac…	cell part;cytoplasmic part;endoplasmic reticulum lumen;endoplasmic reticulum membrane;endoplasmic reticulum part;extracellular membrane-bounded organelle;extracellular organelle;extracellular region part;extracellular vesicular exosome;integral to endoplasmic reticulum membrane;integral to membrane;integral to organelle membrane;integral to peroxisomal membrane;intracellular membrane-bounded orga…	biosynthetic process;catabolic process;cellular ketone metabolic process;cellular lipid metabolic process;cellular metabolic process;cellular process;lipid metabolic process;metabolic process;organic acid metabolic process;primary metabolic process;small molecule metabolic process	cell part;extracellular organelle;intracellular membrane-bounded organelle;intracellular organelle;membrane;microbody;mitochondrion;organelle;vesicle	Peroxisome;PPAR signaling pathway	AMP-binding;AMP-binding_C	ACOSTA_PROLIFERATION_INDEPENDENT_MYC_TARGETS_UP;ADDYA_ERYTHROID_DIFFERENTIATION_BY_HEMIN;BCAT_BILD_ET_AL_UP;BENPORATH_EED_TARGETS;BENPORATH_ES_WITH_H3K27ME3;BENPORATH_PRC2_TARGETS;BENPORATH_SUZ12_TARGETS;BLUM_RESPONSE_TO_SALIRASIB_DN;CAGGTG_V$E12_Q6;CAIRO_HEPATOBLASTOMA_DN;CAR_HPX;CAR_IGFBP1;CARBOXYLIC_ACID_METABOLIC_PROCESS;CASORELLI_ACUTE_PROMYELOCYTIC_LEUKEMIA_DN;CELLULAR_LIPID_METABOLIC_PROCE…	Acetylation;Alternativesplicing;ATP-binding;Completeproteome;Endoplasmicreticulum;Fattyacidmetabolism;Ligase;Lipidmetabolism;Membrane;Nucleotide-binding;Peroxisome;Phosphoprotein;Polymorphism;Referenceproteome;Transmembrane;Transmembranehelix		25	25	25	43.7	43.7	43.7	70.311	195.33	1913000000	1148400000	764580000	O14975;O14975-2	O14975;O14975-2	Very long-chain acyl-CoA synthetase	SLC27A2
0.0530467	0.0127832	-0.287991	0.489363	-0.685157	-0.930039	-0.215408	-0.373302	0.0100373	-1.08415	-0.467831	-0.754586	-0.754283	-0.78711	0.0574536	-0.426349	-0.00274598	-0.796157	-0.957194	-0.0694289	0.175756	-0.571703	-0.426349	anatomical structure development;anatomical structure morphogenesis;biological regulation;cell cycle;cell development;cell differentiation;cellular component disassembly;cellular component disassembly at cellular level;cellular component organization;cellular component organization at cellular level;cellular component organization or biogenesis;cellular component organization or biogenesis at cel…	adenyl nucleotide binding;adenyl ribonucleotide binding;ATP binding;binding;catalytic activity;kinase activity;nucleotide binding;phosphotransferase activity, alcohol group as acceptor;protein kinase activity;protein serine/threonine kinase activity;purine nucleotide binding;purine ribonucleoside triphosphate binding;purine ribonucleotide binding;ribonucleotide binding;transferase activity;transf…	adherens junction;anchoring junction;cell junction;cell part;cell-substrate adherens junction;cell-substrate junction;cytoplasmic part;focal adhesion;Golgi apparatus;intracellular membrane-bounded organelle;intracellular organelle;intracellular part;membrane;membrane-bounded organelle;organelle;perinuclear region of cytoplasm	anatomical structure development;anatomical structure morphogenesis;biological regulation;cell cycle;cell development;cell differentiation;cellular component disassembly;cellular component organization;cellular membrane organization;cellular process;developmental process;endocytosis;endoplasmic reticulum organization;establishment of localization;Golgi organization;membrane invagination;membrane …	cell part;Golgi apparatus;intracellular membrane-bounded organelle;intracellular organelle;membrane;organelle		DnaJ;Pkinase;PTEN_C2	ACEVEDO_LIVER_CANCER_UP;ACEVEDO_NORMAL_TISSUE_ADJACENT_TO_LIVER_TUMOR_UP;AKT_UP.V1_UP;AKT_UP_MTOR_DN.V1_UP;AMIT_EGF_RESPONSE_480_HELA;BENPORATH_MYC_MAX_TARGETS;BLALOCK_ALZHEIMERS_DISEASE_UP;BREDEMEYER_RAG_SIGNALING_NOT_VIA_ATM_UP;chr4p16;DANG_BOUND_BY_MYC;FINETTI_BREAST_CANCERS_KINOME_BLUE;GSE11924_TFH_VS_TH17_CD4_TCELL_UP;GSE12845_IGD_POS_BLOOD_VS_DARKZONE_GC_TONSIL_BCELL_UP;GSE12845_PRE_GC_VS_D…	3D-structure;Acetylation;Alternativesplicing;ATP-binding;Cellcycle;Celljunction;Completeproteome;Cytoplasm;Golgiapparatus;Kinase;Nucleotide-binding;Phosphoprotein;Polymorphism;Referenceproteome;Serine/threonine-proteinkinase;Transferase		19	19	19	21.6	21.6	21.6	143.19	92.388	846450000	483000000	363450000	O14976;O14976-2	O14976;O14976-2	Cyclin-G-associated kinase	GAK
-0.321339	-0.738926	-0.400346	-1.06912	-0.218873	0.280874	-0.420932	-0.741385	-0.794809	0.0320486	-0.12317	0.230988	0.355363	-0.286383	0.224405	-0.420046	-0.0558834	0.432395	0.945948	0.449861	0.0744888	0.134549	0.134549	biological regulation;biosynthetic process;cellular biosynthetic process;cellular macromolecule biosynthetic process;cellular macromolecule metabolic process;cellular metabolic process;cellular nitrogen compound metabolic process;cellular process;macromolecule biosynthetic process;macromolecule metabolic process;metabolic process;nitrogen compound metabolic process;nucleic acid metabolic process;…	binding;DNA binding;double-stranded DNA binding;mRNA binding;nucleic acid binding;nucleotide binding;poly(A) RNA binding;poly(G) RNA binding;poly-purine tract binding;RNA binding;single-stranded DNA binding;single-stranded RNA binding;structure-specific DNA binding	cell part;cytoplasm;extracellular membrane-bounded organelle;extracellular organelle;extracellular region part;extracellular vesicular exosome;intracellular membrane-bounded organelle;intracellular organelle;intracellular organelle part;intracellular part;macromolecular complex;membrane-bounded organelle;membrane-bounded vesicle;nuclear part;nucleoplasm;nucleus;organelle;organelle part;ribonucleo…	biological regulation;biosynthetic process;cellular metabolic process;cellular nitrogen compound metabolic process;cellular process;macromolecule metabolic process;metabolic process;nitrogen compound metabolic process;nucleobase-containing compound metabolic process;primary metabolic process;RNA metabolic process;RNA processing	cell part;cytoplasm;extracellular organelle;intracellular membrane-bounded organelle;intracellular organelle;macromolecular complex;nucleoplasm;nucleus;organelle;ribonucleoprotein complex;spliceosomal complex;vesicle		RRM_1		Acetylation;Activator;Alternativesplicing;Completeproteome;Cytoplasm;Directproteinsequencing;Diseasemutation;DNA-binding;Limb-girdlemusculardystrophy;Methylation;Nucleus;Phosphoprotein;Referenceproteome;Repeat;Repressor;RNA-binding;Transcription;Transcriptionregulation	Large Drosha complex	18	17	2	63.1	59.8	9.4	27.191	318.47	23008000000	14247000000	8760800000	O14979-3;O14979-2	O14979-3;O14979-2	Heterogeneous nuclear ribonucleoprotein D-like	HNRNPDL
-0.0292031	-0.256815	-0.724112	-0.107982	-0.388962	-0.479562	0.000912883	0.075206	-0.171586	-0.280951	0.0835379	-0.52717	-0.328302	-0.276726	0.398761	0.104409	0.0852289	0.443161	0.19152	-0.138208	0.151259	-0.277639	0.104409	biological regulation;cell cycle;cell surface receptor linked signaling pathway;cellular localization;cellular macromolecule localization;cellular process;cellular protein localization;cellular response to stimulus;enzyme linked receptor protein signaling pathway;establishment of localization;establishment of localization in cell;establishment of organelle localization;establishment of protein lo…	binding;nucleic acid binding;nucleocytoplasmic transporter activity;protein transporter activity;RNA binding;substrate-specific transporter activity;transporter activity	annulate lamellae;Cajal body;cell part;chromosomal part;cytoplasm;cytoplasmic part;cytosol;envelope;intracellular membrane-bounded organelle;intracellular non-membrane-bounded organelle;intracellular organelle;intracellular organelle part;intracellular part;kinetochore;macromolecular complex;membrane;membrane part;membrane-bounded organelle;non-membrane-bounded organelle;nuclear body;nuclear enve…	biological regulation;cell cycle;cellular localization;cellular process;establishment of localization;localization;macromolecule metabolic process;metabolic process;mitotic cell cycle;nuclear transport;nucleobase-containing compound transport;nucleocytoplasmic transport;protein targeting;protein transport;regulation of cell cycle;regulation of organelle organization;regulation of transport;respon…	cell part;cytoplasm;cytosol;intracellular membrane-bounded organelle;intracellular non-membrane-bounded organelle;intracellular organelle;kinetochore;macromolecular complex;membrane;nuclear envelope;nucleolus;nucleoplasm;nucleus;organelle;protein complex;ribonucleoprotein complex	Ribosome biogenesis in eukaryotes;RNA transport	CRM1_C;IBN_N;Xpo1	AACTTT_UNKNOWN;ABRAMSON_INTERACT_WITH_AIRE;ACACTAC,MIR-142-3P;ACEVEDO_LIVER_CANCER_UP;ACEVEDO_LIVER_TUMOR_VS_NORMAL_ADJACENT_TISSUE_UP;ACTWSNACTNY_UNKNOWN;AGGAGTG,MIR-483;ALCALA_APOPTOSIS;ATGTCAC,MIR-489;BAELDE_DIABETIC_NEPHROPATHY_DN;BERENJENO_TRANSFORMED_BY_RHOA_UP;BIOCARTA_PTC1_PATHWAY;BOUDOUKHA_BOUND_BY_IGF2BP2;BOYAULT_LIVER_CANCER_SUBCLASS_G3_UP;BURTON_ADIPOGENESIS_7;BURTON_ADIPOGENESIS_PEAK…	3D-structure;Acetylation;Completeproteome;Cytoplasm;Directproteinsequencing;Host-virusinteraction;mRNAtransport;Nucleus;Phosphoprotein;Proteintransport;Referenceproteome;Repeat;RNA-binding;Transport	CRM1-RAN-PHAX-CBC complex (cap binding complex);CRM1-Survivin mitotic complex;CRM1-Survivin-AuroraB mitotic complex;Snurportin-CRM1-RanGTP complex	47	47	47	52.8	52.8	52.8	123.38	323.31	31945000000	19725000000	12220000000	O14980	O14980	Exportin-1	XPO1
-0.56333	-0.864394	-1.19009	-0.320205	-0.910697	-0.56832	-0.866688	-0.492701	-0.981479	-0.296874	-0.52729	-0.771609	-0.594684	-0.907426	0.4914	0.070629	-0.117086	0.893212	-0.207085	0.139088	-0.0263644	-0.0407382	-0.0263644	biological regulation;negative regulation of binding;negative regulation of biological process;negative regulation of biosynthetic process;negative regulation of cellular biosynthetic process;negative regulation of cellular macromolecule biosynthetic process;negative regulation of cellular metabolic process;negative regulation of cellular process;negative regulation of chromatin binding;negative …	adenyl nucleotide binding;adenyl ribonucleotide binding;ATP binding;binding;catalytic activity;DNA binding;helicase activity;hydrolase activity;hydrolase activity, acting on acid anhydrides;hydrolase activity, acting on acid anhydrides, in phosphorus-containing anhydrides;nucleic acid binding;nucleic acid binding transcription factor activity;nucleoside-triphosphatase activity;nucleotide binding;…	cell part;intracellular membrane-bounded organelle;intracellular organelle;intracellular part;membrane-bounded organelle;nucleus;organelle	biological regulation	cell part;intracellular membrane-bounded organelle;intracellular organelle;nucleus;organelle		DUF3535;Helicase_C;SNF2_N	AATGTGA,MIR-23A,MIR-23B;ACEVEDO_LIVER_CANCER_UP;ATGTACA,MIR-493;ATGTTAA,MIR-302C;CCGNMNNTNACG_UNKNOWN;chr10q22;CUI_TCF21_TARGETS_2_DN;DACOSTA_UV_RESPONSE_VIA_ERCC3_DN;DACOSTA_UV_RESPONSE_VIA_ERCC3_TTD_DN;FIGUEROA_AML_METHYLATION_CLUSTER_3_UP;FIGUEROA_AML_METHYLATION_CLUSTER_6_UP;FIGUEROA_AML_METHYLATION_CLUSTER_7_UP;GINESTIER_BREAST_CANCER_20Q13_AMPLIFICATION_DN;GNF2_RBBP6;GRADE_COLON_CANCER_UP;G…	Alternativesplicing;ATP-binding;Completeproteome;Directproteinsequencing;DNA-binding;Helicase;Hydrolase;Nucleotide-binding;Nucleus;Referenceproteome;Repeat		23	23	23	17.8	17.8	17.8	206.89	113.39	975120000	509680000	465440000	O14981;O14981-2	O14981	TATA-binding protein-associated factor 172	BTAF1
NaN	1.56983	1.30476	0.581054	1.47764	1.19084	1.32116	2.20736	1.23584	2.05208	2.05752	1.34736	1.91728	-0.383994	0.78617	NaN	-0.333989	0.74732	1.47646	-0.130276	0.726448	-1.70515	0.298086		binding;cation binding;ion binding;metal ion binding	cell part;intracellular membrane-bounded organelle;intracellular organelle;intracellular part;membrane-bounded organelle;nucleus;organelle		cell part;intracellular membrane-bounded organelle;intracellular organelle;nucleus;organelle			AAGCACA,MIR-218;AGTCAGC,MIR-345;ATGAAGG,MIR-205;CACCAGC,MIR-138;CAGTGTT,MIR-141,MIR-200A;CCAGGGG,MIR-331;CCCAGAG,MIR-326;CCTGCTG,MIR-214;chr15q22;CTATGCA,MIR-153;CTTTGTA,MIR-524;GACAATC,MIR-219;GAGCTGG,MIR-337;GCAAAAA,MIR-129;GGCAGAC,MIR-346;GGCAGCT,MIR-22;GSE18791_UNSTIM_VS_NEWCATSLE_VIRUS_DC_6H_UP;GSE22886_NAIVE_CD4_TCELL_VS_48H_ACT_TH1_UP;GSE22886_NAIVE_CD4_TCELL_VS_48H_ACT_TH2_UP;GSE25087_TRE…	Completeproteome;Metal-binding;Nucleus;Phosphoprotein;Referenceproteome;Zinc;Zinc-finger		19	19	19	17.2	17.2	17.2	151.19	237.42	450130000	272100000	178030000	O15014;O15014-2	O15014	Zinc finger protein 609	ZNF609
-0.538597	-0.627062	-0.0755717	-0.217842	-0.648308	-0.3219	-0.943238	-0.305406	-0.520779	-0.23472	-0.2448	-0.289811	-0.455662	-0.60653	0.256494	0.233192	0.106283	-0.159149	-0.0269584	0.358497	-0.133762	0.336708	0.106283	anatomical structure development;cellular component organization;cellular component organization at cellular level;cellular component organization or biogenesis;cellular component organization or biogenesis at cellular level;cellular process;COPII vesicle coating;developmental process;endoplasmic reticulum organization;establishment of localization;establishment of protein localization;organelle …		cell part;cytoplasm;cytoplasmic part;cytosol;endoplasmic reticulum membrane;endoplasmic reticulum part;Golgi apparatus;Golgi apparatus part;Golgi membrane;intracellular membrane-bounded organelle;intracellular organelle;intracellular organelle part;intracellular part;membrane;membrane part;membrane-bounded organelle;organelle;organelle membrane;organelle part	anatomical structure development;cellular component organization;cellular process;developmental process;endoplasmic reticulum organization;establishment of localization;organelle organization;protein transport;transport;vesicle organization	cell part;cytoplasm;cytosol;Golgi apparatus;intracellular membrane-bounded organelle;intracellular organelle;membrane;organelle		Sec16;Sec16_C	BROWNE_HCMV_INFECTION_1HR_DN;BROWNE_HCMV_INFECTION_48HR_DN;BYSTRYKH_HEMATOPOIESIS_STEM_CELL_QTL_TRANS;CAFFAREL_RESPONSE_TO_THC_24HR_5_DN;CHARAFE_BREAST_CANCER_LUMINAL_VS_BASAL_UP;chr9q34;DEBIASI_APOPTOSIS_BY_REOVIRUS_INFECTION_DN;GSE15750_DAY6_VS_DAY10_EFF_CD8_TCELL_DN;GSE15750_DAY6_VS_DAY10_TRAF6KO_EFF_CD8_TCELL_DN;GSE17721_0.5H_VS_12H_POLYIC_BMDM_UP;GSE17721_0.5H_VS_4H_LPS_BMDM_UP;GSE17721_0.5H…	Alternativesplicing;Completeproteome;Endoplasmicreticulum;ER-Golgitransport;Golgiapparatus;Membrane;Phosphoprotein;Polymorphism;Proteintransport;Referenceproteome;Transport	TNF-alpha/NF-kappa B signaling complex (SEC16A, CHUK, IKBKB, NFKB2, REL, IKBKG, MAP3K14, RELA, FBXW7, USP2)	38	38	38	31.2	31.2	31.2	233.51	323.31	2585700000	1490500000	1095100000	O15027;O15027-2;O15027-4;O15027-3;O15027-5	O15027;O15027-2;O15027-4;O15027-3;O15027-5	Protein transport protein Sec16A	SEC16A
-1.04655	-0.182842	0.576303	0.372541	-0.479983	-0.312307	-0.633338	-0.655316	-0.623773	-0.320884	-0.254994	-0.278453	-0.159437	-0.316263	0.532512	0.39123	-0.440931	-0.897187	-0.627535	0.20153	0.15287	0.317074	0.15287	anatomical structure development;anatomical structure formation involved in morphogenesis;biological regulation;brain development;cell proliferation;cell surface receptor linked signaling pathway;cellular process;cellular response to stimulus;developmental process;neural precursor cell proliferation;neural tube closure;neuroblast proliferation;organ development;positive regulation of axonogenesis…	molecular transducer activity;receptor activity;semaphorin receptor activity;signal transducer activity;signaling receptor activity;transmembrane signaling receptor activity	cell part;cell surface;extracellular membrane-bounded organelle;extracellular organelle;extracellular region part;extracellular vesicular exosome;integral to membrane;integral to plasma membrane;intracellular;intrinsic to membrane;intrinsic to plasma membrane;membrane part;membrane-bounded organelle;membrane-bounded vesicle;organelle;plasma membrane part;vesicle	anatomical structure development;anatomical structure formation involved in morphogenesis;biological regulation;cell proliferation;cellular process;developmental process;regulation of protein modification process;response to stimulus;signal transduction	cell part;cell surface;extracellular organelle;intracellular;organelle;vesicle	Axon guidance	Plexin_cytopl;PSI;Sema;TIG	AMUNDSON_DNA_DAMAGE_RESPONSE_TP53;BAELDE_DIABETIC_NEPHROPATHY_DN;BLALOCK_ALZHEIMERS_DISEASE_INCIPIENT_UP;BLALOCK_ALZHEIMERS_DISEASE_UP;BURTON_ADIPOGENESIS_7;BURTON_ADIPOGENESIS_8;BYSTRYKH_HEMATOPOIESIS_STEM_CELL_QTL_TRANS;CAIRO_HEPATOBLASTOMA_CLASSES_DN;CHEN_METABOLIC_SYNDROM_NETWORK;chr22q13;DEBIASI_APOPTOSIS_BY_REOVIRUS_INFECTION_DN;DELYS_THYROID_CANCER_UP;ESC_J1_UP_LATE.V1_UP;ESC_V6.5_UP_LATE.…	3D-structure;Cellmembrane;Completeproteome;Developmentalprotein;Disulfidebond;Glycoprotein;Membrane;Phosphoprotein;Polymorphism;Receptor;Referenceproteome;Repeat;Signal;Transmembrane;Transmembranehelix		31	31	29	24.6	24.6	23.8	205.12	164.55	1941300000	1152900000	788410000	O15031	O15031	Plexin-B2	PLXNB2
-0.672329	NaN	-0.774955	-1.61163	NaN	-0.226013	-1.12415	-1.22259	NaN	-1.03116	-0.922821	-0.405335	-0.407025	-0.958775	0.906031	-0.550259	NaN	-0.256203	0.688814	NaN	-0.181012	0.16537	-0.181012	autophagy;catabolic process;cellular catabolic process;cellular metabolic process;cellular process;metabolic process			autophagy;catabolic process;cellular metabolic process;cellular process;metabolic process			Hyd_WA	ATACCTC,MIR-202;BONOME_OVARIAN_CANCER_SURVIVAL_OPTIMAL_DEBULKING;CATGTAA,MIR-496;chr14q32;DAIRKEE_TERT_TARGETS_DN;DODD_NASOPHARYNGEAL_CARCINOMA_UP;GSE2197_CPG_DNA_VS_UNTREATED_IN_DC_DN;GSE22886_NAIVE_CD8_TCELL_VS_MEMORY_TCELL_DN;GSE29618_LAIV_VS_TIV_FLU_VACCINE_DAY7_MONOCYTE_UP;GSE29618_PRE_VS_DAY7_POST_TIV_FLU_VACCINE_MONOCYTE_UP;GSE360_DC_VS_MAC_L_MAJOR_UP;GSE360_DC_VS_MAC_T_GONDII_DN;GSE360_L_…	Alternativesplicing;Autophagy;Completeproteome;Hereditaryspasticparaplegia;Neurodegeneration;Polymorphism;Referenceproteome;Repeat;WDrepeat		3	3	3	6	6	6	137.94	5.6672	394850000	190860000	203980000	O15040-2;O15040	O15040-2;O15040	Tectonin beta-propeller repeat-containing protein 2	TECPR2
-0.168574	-0.0440832	0.269968	-0.374524	0.424108	0.559304	-0.0526274	0.0175621	-0.237297	0.656423	0.531502	0.623004	0.35212	0.357277	0.148148	0.186137	-0.193214	0.386455	0.906026	0.198895	-0.207183	0.409905	0.198895	cellular macromolecule metabolic process;cellular metabolic process;cellular nitrogen compound metabolic process;cellular process;macromolecule metabolic process;metabolic process;nitrogen compound metabolic process;nucleic acid metabolic process;nucleobase-containing compound metabolic process;primary metabolic process;RNA metabolic process;RNA processing	binding;nucleotide binding	cell part;intracellular membrane-bounded organelle;intracellular organelle;intracellular organelle part;intracellular part;membrane-bounded organelle;nuclear part;nucleoplasm;nucleus;organelle;organelle part	cellular metabolic process;cellular nitrogen compound metabolic process;cellular process;macromolecule metabolic process;metabolic process;nitrogen compound metabolic process;nucleobase-containing compound metabolic process;primary metabolic process;RNA metabolic process;RNA processing	cell part;intracellular membrane-bounded organelle;intracellular organelle;nucleoplasm;nucleus;organelle	Spliceosome	cwf21;RRM_1;Surp	BERNARD_PPAPDC1B_TARGETS_UP;BROWNE_HCMV_INFECTION_12HR_DN;BRUINS_UVC_RESPONSE_VIA_TP53_GROUP_A;CAIRO_HEPATOBLASTOMA_CLASSES_UP;CHANDRAN_METASTASIS_TOP50_UP;CHANDRAN_METASTASIS_UP;chr3q23;DACOSTA_UV_RESPONSE_VIA_ERCC3_COMMON_DN;DACOSTA_UV_RESPONSE_VIA_ERCC3_DN;DANG_BOUND_BY_MYC;DODD_NASOPHARYNGEAL_CARCINOMA_DN;FARMER_BREAST_CANCER_APOCRINE_VS_LUMINAL;FARMER_BREAST_CANCER_BASAL_VS_LULMINAL;FEVR_CTN…	Acetylation;Alternativesplicing;Coiledcoil;Completeproteome;Nucleus;Phosphoprotein;Referenceproteome;RNA-binding	17S U2 snRNP;Spliceosome	39	39	39	42.5	42.5	42.5	118.23	323.31	8675900000	5907100000	2768900000	O15042-2;O15042;O15042-3	O15042-2;O15042;O15042-3	U2 snRNP-associated SURP motif-containing protein	U2SURP
0.746585	0.432828	0.431915	-0.0329645	1.16953	0.973417	0.249115	1.14012	0.192109	0.897503	0.971151	0.955133	1.10755	0.755539	0.128529	0.393534	-0.240719	0.465588	1.00412	-0.214394	0.134132	0.506424	0.393534	biological regulation;biosynthetic process;cellular biosynthetic process;cellular component organization;cellular component organization at cellular level;cellular component organization or biogenesis;cellular component organization or biogenesis at cellular level;cellular macromolecule biosynthetic process;cellular macromolecule metabolic process;cellular metabolic process;cellular nitrogen comp…	binding;catalytic activity;histone methyltransferase activity;histone methyltransferase activity (H3-K4 specific);histone-lysine N-methyltransferase activity;lysine N-methyltransferase activity;methyltransferase activity;N-methyltransferase activity;nucleic acid binding;nucleotide binding;protein methyltransferase activity;protein-lysine N-methyltransferase activity;RNA binding;S-adenosylmethioni…	cell part;chromatin remodeling complex;chromosome;histone methyltransferase complex;intracellular membrane-bounded organelle;intracellular non-membrane-bounded organelle;intracellular organelle;intracellular organelle part;intracellular part;macromolecular complex;membrane-bounded organelle;methyltransferase complex;non-membrane-bounded organelle;nuclear body;nuclear part;nuclear speck;nucleoplas…	biological regulation;biosynthetic process;cellular component organization;cellular metabolic process;cellular nitrogen compound metabolic process;cellular process;chromatin organization;chromosome organization;developmental process;macromolecule metabolic process;metabolic process;nitrogen compound metabolic process;nucleobase-containing compound metabolic process;organelle organization;primary …	cell part;chromatin remodeling complex;chromosome;histone methyltransferase complex;intracellular membrane-bounded organelle;intracellular non-membrane-bounded organelle;intracellular organelle;macromolecular complex;nucleoplasm;nucleus;organelle;protein complex	Lysine degradation	N-SET;RRM_1;SET	ACTTTAT,MIR-142-5P;AFFAR_YY1_TARGETS_DN;BYSTRYKH_HEMATOPOIESIS_STEM_CELL_QTL_TRANS;chr16p11;FLECHNER_PBL_KIDNEY_TRANSPLANT_OK_VS_DONOR_UP;FLECHNER_PBL_KIDNEY_TRANSPLANT_REJECTED_VS_OK_DN;GCM_GSPT1;GCM_NF2;GINESTIER_BREAST_CANCER_ZNF217_AMPLIFIED_DN;GSE14308_TH1_VS_NAIVE_CD4_TCELL_DN;GSE14308_TH17_VS_NATURAL_TREG_DN;GSE14308_TH2_VS_NAIVE_CD4_TCELL_DN;GSE1460_DP_THYMOCYTE_VS_THYMIC_STROMAL_CELL_UP;…	3D-structure;Activator;Chromatinregulator;Chromosome;Completeproteome;Methyltransferase;Nucleus;Phosphoprotein;Polymorphism;Referenceproteome;RNA-binding;S-adenosyl-L-methionine;Transcription;Transcriptionregulation;Transferase	HCF-1 complex;MOF complex;Set1A complex	23	23	23	25.1	25.1	25.1	186.03	146.12	772050000	539920000	232130000	O15047	O15047	Histone-lysine N-methyltransferase SETD1A	SETD1A
0.148806	0.0880671	-1.63781	-0.480109	-0.267999	-1.09473	0.151652	0.277739	0.316958	-0.431088	-1.17634	-1.44031	-1.58949	-0.410365	0.535733	0.128933	0.228891	1.20673	-0.696231	-1.17232	-0.494765	-0.562017	-0.494765	amine metabolic process;biosynthetic process;carboxylic acid metabolic process;cellular amine metabolic process;cellular amino acid metabolic process;cellular aromatic compound metabolic process;cellular biosynthetic process;cellular ketone metabolic process;cellular metabolic process;cellular nitrogen compound biosynthetic process;cellular nitrogen compound metabolic process;cellular process;'de…	adenyl nucleotide binding;adenyl ribonucleotide binding;ATP binding;binding;carbon-nitrogen ligase activity, with glutamine as amido-N-donor;catalytic activity;cation binding;ion binding;ligase activity;ligase activity, forming carbon-nitrogen bonds;metal ion binding;nucleotide binding;phosphoribosylformylglycinamidine synthase activity;purine nucleotide binding;purine ribonucleoside triphosphate…	cell part;cytoplasm;cytoplasmic part;cytosol;extracellular membrane-bounded organelle;extracellular organelle;extracellular region part;extracellular vesicular exosome;intracellular part;membrane-bounded organelle;membrane-bounded vesicle;organelle;vesicle	amine metabolic process;biosynthetic process;cellular amino acid metabolic process;cellular aromatic compound metabolic process;cellular ketone metabolic process;cellular metabolic process;cellular nitrogen compound metabolic process;cellular process;heterocycle metabolic process;metabolic process;nitrogen compound metabolic process;nucleobase-containing compound metabolic process;nucleobase-cont…	cell part;cytoplasm;cytosol;extracellular organelle;organelle;vesicle	Purine metabolism	AIRS;AIRS_C	BENPORATH_ES_1;BONOME_OVARIAN_CANCER_SURVIVAL_OPTIMAL_DEBULKING;CAIRO_HEPATOBLASTOMA_CLASSES_UP;CHARAFE_BREAST_CANCER_LUMINAL_VS_MESENCHYMAL_DN;chr17p13;DEBIASI_APOPTOSIS_BY_REOVIRUS_INFECTION_DN;DEURIG_T_CELL_PROLYMPHOCYTIC_LEUKEMIA_UP;GCM_DFFA;GNF2_RFC3;GSE10325_LUPUS_BCELL_VS_LUPUS_MYELOID_UP;GSE11924_TFH_VS_TH1_CD4_TCELL_DN;GSE12845_IGD_NEG_BLOOD_VS_DARKZONE_GC_TONSIL_BCELL_DN;GSE12845_IGD_NE…	ATP-binding;Completeproteome;Cytoplasm;Glutamineamidotransferase;Ligase;Magnesium;Metal-binding;Nucleotide-binding;Phosphoprotein;Polymorphism;Purinebiosynthesis;Referenceproteome		37	37	37	44.5	44.5	44.5	144.73	323.31	6316200000	4013600000	2302600000	O15067	O15067	Phosphoribosylformylglycinamidine synthase	PFAS
0.299544	1.49562	0.962357	0.992155	1.61806	0.847044	1.92248	1.19589	1.8353	0.966512	1.75935	NaN	0.516693	0.987716	0.679988	0.896344	0.339683	0.00415504	0.767199	NaN	-0.330351	-0.934766	0.171919			cell part;intracellular organelle part;intracellular part;nuclear part;nucleoplasm;organelle part		cell part;nucleoplasm		Ank;Ank_2	AAAYRNCTG_UNKNOWN;AACTGGA,MIR-145;AAGWWRNYGGC_UNKNOWN;ATGTACA,MIR-493;BCAT_BILD_ET_AL_DN;BROWNE_HCMV_INFECTION_10HR_DN;BROWNE_HCMV_INFECTION_6HR_DN;CAGTATT,MIR-200B,MIR-200C,MIR-429;CHARAFE_BREAST_CANCER_LUMINAL_VS_MESENCHYMAL_DN;CHICAS_RB1_TARGETS_GROWING;chr3p25;CREIGHTON_ENDOCRINE_THERAPY_RESISTANCE_1;CTACCTC,LET-7A,LET-7B,LET-7C,LET-7D,LET-7E,LET-7F,MIR-98,LET-7G,LET-7I;CTACTAG,MIR-325;CTCCAA…	Alternativepromoterusage;Alternativesplicing;ANKrepeat;Completeproteome;Nucleus;Phosphoprotein;Referenceproteome;Repeat	TNF-alpha/NF-kappa B signaling complex (CHUK, BTRC, NFKB2, PPP6C, REL, CUL1, IKBKE, SAPS2, SAPS1, ANKRD28, RELA, SKP1)	16	15	15	26	24.2	24.2	112.96	82.454	1131400000	839370000	292060000	O15084;O15084-4;O15084-1;O15084-2;Q8NB46	O15084;O15084-4;O15084-1;O15084-2	Serine/threonine-protein phosphatase 6 regulatory ankyrin repeat subunit A	ANKRD28
-1.92937	-0.633118	-0.264375	-1.44883	0.185313	-0.155902	-0.887819	-2.46038	-0.597588	0.776836	0.36502	0.574114	-0.403432	-0.0805902	0.174626	-0.531009	0.0355305	1.04121	1.81385	0.388801	-0.247529	0.807229	0.388801	cellular macromolecule metabolic process;cellular metabolic process;cellular nitrogen compound metabolic process;cellular process;macromolecule metabolic process;metabolic process;ncRNA metabolic process;ncRNA processing;nitrogen compound metabolic process;nucleic acid metabolic process;nucleobase-containing compound metabolic process;primary metabolic process;RNA metabolic process;RNA processing…		cell part;cytoplasmic part;intracellular membrane-bounded organelle;intracellular organelle;intracellular part;membrane-bounded organelle;mitochondrion;organelle	cellular metabolic process;cellular nitrogen compound metabolic process;cellular process;macromolecule metabolic process;metabolic process;nitrogen compound metabolic process;nucleobase-containing compound metabolic process;primary metabolic process;RNA metabolic process;RNA processing;tRNA metabolic process;tRNA processing	cell part;intracellular membrane-bounded organelle;intracellular organelle;mitochondrion;organelle			ACEVEDO_LIVER_TUMOR_VS_NORMAL_ADJACENT_TISSUE_UP;BENPORATH_NANOG_TARGETS;BENPORATH_SOX2_TARGETS;BROWNE_HCMV_INFECTION_12HR_UP;chr14q13;CREIGHTON_ENDOCRINE_THERAPY_RESISTANCE_1;GSE10325_CD4_TCELL_VS_BCELL_UP;GSE10325_LUPUS_CD4_TCELL_VS_LUPUS_MYELOID_UP;GSE11924_TFH_VS_TH1_CD4_TCELL_DN;GSE11924_TFH_VS_TH2_CD4_TCELL_DN;GSE18791_CTRL_VS_NEWCASTLE_VIRUS_DC_16H_UP;GSE22886_CD8_TCELL_VS_BCELL_NAIVE_UP;G…	Alternativesplicing;Completeproteome;Mitochondrion;Polymorphism;Referenceproteome;Transitpeptide;tRNAprocessing		10	10	10	25.7	25.7	25.7	65.485	54.128	562120000	353970000	208150000	O15091-2;O15091;O15091-4;O15091-3	O15091-2;O15091;O15091-4	Mitochondrial ribonuclease P protein 3	KIAA0391
-0.257927	-0.198203	-0.955902	0.125046	-0.840517	-1.51968	-0.135894	-0.0927526	0.370567	-0.845608	-0.847401	-0.93792	-0.976304	-0.18168	0.849009	0.165175	0.56877	0.110294	-0.972446	-0.0974029	0.543377	-0.0457853	0.110294	catabolic process;cellular catabolic process;cellular macromolecule catabolic process;cellular macromolecule metabolic process;cellular metabolic process;cellular nitrogen compound metabolic process;cellular process;deadenylation-dependent decapping of nuclear-transcribed mRNA;exonucleolytic nuclear-transcribed mRNA catabolic process involved in deadenylation-dependent decay;gene expression;histo…	binding;nucleic acid binding;RNA binding;RNA cap binding	cell part;cytoplasm;cytoplasmic mRNA processing body;cytoplasmic part;cytosol;intracellular membrane-bounded organelle;intracellular non-membrane-bounded organelle;intracellular organelle;intracellular part;macromolecular complex;membrane-bounded organelle;non-membrane-bounded organelle;nucleus;organelle;ribonucleoprotein complex;RNA granule	catabolic process;cellular metabolic process;cellular nitrogen compound metabolic process;cellular process;macromolecule metabolic process;metabolic process;mRNA metabolic process;mRNA processing;nitrogen compound metabolic process;nucleobase-containing compound metabolic process;primary metabolic process;RNA catabolic process;RNA metabolic process;RNA processing;RNA splicing	cell part;cytoplasm;cytosol;intracellular membrane-bounded organelle;intracellular non-membrane-bounded organelle;intracellular organelle;macromolecular complex;nucleus;organelle;ribonucleoprotein complex	RNA degradation	LSM	ACEVEDO_LIVER_CANCER_UP;AGUIRRE_PANCREATIC_CANCER_COPY_NUMBER_UP;BAE_BRCA1_TARGETS_UP;BENPORATH_MYC_MAX_TARGETS;BIOPOLYMER_METABOLIC_PROCESS;BRUINS_UVC_RESPONSE_EARLY_LATE;CACTGTG,MIR-128A,MIR-128B;chr8p11;CTGCAGY_UNKNOWN;CTTTGT_V$LEF1_Q2;DANG_BOUND_BY_MYC;DIAZ_CHRONIC_MEYLOGENOUS_LEUKEMIA_UP;DING_LUNG_CANCER_EXPRESSION_BY_COPY_NUMBER;GATTGGY_V$NFY_Q6_01;GGGCGGR_V$SP1_Q6;GSE14308_TH2_VS_TH1_UP;GS…	Completeproteome;mRNAprocessing;mRNAsplicing;Nucleus;Referenceproteome;Ribonucleoprotein;RNA-binding	LSm1-7 complex	5	5	5	63.9	63.9	63.9	15.179	50.417	739270000	422730000	316540000	O15116	O15116	U6 snRNA-associated Sm-like protein LSm1	LSM1
-0.750896	-1.65505	0.0643362	-0.168707	-0.282712	0.00151996	-0.0140283	-0.651549	-1.33783	-0.620867	-0.315682	-0.12094	-0.204812	-0.76524	0.310391	0.0993463	0.317219	-0.685203	-0.146975	0.161772	-0.206332	-0.751212	-0.146975	adult behavior;adult locomotory behavior;adult walking behavior;alcohol metabolic process;autophagy;behavior;bile acid metabolic process;biological regulation;carbohydrate metabolic process;carboxylic acid metabolic process;catabolic process;cellular carbohydrate metabolic process;cellular catabolic process;cellular component organization;cellular component organization or biogenesis;cellular ket…	binding;cholesterol binding;hedgehog receptor activity;lipid binding;lipid transporter activity;molecular transducer activity;receptor activity;signal transducer activity;signaling receptor activity;steroid binding;sterol binding;sterol transporter activity;substrate-specific transporter activity;transmembrane signaling receptor activity;transporter activity	cell part;cytoplasmic part;endoplasmic reticulum;endosomal part;endosome membrane;envelope;extracellular membrane-bounded organelle;extracellular organelle;extracellular region;extracellular region part;extracellular vesicular exosome;Golgi apparatus;integral to membrane;integral to plasma membrane;intracellular membrane-bounded organelle;intracellular organelle;intracellular organelle part;intra…	alcohol metabolic process;autophagy;behavior;biological regulation;carbohydrate metabolic process;catabolic process;cellular component organization;cellular ketone metabolic process;cellular membrane organization;cellular metabolic process;cellular process;endocytosis;establishment of localization;homeostatic process;interspecies interaction between organisms;lipid metabolic process;lipid transpo…	cell part;endoplasmic reticulum;extracellular organelle;extracellular region;Golgi apparatus;intracellular membrane-bounded organelle;intracellular organelle;lysosome;membrane;nuclear envelope;organelle;vacuole;vesicle	Lysosome	Patched	ACEVEDO_LIVER_CANCER_UP;ACEVEDO_LIVER_TUMOR_VS_NORMAL_ADJACENT_TISSUE_UP;AGUIRRE_PANCREATIC_CANCER_COPY_NUMBER_UP;ASTON_MAJOR_DEPRESSIVE_DISORDER_DN;BILE_ACID_METABOLIC_PROCESS;BLALOCK_ALZHEIMERS_DISEASE_UP;BLUM_RESPONSE_TO_SALIRASIB_UP;BOYAULT_LIVER_CANCER_SUBCLASS_G23_UP;BROWN_MYELOID_CELL_DEVELOPMENT_UP;BRUINS_UVC_RESPONSE_LATE;BUYTAERT_PHOTODYNAMIC_THERAPY_STRESS_UP;CAGTATT,MIR-200B,MIR-200C,…	3D-structure;Alternativesplicing;Cholesterolmetabolism;Completeproteome;Diseasemutation;Disulfidebond;Endosome;Glycoprotein;Lipidmetabolism;Lysosome;Membrane;Niemann-Pickdisease;Polymorphism;Referenceproteome;Signal;Steroidmetabolism;Sterolmetabolism;Transmembrane;Transmembranehelix		5	5	5	3.4	3.4	3.4	142.17	24.667	746690000	426670000	320020000	O15118;O15118-2	O15118	Niemann-Pick C1 protein	NPC1
-1.41201	-1.12008	-0.199956	-0.611582	-0.616369	-0.249974	-1.51868	-0.514785	-1.16759	-0.203605	-0.412236	-0.200829	-0.49456	-0.784686	0.132202	0.89722	-0.0475053	-0.00364959	0.199346	0.41554	-0.244586	0.733996	0.199346	acylglycerol biosynthetic process;acylglycerol metabolic process;anatomical structure development;biological regulation;biosynthetic process;carboxylic acid biosynthetic process;carboxylic acid metabolic process;CDP-diacylglycerol biosynthetic process;CDP-diacylglycerol metabolic process;cellular biosynthetic process;cellular ketone metabolic process;cellular lipid metabolic process;cellular meta…	1-acylglycerol-3-phosphate O-acyltransferase activity;acylglycerol O-acyltransferase activity;catalytic activity;O-acyltransferase activity;transferase activity;transferase activity, transferring acyl groups;transferase activity, transferring acyl groups other than amino-acyl groups	cell part;cytoplasmic part;endoplasmic reticulum;endoplasmic reticulum membrane;endoplasmic reticulum part;integral to membrane;intracellular membrane-bounded organelle;intracellular organelle;intracellular organelle part;intracellular part;intrinsic to membrane;membrane;membrane part;membrane-bounded organelle;organelle;organelle membrane;organelle part	anatomical structure development;biological regulation;biosynthetic process;cellular ketone metabolic process;cellular lipid metabolic process;cellular metabolic process;cellular process;developmental process;glycerol ether metabolic process;lipid metabolic process;metabolic process;organic acid metabolic process;primary metabolic process;small molecule metabolic process	cell part;endoplasmic reticulum;intracellular membrane-bounded organelle;intracellular organelle;membrane;organelle	Fat digestion and absorption;Glycerolipid metabolism;Glycerophospholipid metabolism	Acyltransferase	ACEVEDO_LIVER_CANCER_DN;ACEVEDO_NORMAL_TISSUE_ADJACENT_TO_LIVER_TUMOR_DN;BERTUCCI_MEDULLARY_VS_DUCTAL_BREAST_CANCER_DN;BIOSYNTHETIC_PROCESS;BLALOCK_ALZHEIMERS_DISEASE_UP;BOYAULT_LIVER_CANCER_SUBCLASS_G56_DN;CAIRO_HEPATOBLASTOMA_DN;CARBOXYLIC_ACID_METABOLIC_PROCESS;CELLULAR_BIOSYNTHETIC_PROCESS;CELLULAR_LIPID_METABOLIC_PROCESS;chr9q34;CYTOPLASM;CYTOPLASMIC_PART;DACOSTA_UV_RESPONSE_VIA_ERCC3_UP;DOD…	Acyltransferase;Alternativesplicing;Completeproteome;Congenitalgeneralizedlipodystrophy;Diabetesmellitus;Diseasemutation;Endoplasmicreticulum;Lipidbiosynthesis;Lipidmetabolism;Membrane;Phospholipidbiosynthesis;Phospholipidmetabolism;Referenceproteome;Signal;Transferase;Transmembrane;Transmembranehelix		5	5	5	18	18	18	30.914	25.598	427030000	234550000	192470000	O15120;O15120-2	O15120;O15120-2	1-acyl-sn-glycerol-3-phosphate acyltransferase beta	AGPAT2
-0.777717	-0.236765	0.702468	-0.310159	0.0650481	0.450236	0.0603416	-0.888529	-0.349828	0.0691542	0.0137178	-0.177442	0.465085	-0.0963499	0.272368	-0.110812	-0.113063	-0.633314	0.323877	-0.24249	0.014849	-0.156691	-0.113063	cellular component organization;cellular component organization or biogenesis;cellular membrane organization;cellular process;endocytosis;establishment of localization;establishment of localization in cell;establishment of protein localization;exocytosis;Golgi vesicle transport;intracellular transport;membrane invagination;membrane organization;post-Golgi vesicle-mediated transport;protein transp…		cell part;clathrin coated vesicle membrane;clathrin-coated vesicle;coated vesicle;coated vesicle membrane;cytoplasmic membrane-bounded vesicle;cytoplasmic part;cytoplasmic vesicle;cytoplasmic vesicle membrane;cytoplasmic vesicle part;endosomal part;endosome membrane;Golgi apparatus part;integral to membrane;intracellular membrane-bounded organelle;intracellular organelle;intracellular organelle p…	cellular component organization;cellular membrane organization;cellular process;endocytosis;establishment of localization;exocytosis;Golgi vesicle transport;membrane invagination;membrane organization;protein transport;secretion;transport;vesicle-mediated transport	cell part;cytoplasmic membrane-bounded vesicle;intracellular membrane-bounded organelle;intracellular organelle;membrane;organelle;vesicle		SCAMP	ACTGAAA,MIR-30A-3P,MIR-30E-3P;ATCATGA,MIR-433;BASAKI_YBX1_TARGETS_DN;BEGUM_TARGETS_OF_PAX3_FOXO1_FUSION_UP;BERNARD_PPAPDC1B_TARGETS_DN;BLALOCK_ALZHEIMERS_DISEASE_DN;BONOME_OVARIAN_CANCER_SURVIVAL_SUBOPTIMAL_DEBULKING;BOYLAN_MULTIPLE_MYELOMA_C_D_DN;CAGTATT,MIR-200B,MIR-200C,MIR-429;CELLULAR_LOCALIZATION;chr5q13;DACOSTA_UV_RESPONSE_VIA_ERCC3_DN;DANG_REGULATED_BY_MYC_DN;DAVICIONI_MOLECULAR_ARMS_VS_E…	Acetylation;Alternativesplicing;Completeproteome;Endosome;Golgiapparatus;Membrane;Proteintransport;Referenceproteome;Transmembrane;Transmembranehelix;Transport	SCAMP1-SCAMP2 complex;SCAMP1-SCAMP2-SCAMP3 complex	7	7	7	36.7	36.7	36.7	37.92	111.83	1961500000	1214200000	747370000	O15126;O15126-2	O15126;O15126-2	Secretory carrier-associated membrane protein 1	SCAMP1
0.206188	0.588495	0.873394	0.372562	0.769136	0.345317	-0.262055	-0.00293998	0.369628	0.184793	0.20988	0.481061	0.19491	0.176088	0.193853	-0.209128	-0.218868	-0.688601	-0.162682	-0.288075	-0.150407	0.438143	-0.209128	cellular process;establishment of localization;establishment of localization in cell;establishment of protein localization;Golgi vesicle transport;intracellular transport;post-Golgi vesicle-mediated transport;protein transport;transport;vesicle-mediated transport		cell part;cytoplasmic membrane-bounded vesicle;cytoplasmic part;cytoplasmic vesicle;endosomal part;endosome membrane;extracellular membrane-bounded organelle;extracellular organelle;extracellular region part;extracellular vesicular exosome;Golgi apparatus;Golgi apparatus part;Golgi membrane;integral to membrane;intracellular membrane-bounded organelle;intracellular organelle;intracellular organel…	cellular process;establishment of localization;Golgi vesicle transport;protein transport;transport;vesicle-mediated transport	cell part;cytoplasmic membrane-bounded vesicle;extracellular organelle;Golgi apparatus;intracellular membrane-bounded organelle;intracellular organelle;membrane;nucleoplasm;organelle;vesicle		SCAMP	AMUNDSON_GENOTOXIC_SIGNATURE;BLALOCK_ALZHEIMERS_DISEASE_UP;BLUM_RESPONSE_TO_SALIRASIB_UP;CAGGTG_V$E12_Q6;CELLULAR_LOCALIZATION;CHARAFE_BREAST_CANCER_LUMINAL_VS_MESENCHYMAL_UP;chr15q23;COLDREN_GEFITINIB_RESISTANCE_DN;DODD_NASOPHARYNGEAL_CARCINOMA_UP;ESTABLISHMENT_OF_CELLULAR_LOCALIZATION;ESTABLISHMENT_OF_LOCALIZATION;GCM_DDX11;GCM_ING1;GCM_NF2;GCM_USP6;GOBERT_OLIGODENDROCYTE_DIFFERENTIATION_DN;GOL…	Completeproteome;Endosome;Golgiapparatus;Membrane;Phosphoprotein;Proteintransport;Referenceproteome;Transmembrane;Transmembranehelix;Transport	SCAMP1-SCAMP2 complex;SCAMP1-SCAMP2-SCAMP3 complex	4	4	4	16.1	16.1	16.1	36.648	168.99	3213200000	2285900000	927290000	O15127	O15127	Secretory carrier-associated membrane protein 2	SCAMP2
0.323285	0.827319	-0.513929	0.852668	-0.182629	-1.13869	0.156608	-0.760625	0.800611	-1.02712	-0.831618	-0.724842	-0.318947	-0.506642	0.127101	-1.08391	-0.0267078	-0.513187	-1.68429	-0.542213	0.819739	-0.66325	-0.542213	actin cytoskeleton organization;actin filament organization;actin filament-based process;actin nucleation;Arp2/3 complex-mediated actin nucleation;biological regulation;cellular component movement;cellular component organization;cellular component organization at cellular level;cellular component organization or biogenesis;cellular component organization or biogenesis at cellular level;cellular p…	structural constituent of cytoskeleton;structural molecule activity	actin cytoskeleton;adherens junction;anchoring junction;Arp2/3 protein complex;cell junction;cell part;cell-substrate adherens junction;cell-substrate junction;cytoplasm;cytoskeletal part;cytoskeleton;extracellular membrane-bounded organelle;extracellular organelle;extracellular region part;extracellular vesicular exosome;focal adhesion;intracellular non-membrane-bounded organelle;intracellular o…	biological regulation;cellular component movement;cellular component organization;cellular process;cytoskeleton organization;organelle organization;regulation of organelle organization	cell part;cytoplasm;cytoskeleton;extracellular organelle;intracellular non-membrane-bounded organelle;intracellular organelle;macromolecular complex;organelle;protein complex;vesicle	Bacterial invasion of epithelial cells;Fc gamma R-mediated phagocytosis;Pathogenic Escherichia coli infection;Regulation of actin cytoskeleton;Shigellosis	WD40	ACEVEDO_FGFR1_TARGETS_IN_PROSTATE_CANCER_MODEL_UP;ACTIN_CYTOSKELETON;AGUIRRE_PANCREATIC_CANCER_COPY_NUMBER_UP;BIOCARTA_ACTINY_PATHWAY;BIOCARTA_CDC42RAC_PATHWAY;BIOCARTA_MPR_PATHWAY;BIOCARTA_RHO_PATHWAY;BIOCARTA_SALMONELLA_PATHWAY;BLALOCK_ALZHEIMERS_DISEASE_INCIPIENT_UP;BLALOCK_ALZHEIMERS_DISEASE_UP;CHEN_METABOLIC_SYNDROM_NETWORK;chr7q;CYTOSKELETAL_PART;CYTOSKELETON;GNF2_CASP1;GNF2_FGR;GNF2_MYD88;…	Acetylation;Actin-binding;Completeproteome;Cytoplasm;Cytoskeleton;Directproteinsequencing;Polymorphism;Referenceproteome;Repeat;WDrepeat	Arp2/3 protein complex	21	21	20	61.3	61.3	55.1	40.949	323.31	24692000000	16336000000	8355200000	O15143	O15143	Actin-related protein 2/3 complex subunit 1B	ARPC1B
0.213739	0.649584	-0.631441	0.724085	-0.285396	-1.16033	0.163605	-0.761195	0.784202	-0.848102	-0.765765	-0.692785	-0.278646	-0.480607	0.229687	-0.974933	0.134618	-0.216661	-1.48985	-0.407389	0.881686	-0.644212	-0.407389	actin cytoskeleton organization;actin filament organization;actin filament-based process;actin nucleation;Arp2/3 complex-mediated actin nucleation;axon guidance;biological regulation;cell surface receptor linked signaling pathway;cellular component movement;cellular component organization;cellular component organization at cellular level;cellular component organization or biogenesis;cellular comp…	structural constituent of cytoskeleton;structural molecule activity	actin cytoskeleton;adherens junction;anchoring junction;Arp2/3 protein complex;cell junction;cell leading edge;cell part;cell projection;cell-substrate adherens junction;cell-substrate junction;cytoplasm;cytoplasmic part;cytoskeletal part;cytoskeleton;cytosol;endosome;extracellular membrane-bounded organelle;extracellular organelle;extracellular region part;extracellular vesicular exosome;focal a…	biological regulation;cellular component movement;cellular component organization;cellular process;cytoskeleton organization;immune system process;locomotion;organelle organization;regulation of organelle organization;response to chemical stimulus;response to external stimulus;response to stimulus;response to stress;signal transduction	cell leading edge;cell part;cell projection;cytoplasm;cytoskeleton;cytosol;endosome;extracellular organelle;Golgi apparatus;intracellular membrane-bounded organelle;intracellular non-membrane-bounded organelle;intracellular organelle;macromolecular complex;membrane;neuron projection;organelle;plasma membrane;protein complex;synapse;vesicle	Bacterial invasion of epithelial cells;Fc gamma R-mediated phagocytosis;Pathogenic Escherichia coli infection;Regulation of actin cytoskeleton;Shigellosis	P34-Arc	AAAYRNCTG_UNKNOWN;AACTTT_UNKNOWN;ACTIN_CYTOSKELETON;BANDRES_RESPONSE_TO_CARMUSTIN_MGMT_24HR_DN;BANDRES_RESPONSE_TO_CARMUSTIN_MGMT_48HR_DN;BCAT_BILD_ET_AL_DN;BIOCARTA_ACTINY_PATHWAY;BIOCARTA_CDC42RAC_PATHWAY;BIOCARTA_MPR_PATHWAY;BIOCARTA_RHO_PATHWAY;BIOCARTA_SALMONELLA_PATHWAY;BLALOCK_ALZHEIMERS_DISEASE_DN;BONOME_OVARIAN_CANCER_SURVIVAL_OPTIMAL_DEBULKING;CHARAFE_BREAST_CANCER_LUMINAL_VS_BASAL_DN;C…	Acetylation;Actin-binding;Celljunction;Cellprojection;Completeproteome;Cytoplasm;Cytoskeleton;Directproteinsequencing;Referenceproteome;Synapse;Synaptosome	Arp2/3 protein complex	21	21	21	75.3	75.3	75.3	34.333	323.31	23470000000	14513000000	8956600000	O15144	O15144	Actin-related protein 2/3 complex subunit 2	ARPC2
0.238785	0.790807	-0.697084	0.712068	-0.34719	-1.14119	0.0966311	-0.74702	0.800611	-0.957187	-0.880146	-0.755963	-0.363527	-0.496535	0.174455	-0.985805	0.00980383	-0.260103	-1.59221	-0.408772	0.777662	-0.593166	-0.408772	actin cytoskeleton organization;actin filament organization;actin filament-based process;actin nucleation;Arp2/3 complex-mediated actin nucleation;axon guidance;biological regulation;cell surface receptor linked signaling pathway;cellular component movement;cellular component organization;cellular component organization at cellular level;cellular component organization or biogenesis;cellular comp…	structural constituent of cytoskeleton;structural molecule activity	actin cytoskeleton;adherens junction;anchoring junction;Arp2/3 protein complex;cell junction;cell part;cell projection;cell-substrate adherens junction;cell-substrate junction;cytoplasmic part;cytoskeletal part;cytoskeleton;cytosol;extracellular membrane-bounded organelle;extracellular organelle;extracellular region part;extracellular vesicular exosome;focal adhesion;intracellular non-membrane-bo…	biological regulation;cellular component movement;cellular component organization;cellular process;cytoskeleton organization;immune system process;locomotion;organelle organization;regulation of organelle organization;response to chemical stimulus;response to external stimulus;response to stimulus;response to stress;signal transduction	cell part;cell projection;cytoskeleton;cytosol;extracellular organelle;intracellular non-membrane-bounded organelle;intracellular organelle;macromolecular complex;membrane;organelle;protein complex;vesicle	Bacterial invasion of epithelial cells;Fc gamma R-mediated phagocytosis;Pathogenic Escherichia coli infection;Regulation of actin cytoskeleton;Shigellosis	P21-Arc	ACTIN_CYTOSKELETON;BERNARD_PPAPDC1B_TARGETS_UP;BIOCARTA_ACTINY_PATHWAY;BIOCARTA_CDC42RAC_PATHWAY;BIOCARTA_MPR_PATHWAY;BIOCARTA_RHO_PATHWAY;BIOCARTA_SALMONELLA_PATHWAY;BLALOCK_ALZHEIMERS_DISEASE_DN;chr12q24;CRX_NRL_DN.V1_DN;CYTOSKELETAL_PART;CYTOSKELETON;DAIRKEE_TERT_TARGETS_UP;DIAZ_CHRONIC_MEYLOGENOUS_LEUKEMIA_UP;GNF2_BNIP2;GNF2_CASP4;GNF2_LYN;GNF2_MYD88;GNF2_PAK2;GNF2_PTPN6;GNF2_SELL;GNF2_STAT6;…	Acetylation;Actin-binding;Cellprojection;Completeproteome;Cytoplasm;Cytoskeleton;Directproteinsequencing;Phosphoprotein;Referenceproteome	Arp2/3 protein complex	8	8	8	38.8	38.8	38.8	20.546	66.443	9540300000	6154500000	3385700000	O15145	O15145	Actin-related protein 2/3 complex subunit 3	ARPC3
-0.353577	-0.783826	-0.255357	-1.28467	-0.281772	0.265623	0.134903	-0.357097	-0.825747	0.319711	0.0569041	-0.0366371	0.289634	0.515559	0.0988083	-0.00352079	-0.0419214	0.575068	1.34157	0.245134	0.0240116	0.380656	0.245134	biological regulation;biosynthetic process;cellular biosynthetic process;cellular macromolecule biosynthetic process;cellular macromolecule metabolic process;cellular metabolic process;cellular nitrogen compound metabolic process;cellular process;defense response;gene expression;immune response;immune system process;innate immune response;macromolecule biosynthetic process;macromolecule metabolic…	binding;catalytic activity;DNA binding;DNA-directed RNA polymerase activity;nucleic acid binding;nucleotidyltransferase activity;RNA polymerase activity;transferase activity;transferase activity, transferring phosphorus-containing groups	cell part;cytoplasmic part;cytosol;DNA-directed RNA polymerase complex;DNA-directed RNA polymerase I complex;DNA-directed RNA polymerase III complex;intracellular organelle part;intracellular part;macromolecular complex;nuclear DNA-directed RNA polymerase complex;nuclear part;nucleolar part;nucleoplasm;nucleoplasm part;organelle part;protein complex;RNA polymerase complex	biological regulation;biosynthetic process;cellular metabolic process;cellular nitrogen compound metabolic process;cellular process;immune system process;macromolecule metabolic process;metabolic process;nitrogen compound metabolic process;nucleobase-containing compound metabolic process;primary metabolic process;regulation of gene expression, epigenetic;response to stimulus;response to stress;RN…	cell part;cytosol;macromolecular complex;nucleoplasm;protein complex;RNA polymerase complex	Cytosolic DNA-sensing pathway;Purine metabolism;Pyrimidine metabolism;RNA polymerase	RNA_pol_A_bac;RNA_pol_L	AMUNDSON_RESPONSE_TO_ARSENITE;BENPORATH_MYC_MAX_TARGETS;BILANGES_RAPAMYCIN_SENSITIVE_VIA_TSC1_AND_TSC2;BIOCARTA_ARF_PATHWAY;BIOPOLYMER_METABOLIC_PROCESS;BLALOCK_ALZHEIMERS_DISEASE_UP;BYSTRYKH_HEMATOPOIESIS_STEM_CELL_QTL_TRANS;CAIRO_HEPATOBLASTOMA_CLASSES_UP;chr6p21;DIAZ_CHRONIC_MEYLOGENOUS_LEUKEMIA_UP;DNA_DIRECTED_RNA_POLYMERASE_COMPLEX;FLECHNER_PBL_KIDNEY_TRANSPLANT_REJECTED_VS_OK_UP;GARY_CD5_TA…	Acetylation;Alternativesplicing;Completeproteome;Directproteinsequencing;Diseasemutation;DNA-directedRNApolymerase;Nucleus;Referenceproteome;Transcription		14	14	14	57.8	57.8	57.8	39.249	192.95	3978600000	2550100000	1428500000	O15160;O15160-2	O15160;O15160-2	DNA-directed RNA polymerases I and III subunit RPAC1	POLR1C
-1.75694	-0.257553	0.799313	0.713244	-0.259836	0.101495	-0.376834	-1.1352	-0.0611567	0.363661	0.314624	0.204378	-0.141953	-0.00226577	0.633543	0.621738	0.196397	-0.435652	-0.39862	0.464214	-0.243448	0.374568	0.196397	acute inflammatory response;acute-phase response;apoptosis;biological regulation;biosynthetic process;cell activation;cell death;cellular biosynthetic process;cellular component organization;cellular component organization or biogenesis;cellular lipid metabolic process;cellular membrane organization;cellular metabolic process;cellular process;death;defense response;defense response to virus;glyce…	binding;calcium ion binding;cation binding;CD4 receptor binding;DNA binding;enzyme binding;epidermal growth factor receptor binding;growth factor receptor binding;ion binding;lipid transporter activity;metal ion binding;nucleic acid binding;nucleic acid binding transcription factor activity;phospholipid scramblase activity;phospholipid transporter activity;protein binding;protein domain specific …	cell part;cytoplasmic part;cytosol;extracellular matrix;extracellular membrane-bounded organelle;extracellular organelle;extracellular region part;extracellular vesicular exosome;Golgi apparatus;integral to membrane;integral to plasma membrane;intracellular membrane-bounded organelle;intracellular non-membrane-bounded organelle;intracellular organelle;intracellular organelle part;intracellular pa…	biological regulation;biosynthetic process;cell activation;cell death;cellular component organization;cellular lipid metabolic process;cellular membrane organization;cellular metabolic process;cellular process;death;immune system process;lipid metabolic process;membrane organization;metabolic process;multi-organism process;plasma membrane organization;primary metabolic process;response to biotic …	cell part;cytosol;extracellular matrix;extracellular organelle;Golgi apparatus;intracellular membrane-bounded organelle;intracellular non-membrane-bounded organelle;intracellular organelle;membrane;nucleolus;nucleus;organelle;plasma membrane;vesicle		Scramblase	ACEVEDO_FGFR1_TARGETS_IN_PROSTATE_CANCER_MODEL_UP;AKT_UP.V1_UP;AKT_UP_MTOR_DN.V1_UP;AMIT_EGF_RESPONSE_60_HELA;APPEL_IMATINIB_RESPONSE;BAELDE_DIABETIC_NEPHROPATHY_DN;BENNETT_SYSTEMIC_LUPUS_ERYTHEMATOSUS;BERENJENO_TRANSFORMED_BY_RHOA_UP;BOHN_PRIMARY_IMMUNODEFICIENCY_SYNDROM_DN;BONOME_OVARIAN_CANCER_SURVIVAL_OPTIMAL_DEBULKING;BORLAK_LIVER_CANCER_EGF_UP;BOYLAN_MULTIPLE_MYELOMA_C_D_DN;BOYLAN_MULTIPLE_…	3D-structure;Alternativesplicing;Antiviraldefense;Calcium;Cellmembrane;Completeproteome;Directproteinsequencing;DNA-binding;Lipoprotein;Membrane;Nucleus;Palmitate;Phosphoprotein;Polymorphism;Referenceproteome;Repeat;SH3-binding;Transmembrane;Transmembranehelix		4	4	4	21.1	21.1	21.1	26.825	26.669	330270000	213400000	116870000	O15162-2;O15162	O15162-2;O15162	Phospholipid scramblase 1	PLSCR1
0.28828	0.195016	0.101168	-1.05444	0.479858	0.754087	0.0500514	0.522851	0.150611	0.713893	0.459029	0.253026	1.07087	0.0894151	0.162406	0.234572	-0.0444052	0.612725	1.51347	-0.226832	0.316787	0.0393638	0.234572	biological regulation;biosynthetic process;calcium ion homeostasis;catabolic process;cation homeostasis;cellular biosynthetic process;cellular macromolecule biosynthetic process;cellular macromolecule metabolic process;cellular metabolic process;cellular nitrogen compound metabolic process;cellular process;cellular protein metabolic process;cellular response to chemical stimulus;cellular response…	acid-amino acid ligase activity;binding;catalytic activity;cation binding;chromatin binding;DNA binding;estrogen response element binding;histone acetyl-lysine binding;histone binding;ion binding;kinase activity;ligase activity;ligase activity, forming carbon-nitrogen bonds;metal ion binding;nucleic acid binding;p53 binding;phosphotransferase activity, alcohol group as acceptor;protein binding;pr…	cell part;chromatin;chromosomal part;cytoplasmic part;cytosol;euchromatin;intracellular membrane-bounded organelle;intracellular organelle;intracellular organelle part;intracellular part;membrane-bounded organelle;nuclear chromatin;nuclear chromosome part;nuclear euchromatin;nuclear part;nucleoplasm;nucleus;organelle;organelle part;perichromatin fibrils	biological regulation;biosynthetic process;catabolic process;cellular metabolic process;cellular nitrogen compound metabolic process;cellular process;homeostatic process;macromolecule metabolic process;macromolecule modification;metabolic process;nitrogen compound metabolic process;nucleobase-containing compound metabolic process;phosphorus metabolic process;primary metabolic process;protein cata…	cell part;cytosol;intracellular membrane-bounded organelle;intracellular organelle;nucleoplasm;nucleus;organelle		Bromodomain;PHD;zf-B_box	AAAGACA,MIR-511;BENPORATH_ES_1;BENPORATH_MYC_MAX_TARGETS;BENPORATH_NANOG_TARGETS;BENPORATH_NOS_TARGETS;BENPORATH_OCT4_TARGETS;BENPORATH_SOX2_TARGETS;BIOPOLYMER_METABOLIC_PROCESS;BLALOCK_ALZHEIMERS_DISEASE_UP;chr7q32;COLIN_PILOCYTIC_ASTROCYTOMA_VS_GLIOBLASTOMA_DN;CREIGHTON_ENDOCRINE_THERAPY_RESISTANCE_2;CTTTGT_V$LEF1_Q2;DACOSTA_UV_RESPONSE_VIA_ERCC3_DN;DACOSTA_UV_RESPONSE_VIA_ERCC3_TTD_DN;DODD_NAS…	3D-structure;Alternativesplicing;Bromodomain;Chromosomalrearrangement;Coiledcoil;Completeproteome;Cytoplasm;Directproteinsequencing;DNA-binding;Isopeptidebond;Ligase;Metal-binding;Nucleus;Phosphoprotein;Polymorphism;Referenceproteome;Repeat;Repressor;Transcription;Transcriptionregulation;Tumorsuppressor;Ublconjugation;Ublconjugationpathway;Zinc;Zinc-finger		28	28	26	39.2	39.2	38.4	113.02	166.53	1515200000	1184800000	330420000	O15164-2;O15164	O15164-2;O15164	Transcription intermediary factor 1-alpha	TRIM24
0.167969	0.561291	0.637868	0.00364728	0.516394	0.958041	0.333763	0.378185	0.243393	0.296635	0.434408	0.506234	0.784262	0.462468	0.926089	0.210216	-0.317897	-0.341233	0.430761	-0.0101598	-0.173778	0.128705	-0.0101598	biological regulation;cellular process;cellular response to chemical stimulus;cellular response to endogenous stimulus;cellular response to hormone stimulus;cellular response to organic substance;cellular response to steroid hormone stimulus;cellular response to stimulus;hormone-mediated signaling pathway;regulation of biological process;regulation of cellular process;response to chemical stimulu…	binding;cation binding;heme binding;ion binding;iron ion binding;ligand-dependent nuclear receptor activity;lipid binding;metal ion binding;molecular transducer activity;receptor activity;signal transducer activity;signaling receptor activity;steroid binding;steroid hormone receptor activity;tetrapyrrole binding;transition metal ion binding	cell part;endomembrane system;integral to membrane;intrinsic to membrane;membrane;membrane part	biological regulation;cellular process;response to chemical stimulus;response to endogenous stimulus;response to stimulus;signal transduction	cell part;endomembrane system;membrane		Cyt-b5	AACTTT_UNKNOWN;ACCAAAG,MIR-9;ACEVEDO_LIVER_CANCER_DN;ACEVEDO_NORMAL_TISSUE_ADJACENT_TO_LIVER_TUMOR_DN;ATGTACA,MIR-493;BUYTAERT_PHOTODYNAMIC_THERAPY_STRESS_DN;CAGTGTT,MIR-141,MIR-200A;CCTGCTG,MIR-214;chr4q26;CHUNG_BLISTER_CYTOTOXICITY_UP;DAUER_STAT3_TARGETS_DN;DAZARD_RESPONSE_TO_UV_SCC_DN;DEURIG_T_CELL_PROLYMPHOCYTIC_LEUKEMIA_DN;DIAZ_CHRONIC_MEYLOGENOUS_LEUKEMIA_UP;ENK_UV_RESPONSE_KERATINOCYTE_DN;…	Alternativesplicing;Completeproteome;Lipid-binding;Membrane;Phosphoprotein;Receptor;Referenceproteome;Steroid-binding;Transmembrane;Transmembranehelix		7	6	6	39.9	35.9	35.9	23.818	106.61	2554700000	1849200000	705500000	O15173;O15173-2	O15173;O15173-2	Membrane-associated progesterone receptor component 2	PGRMC2
-0.655871	-0.534111	-1.1062	-0.735859	-0.738431	-1.0568	-0.722985	-0.408206	-0.547893	-0.959956	-1.06981	-1.07222	-0.99481	-1.04582	0.436372	0.247665	-0.0137823	0.146244	-0.333953	-0.333784	0.0619892	-0.322834	-0.0137823	cellular component assembly;cellular component assembly at cellular level;cellular component organization;cellular component organization at cellular level;cellular component organization or biogenesis;cellular component organization or biogenesis at cellular level;cellular macromolecular complex assembly;cellular macromolecular complex subunit organization;cellular macromolecule metabolic proces…	binding;chaperone binding;protein binding;unfolded protein binding	cell part;cytoplasm;cytoplasmic part;cytosolic part;intracellular part;macromolecular complex;prefoldin complex;protein complex	cellular component assembly;cellular component organization;cellular macromolecular complex assembly;cellular metabolic process;cellular process;macromolecular complex assembly;macromolecule metabolic process;metabolic process;primary metabolic process;protein complex assembly;protein folding;protein metabolic process	cell part;cytoplasm;macromolecular complex;protein complex		Prefoldin_2	ACEVEDO_LIVER_TUMOR_VS_NORMAL_ADJACENT_TISSUE_UP;BERENJENO_TRANSFORMED_BY_RHOA_UP;CACGTG_V$MYC_Q2;CHEOK_RESPONSE_TO_MERCAPTOPURINE_AND_HD_MTX_DN;chr6p21;DAIRKEE_TERT_TARGETS_UP;DANG_BOUND_BY_MYC;DAZARD_RESPONSE_TO_UV_SCC_UP;GCNP_SHH_UP_LATE.V1_UP;GRADE_COLON_CANCER_UP;GSE10239_MEMORY_VS_DAY4.5_EFF_CD8_TCELL_UP;GSE1460_NAIVE_CD4_TCELL_ADULT_BLOOD_VS_THYMIC_STROMAL_CELL_DN;GSE16522_ANTI_CD3CD28_STI…	Acetylation;Chaperone;Completeproteome;Referenceproteome	CCT:PFD complex;CCT:PFD complex, testis specific;Prefoldin;Prefoldin complex	10	10	10	48.8	48.8	48.8	14.582	37.081	1452200000	682110000	770090000	O15212	O15212	Prefoldin subunit 6	PFDN6
-0.601385	-0.461004	-0.144828	-1.6146	-0.0890989	0.136097	-0.496996	-0.370276	-0.669358	0.398789	-0.176665	0.358437	0.195882	-0.0166288	0.0721393	0.231109	-0.208354	0.543617	1.43793	0.447536	0.0597845	0.480367	0.447536	cellular macromolecule metabolic process;cellular metabolic process;cellular nitrogen compound metabolic process;cellular process;macromolecule metabolic process;maturation of SSU-rRNA;maturation of SSU-rRNA from tricistronic rRNA transcript (SSU-rRNA, 5.8S rRNA, LSU-rRNA);metabolic process;ncRNA metabolic process;ncRNA processing;nitrogen compound metabolic process;nucleic acid metabolic process…		90S preribosome;cell part;intracellular non-membrane-bounded organelle;intracellular organelle;intracellular organelle part;intracellular part;macromolecular complex;non-membrane-bounded organelle;nuclear part;nucleolus;organelle;organelle part;preribosome;ribonucleoprotein complex;small-subunit processome	cellular metabolic process;cellular nitrogen compound metabolic process;cellular process;macromolecule metabolic process;metabolic process;nitrogen compound metabolic process;nucleobase-containing compound metabolic process;primary metabolic process;RNA metabolic process;RNA processing;rRNA processing	cell part;intracellular non-membrane-bounded organelle;intracellular organelle;macromolecular complex;nucleolus;organelle;preribosome;ribonucleoprotein complex		BING4CT;WD40	BENPORATH_MYC_MAX_TARGETS;BHAT_ESR1_TARGETS_NOT_VIA_AKT1_UP;BHAT_ESR1_TARGETS_VIA_AKT1_UP;BOCHKIS_FOXA2_TARGETS;BYSTRYKH_HEMATOPOIESIS_STEM_CELL_QTL_TRANS;CACGTG_V$MYC_Q2;CAIRO_HEPATOBLASTOMA_CLASSES_UP;CASORELLI_ACUTE_PROMYELOCYTIC_LEUKEMIA_DN;chr6p21;DANG_BOUND_BY_MYC;DUTERTRE_ESTRADIOL_RESPONSE_6HR_UP;ESC_V6.5_UP_LATE.V1_DN;GNF2_APEX1;GOLDRATH_NAIVE_VS_EFF_CD8_TCELL_UP;GRAESSMANN_APOPTOSIS_BY_…	Completeproteome;Nucleus;Phosphoprotein;Polymorphism;Referenceproteome;Repeat;WDrepeat		21	21	21	43.4	43.4	43.4	68.07	99.125	1649900000	980990000	668880000	O15213	O15213	WD repeat-containing protein 46	WDR46
-1.51313	-1.20126	-0.61498	-1.20704	-0.440798	-0.0607832	-0.939399	-1.22585	-1.45261	-0.140668	-0.333295	-0.267689	-0.10173	-0.102085	0.0803755	0.287274	-0.251349	0.474312	0.873744	0.173109	-0.040947	0.837315	0.287274	biological regulation;biosynthetic process;cellular biosynthetic process;cellular macromolecule biosynthetic process;cellular macromolecule metabolic process;cellular metabolic process;cellular nitrogen compound metabolic process;cellular process;macromolecule biosynthetic process;macromolecule metabolic process;metabolic process;negative regulation of biological process;negative regulation of bi…	binding;DNA binding;nucleic acid binding	cell part;cytoplasmic part;endoplasmic reticulum;intracellular membrane-bounded organelle;intracellular non-membrane-bounded organelle;intracellular organelle;intracellular organelle part;intracellular part;membrane-bounded organelle;non-membrane-bounded organelle;nuclear part;nucleolus;nucleus;organelle;organelle part	biological regulation;biosynthetic process;cellular metabolic process;cellular nitrogen compound metabolic process;cellular process;macromolecule metabolic process;metabolic process;nitrogen compound metabolic process;nucleobase-containing compound metabolic process;primary metabolic process;RNA metabolic process	cell part;endoplasmic reticulum;intracellular membrane-bounded organelle;intracellular non-membrane-bounded organelle;intracellular organelle;nucleolus;nucleus;organelle		G-patch;R3H	CATTTCA,MIR-203;chrxq24;CTTTGTA,MIR-524;GEORGES_TARGETS_OF_MIR192_AND_MIR215;GREGORY_SYNTHETIC_LETHAL_WITH_IMATINIB;GSE10325_BCELL_VS_LUPUS_BCELL_UP;GSE10325_LUPUS_BCELL_VS_LUPUS_MYELOID_UP;GSE13411_IGM_MEMORY_BCELL_VS_PLASMA_CELL_UP;GSE13411_SWITCHED_MEMORY_BCELL_VS_PLASMA_CELL_UP;GSE13484_UNSTIM_VS_YF17D_VACCINE_STIM_PBMC_UP;GSE20366_EX_VIVO_VS_HOMEOSTATIC_CONVERSION_NAIVE_CD4_TCELL_UP;GSE2197_…	Alternativesplicing;Completeproteome;DNA-binding;Nucleus;Referenceproteome;Repressor;Transcription;Transcriptionregulation		18	18	18	31.3	31.3	31.3	77.672	109.08	1036400000	634140000	402260000	O15226;O15226-2	O15226;O15226-2	NF-kappa-B-repressing factor	NKRF
-0.753197	-0.453534	-0.170864	-0.643632	-0.349115	-0.075585	-0.48408	0.10565	-0.759343	-0.0179178	0.170339	-0.106839	-0.178066	0.120986	0.106366	0.858847	-0.305808	0.152947	0.813972	0.242277	-0.102481	0.605065	0.242277	anatomical structure formation involved in morphogenesis;anatomical structure morphogenesis;biosynthetic process;carboxylic acid biosynthetic process;carboxylic acid metabolic process;cell junction assembly;cell junction organization;cell-cell junction assembly;cell-cell junction organization;cellular biosynthetic process;cellular component assembly;cellular component assembly at cellular level;c…	acetyltransferase activity;acyl-CoA thioesterase activity;binding;catalytic activity;CoA hydrolase activity;glycerone-phosphate O-acyltransferase activity;hydrolase activity;hydrolase activity, acting on ester bonds;O-acetyltransferase activity;O-acyltransferase activity;palmitoyl-CoA hydrolase activity;protein binding;receptor binding;thiolester hydrolase activity;transferase activity;transferas…	cell part;cytoplasmic part;intracellular membrane-bounded organelle;intracellular organelle;intracellular organelle lumen;intracellular organelle part;intracellular part;membrane;membrane-bounded organelle;membrane-enclosed lumen;microbody;microbody lumen;microbody membrane;microbody part;mitochondrion;organelle;organelle lumen;organelle membrane;organelle part;peroxisomal matrix;peroxisomal memb…	anatomical structure formation involved in morphogenesis;anatomical structure morphogenesis;biosynthetic process;cell junction organization;cellular component assembly;cellular component organization;cellular ketone metabolic process;cellular lipid metabolic process;cellular metabolic process;cellular process;developmental process;glycerol ether metabolic process;lipid metabolic process;membrane …	cell part;intracellular membrane-bounded organelle;intracellular organelle;membrane;microbody;mitochondrion;organelle;peroxisome	Glycerophospholipid metabolism;Peroxisome	Acyltransferase	ACEVEDO_LIVER_CANCER_UP;ACEVEDO_LIVER_TUMOR_VS_NORMAL_ADJACENT_TISSUE_UP;ANATOMICAL_STRUCTURE_DEVELOPMENT;ANATOMICAL_STRUCTURE_MORPHOGENESIS;BENPORATH_MYC_MAX_TARGETS;BRUINS_UVC_RESPONSE_VIA_TP53_GROUP_A;BURTON_ADIPOGENESIS_5;CAIRO_HEPATOBLASTOMA_UP;CARBOXYLIC_ACID_METABOLIC_PROCESS;CELLULAR_LIPID_METABOLIC_PROCESS;CHOW_RASSF1_TARGETS_UP;chr1q42;CYTOPLASM;CYTOPLASMIC_PART;ENK_UV_RESPONSE_KERATINO…	Acetylation;Acyltransferase;Alternativesplicing;Cataract;Completeproteome;Directproteinsequencing;Diseasemutation;Dwarfism;Membrane;Peroxisome;Referenceproteome;Rhizomelicchondrodysplasiapunctata;Transferase	AGPS-GNPAT complex	23	23	23	41.8	41.8	41.8	77.187	133.92	1642300000	960420000	681910000	O15228;O15228-2	O15228;O15228-2	Dihydroxyacetone phosphate acyltransferase	GNPAT
NaN	-0.230595	0.148653	NaN	-0.158652	-0.0592154	-1.00368	-0.745527	-0.46403	0.423908	1.01264	0.142421	0.227026	0.00145197	0.173025	NaN	-0.233435	0.275256	NaN	0.301073	0.286241	1.00514	0.286241	biosynthetic process;cellular biosynthetic process;cellular component disassembly;cellular component disassembly at cellular level;cellular component organization;cellular component organization at cellular level;cellular component organization or biogenesis;cellular component organization or biogenesis at cellular level;cellular macromolecular complex disassembly;cellular macromolecular complex …	structural constituent of ribosome;structural molecule activity	cell part;cytoplasmic part;intracellular non-membrane-bounded organelle;intracellular organelle;intracellular organelle part;intracellular part;macromolecular complex;membrane;mitochondrial inner membrane;mitochondrial membrane;mitochondrial part;mitochondrial ribosome;non-membrane-bounded organelle;organellar ribosome;organelle;organelle inner membrane;organelle membrane;organelle part;ribonucle…	biosynthetic process;cellular component disassembly;cellular component organization;cellular metabolic process;cellular process;macromolecule metabolic process;metabolic process;mitochondrial translation;mitochondrion organization;organelle organization;primary metabolic process;protein metabolic process;translation;translational elongation;translational initiation	cell part;intracellular non-membrane-bounded organelle;intracellular organelle;macromolecular complex;membrane;organelle;ribonucleoprotein complex;ribosome;small ribosomal subunit		Ribosom_S12_S23	AGUIRRE_PANCREATIC_CANCER_COPY_NUMBER_UP;BASSO_B_LYMPHOCYTE_NETWORK;BURTON_ADIPOGENESIS_4;CHIANG_LIVER_CANCER_SUBCLASS_UNANNOTATED_DN;chr19q13;CROMER_METASTASIS_DN;CYTOPLASM;CYTOPLASMIC_PART;DACOSTA_UV_RESPONSE_VIA_ERCC3_TTD_UP;DACOSTA_UV_RESPONSE_VIA_ERCC3_UP;ELVIDGE_HIF1A_TARGETS_UP;ELVIDGE_HYPOXIA_DN;ENK_UV_RESPONSE_KERATINOCYTE_UP;FERRANDO_T_ALL_WITH_MLL_ENL_FUSION_UP;FULCHER_INFLAMMATORY_RES…	Completeproteome;Mitochondrion;Polymorphism;Referenceproteome;Ribonucleoprotein;Ribosomalprotein;Transitpeptide	28S ribosomal subunit, mitochondrial;55S ribosome, mitochondrial	3	3	3	30.4	30.4	30.4	15.173	19.545	245670000	153750000	91922000	O15235	O15235	28S ribosomal protein S12, mitochondrial	MRPS12
-0.746668	-0.427914	-0.12577	-1.3869	0.00116533	-0.501968	-0.577501	-0.674141	-1.05453	-0.0540903	-0.697296	0.0606084	-0.689793	-0.205722	0.694845	0.0725268	-0.626613	0.0716793	0.689604	0.0594431	-0.187825	0.37178	0.0716793	carboxylic acid catabolic process;carboxylic acid metabolic process;catabolic process;cellular catabolic process;cellular ketone metabolic process;cellular lipid catabolic process;cellular lipid metabolic process;cellular metabolic process;cellular process;fatty acid beta-oxidation;fatty acid beta-oxidation using acyl-CoA oxidase;fatty acid catabolic process;fatty acid metabolic process;fatty aci…	acyl-CoA dehydrogenase activity;acyl-CoA oxidase activity;binding;catalytic activity;coenzyme binding;cofactor binding;flavin adenine dinucleotide binding;oxidoreductase activity;oxidoreductase activity, acting on the CH-CH group of donors;oxidoreductase activity, acting on the CH-CH group of donors, oxygen as acceptor;pristanoyl-CoA oxidase activity;protein binding;receptor binding	cell part;cytoplasmic part;intracellular membrane-bounded organelle;intracellular organelle;intracellular organelle lumen;intracellular organelle part;intracellular part;membrane;membrane-bounded organelle;membrane-enclosed lumen;microbody;microbody lumen;microbody part;mitochondrion;organelle;organelle lumen;organelle part;peroxisomal matrix;peroxisomal part;peroxisome	catabolic process;cellular ketone metabolic process;cellular lipid metabolic process;cellular metabolic process;cellular process;lipid metabolic process;metabolic process;organic acid metabolic process;primary metabolic process;small molecule metabolic process	cell part;intracellular membrane-bounded organelle;intracellular organelle;membrane;microbody;mitochondrion;organelle;peroxisome	alpha-Linolenic acid metabolism;Biosynthesis of unsaturated fatty acids;Fatty acid metabolism;Peroxisome;PPAR signaling pathway	ACOX;Acyl-CoA_dh_1;Acyl-CoA_dh_M	ACEVEDO_LIVER_CANCER_DN;ACEVEDO_LIVER_TUMOR_VS_NORMAL_ADJACENT_TISSUE_DN;BENPORATH_MYC_MAX_TARGETS;BILE_ACID_METABOLIC_PROCESS;BLALOCK_ALZHEIMERS_DISEASE_UP;CAGGTG_V$E12_Q6;CARBOXYLIC_ACID_METABOLIC_PROCESS;CELLULAR_LIPID_METABOLIC_PROCESS;chr4p15;CYTOPLASM;CYTOPLASMIC_PART;DANG_BOUND_BY_MYC;DUTERTRE_ESTRADIOL_RESPONSE_24HR_DN;FATTY_ACID_METABOLIC_PROCESS;FIGUEROA_AML_METHYLATION_CLUSTER_6_UP;GRA…	Acetylation;Alternativesplicing;Completeproteome;FAD;Fattyacidmetabolism;Flavoprotein;Lipidmetabolism;Oxidoreductase;Peroxisome;Phosphoprotein;Polymorphism;Referenceproteome		15	15	15	27.7	27.7	27.7	77.628	77.816	1367600000	881410000	486160000	O15254;O15254-2	O15254;O15254-2	Peroxisomal acyl-coenzyme A oxidase 3	ACOX3
-0.238968	0.230756	0.436772	-0.0395215	-0.16745	0.202741	-0.454195	-0.150588	0.0178107	-0.0827135	0.0728914	0.245571	0.171531	-0.0646871	0.792482	0.0883796	-0.212945	-0.519486	0.112413	0.413021	-0.0312097	0.389508	0.0883796	biological regulation;cellular component organization;cellular component organization or biogenesis;cellular localization;cellular macromolecule localization;cellular membrane organization;cellular process;cellular protein localization;establishment of localization;establishment of localization in cell;Golgi vesicle transport;intracellular transport;localization;macromolecule localization;membran…		cell part;cell surface;cytoplasmic part;endoplasmic reticulum-Golgi intermediate compartment;Golgi apparatus;Golgi apparatus part;integral to Golgi membrane;integral to membrane;integral to organelle membrane;intracellular membrane-bounded organelle;intracellular organelle;intracellular organelle part;intracellular part;intrinsic to Golgi membrane;intrinsic to membrane;intrinsic to organelle memb…	biological regulation;cellular component organization;cellular localization;cellular membrane organization;cellular process;establishment of localization;Golgi vesicle transport;localization;membrane organization;transport;vesicle-mediated transport	cell part;cell surface;Golgi apparatus;intracellular membrane-bounded organelle;intracellular organelle;organelle		Rer1	ALFANO_MYC_TARGETS;BLALOCK_ALZHEIMERS_DISEASE_UP;BROWNE_HCMV_INFECTION_1HR_DN;BROWNE_HCMV_INFECTION_30MIN_DN;BROWNE_HCMV_INFECTION_48HR_DN;CATRRAGC_UNKNOWN;CELLULAR_LOCALIZATION;chr1p36;CYTOPLASM;CYTOPLASMIC_PART;DIAZ_CHRONIC_MEYLOGENOUS_LEUKEMIA_UP;ENDOMEMBRANE_SYSTEM;ENK_UV_RESPONSE_KERATINOCYTE_UP;ESTABLISHMENT_OF_CELLULAR_LOCALIZATION;ESTABLISHMENT_OF_LOCALIZATION;GOLGI_APPARATUS;GOLGI_APPARA…	Acetylation;Completeproteome;Golgiapparatus;Membrane;Phosphoprotein;Referenceproteome;Transmembrane;Transmembranehelix		6	6	6	37.2	37.2	37.2	22.958	64.815	2593500000	1725300000	868170000	O15258	O15258	Protein RER1	RER1
-0.683303	-0.554082	0.191567	-0.0732091	-0.422141	0.157044	-0.903069	-0.453259	-0.46403	-0.430016	-0.355652	-0.142609	0.0779642	-0.817163	0.735576	0.230044	0.0900519	-0.621583	-0.282443	0.279532	-0.0790801	0.0859052	0.0859052	biological regulation;cellular component organization;cellular component organization at cellular level;cellular component organization or biogenesis;cellular component organization or biogenesis at cellular level;cellular process;Golgi organization;organelle organization;positive regulation of biological process;positive regulation of cellular component organization;positive regulation of cellul…		cell part;cytoplasmic part;endoplasmic reticulum membrane;endoplasmic reticulum part;endoplasmic reticulum-Golgi intermediate compartment;endoplasmic reticulum-Golgi intermediate compartment membrane;Golgi apparatus part;Golgi membrane;integral to membrane;intracellular membrane-bounded organelle;intracellular organelle;intracellular organelle part;intracellular part;intrinsic to membrane;membran…	biological regulation;cellular component organization;cellular process;Golgi organization;organelle organization;regulation of organelle organization	cell part;intracellular membrane-bounded organelle;intracellular organelle;membrane;organelle		SURF4	CAGGTG_V$E12_Q6;chr9q33;CYTOPLASM;CYTOPLASMIC_PART;ER_GOLGI_INTERMEDIATE_COMPARTMENT;FEVR_CTNNB1_TARGETS_UP;GCANCTGNY_V$MYOD_Q6;GRAESSMANN_APOPTOSIS_BY_DOXORUBICIN_UP;GRAESSMANN_APOPTOSIS_BY_SERUM_DEPRIVATION_UP;GRAESSMANN_RESPONSE_TO_MC_AND_DOXORUBICIN_UP;GSE11057_NAIVE_VS_CENT_MEMORY_CD4_TCELL_DN;GSE15324_NAIVE_VS_ACTIVATED_ELF4_KO_CD8_TCELL_DN;GSE15930_NAIVE_VS_24H_IN_VITRO_STIM_CD8_TCELL_UP;G…	Alternativesplicing;Completeproteome;Endoplasmicreticulum;Golgiapparatus;Membrane;Referenceproteome;Transmembrane;Transmembranehelix		6	6	6	46.5	46.5	46.5	17.97	98.329	9885000000	5928300000	3956700000	O15260-2;O15260;O15260-3	O15260-2;O15260;O15260-3	Surfeit locus protein 4	SURF4
-0.617182	-0.613363	0.523853	0.140491	0.12711	0.21808	-0.446256	-0.435468	-0.804343	0.54067	0.448854	0.304405	0.00872809	-0.0770121	0.323101	0.181714	-0.19098	0.0168174	0.308363	0.177296	-0.209352	0.369244	0.177296	alcohol biosynthetic process;alcohol metabolic process;amine metabolic process;biosynthetic process;cellular biosynthetic process;cellular lipid metabolic process;cellular metabolic process;cellular nitrogen compound biosynthetic process;cellular nitrogen compound metabolic process;cellular process;ceramide biosynthetic process;ceramide metabolic process;lipid biosynthetic process;lipid metabolic…	binding;C-acyltransferase activity;catalytic activity;cofactor binding;C-palmitoyltransferase activity;palmitoyltransferase activity;pyridoxal phosphate binding;serine C-palmitoyltransferase activity;transferase activity;transferase activity, transferring acyl groups;transferase activity, transferring acyl groups other than amino-acyl groups;vitamin B6 binding;vitamin binding	cell part;cytoplasmic part;endoplasmic reticulum membrane;endoplasmic reticulum palmitoyltransferase complex;endoplasmic reticulum part;integral to membrane;intracellular organelle part;intracellular part;intrinsic to membrane;macromolecular complex;membrane;membrane part;organelle membrane;organelle part;palmitoyltransferase complex;protein complex;serine C-palmitoyltransferase complex;SPOTS com…	alcohol metabolic process;amine metabolic process;biosynthetic process;cellular lipid metabolic process;cellular metabolic process;cellular nitrogen compound metabolic process;cellular process;lipid metabolic process;metabolic process;nitrogen compound metabolic process;primary metabolic process;small molecule metabolic process	cell part;macromolecular complex;membrane;protein complex	Sphingolipid metabolism	Aminotran_1_2	AAGCACT,MIR-520F;BONCI_TARGETS_OF_MIR15A_AND_MIR16_1;BRUINS_UVC_RESPONSE_LATE;BRUINS_UVC_RESPONSE_VIA_TP53_GROUP_B;CELLULAR_LIPID_METABOLIC_PROCESS;chr9q21;DIAZ_CHRONIC_MEYLOGENOUS_LEUKEMIA_UP;DOUGLAS_BMI1_TARGETS_UP;GCM_BAG5;GCM_CHUK;GCM_NF2;GCM_NUMA1;GCM_RAB10;GRAESSMANN_APOPTOSIS_BY_SERUM_DEPRIVATION_UP;GSE10463_CD40L_AND_VA347_VS_CD40L_IN_DC_UP;GSE13484_12H_UNSTIM_VS_YF17D_VACCINE_STIM_PBMC_U…	Acyltransferase;Alternativesplicing;Completeproteome;Diseasemutation;Endoplasmicreticulum;Lipidmetabolism;Membrane;Neurodegeneration;Neuropathy;Phosphoprotein;Polymorphism;Pyridoxalphosphate;Referenceproteome;Sphingolipidmetabolism;Transferase;Transmembrane;Transmembranehelix	Serine-palmitoyltransferase (SPT) complex	19	19	19	55.6	55.6	55.6	52.743	165.46	3668300000	2402600000	1265700000	O15269;O15269-2	O15269	Serine palmitoyltransferase 1	SPTLC1
0.294706	0.635204	1.31069	0.897996	0.957432	0.634721	0.347726	0.563076	0.38121	1.5399	1.20923	1.07798	0.339528	0.605732	0.384014	0.26837	-0.253993	0.229209	0.311235	0.120551	-0.295193	0.258006	0.229209	alcohol biosynthetic process;alcohol metabolic process;amine metabolic process;biosynthetic process;cellular biosynthetic process;cellular lipid metabolic process;cellular metabolic process;cellular nitrogen compound biosynthetic process;cellular nitrogen compound metabolic process;cellular process;ceramide biosynthetic process;ceramide metabolic process;lipid biosynthetic process;lipid metabolic…	binding;C-acyltransferase activity;catalytic activity;cofactor binding;C-palmitoyltransferase activity;palmitoyltransferase activity;pyridoxal phosphate binding;serine C-palmitoyltransferase activity;transferase activity;transferase activity, transferring acyl groups;transferase activity, transferring acyl groups other than amino-acyl groups;vitamin B6 binding;vitamin binding	cell part;cytoplasmic part;endoplasmic reticulum membrane;endoplasmic reticulum palmitoyltransferase complex;endoplasmic reticulum part;integral to membrane;intracellular membrane-bounded organelle;intracellular organelle;intracellular organelle part;intracellular part;intrinsic to membrane;macromolecular complex;membrane;membrane part;membrane-bounded organelle;mitochondrion;organelle;organelle …	alcohol metabolic process;amine metabolic process;biosynthetic process;cellular lipid metabolic process;cellular metabolic process;cellular nitrogen compound metabolic process;cellular process;lipid metabolic process;metabolic process;nitrogen compound metabolic process;primary metabolic process;small molecule metabolic process	cell part;intracellular membrane-bounded organelle;intracellular organelle;macromolecular complex;membrane;mitochondrion;organelle;protein complex	Sphingolipid metabolism	Aminotran_1_2	AAAGACA,MIR-511;AAAYRNCTG_UNKNOWN;ACCAAAG,MIR-9;AGCYRWTTC_UNKNOWN;ATM_DN.V1_DN;BENPORATH_MYC_MAX_TARGETS;BLALOCK_ALZHEIMERS_DISEASE_UP;BONOME_OVARIAN_CANCER_SURVIVAL_OPTIMAL_DEBULKING;BOQUEST_STEM_CELL_CULTURED_VS_FRESH_UP;BOQUEST_STEM_CELL_DN;BRUINS_UVC_RESPONSE_EARLY_LATE;BUYTAERT_PHOTODYNAMIC_THERAPY_STRESS_UP;BYSTRYKH_HEMATOPOIESIS_STEM_CELL_AND_BRAIN_QTL_TRANS;CAGGTG_V$E12_Q6;CAIRO_HEPATOBLA…	Acyltransferase;Completeproteome;Diseasemutation;Endoplasmicreticulum;Lipidmetabolism;Membrane;Neuropathy;Pyridoxalphosphate;Referenceproteome;Sphingolipidmetabolism;Transferase;Transmembrane;Transmembranehelix	Serine-palmitoyltransferase (SPT) complex	25	25	25	51.4	51.4	51.4	62.924	208.78	3212900000	2446100000	766760000	O15270	O15270	Serine palmitoyltransferase 2	SPTLC2
0.0052672	-0.100248	0.103215	-0.248798	-0.0990313	0.326757	-0.327044	-0.0358045	-0.277074	0.088185	0.0388723	0.00928257	0.302675	-0.0644103	0.407286	-0.0410717	-0.176826	-0.0150302	0.28767	0.108314	-0.0240816	0.262634	-0.0150302	apoptosis;biological regulation;carbohydrate metabolic process;cell communication;cell death;cellular carbohydrate metabolic process;cellular component organization;cellular component organization at cellular level;cellular component organization or biogenesis;cellular component organization or biogenesis at cellular level;cellular macromolecule metabolic process;cellular metabolic process;cellul…	acetylglucosaminyltransferase activity;binding;catalytic activity;enzyme activator activity;enzyme regulator activity;lipid binding;phosphatidylinositol binding;phosphatidylinositol-3,4,5-trisphosphate binding;phospholipid binding;protein N-acetylglucosaminyltransferase activity;transferase activity;transferase activity, transferring glycosyl groups;transferase activity, transferring hexosyl grou…	cell part;cytoplasm;cytoplasmic part;cytoskeletal part;cytosol;histone acetyltransferase complex;histone methyltransferase complex;intracellular membrane-bounded organelle;intracellular organelle;intracellular organelle part;intracellular part;macromolecular complex;membrane;membrane-bounded organelle;methyltransferase complex;microtubule organizing center;mitochondrion;MLL5-L complex;nuclear par…	biological regulation;carbohydrate metabolic process;cell communication;cell death;cellular component organization;cellular metabolic process;cellular process;chromatin modification;chromatin organization;chromosome organization;death;histone modification;macromolecule metabolic process;macromolecule modification;metabolic process;one-carbon metabolic process;organelle organization;peptidyl-amino…	cell part;cytoplasm;cytosol;histone methyltransferase complex;intracellular membrane-bounded organelle;intracellular organelle;macromolecular complex;membrane;microtubule organizing center;mitochondrion;nucleoplasm;nucleus;organelle;plasma membrane;protein complex	Other types of O-glycan biosynthesis	Glyco_transf_41;TPR_1	AAACCAC,MIR-140;AACATTC,MIR-409-3P;AACGGTT,MIR-451;AAGCAAT,MIR-137;ACATTCC,MIR-1,MIR-206;ACETYLGLUCOSAMINYLTRANSFERASE_ACTIVITY;ACEVEDO_FGFR1_TARGETS_IN_PROSTATE_CANCER_MODEL_DN;ACTGCAG,MIR-17-3P;AGCGCAG,MIR-191;AGGAAGC,MIR-516-3P;AGGAGTG,MIR-483;AGGCACT,MIR-515-3P;AGGGCAG,MIR-18A;AGGTGCA,MIR-500;AMUNDSON_RESPONSE_TO_ARSENITE;ATAACCT,MIR-154;ATGCAGT,MIR-217;ATGCTGC,MIR-103,MIR-107;ATGTAGC,MIR-221…	3D-structure;Acetylation;Alternativesplicing;Apoptosis;Biologicalrhythms;Cellmembrane;Chromatinregulator;Completeproteome;Cytoplasm;Directproteinsequencing;Glycoprotein;Glycosyltransferase;Lipid-binding;Membrane;Mitochondrion;Nucleus;Phosphoprotein;Polymorphism;Referenceproteome;Repeat;TPRrepeat;Transferase;Ublconjugation	HCF-1 complex;OGT-TRAK1-TRAK2 complex	33	33	2	42.5	42.5	2.8	116.92	210.6	3329400000	1996800000	1332600000	O15294;O15294-2;O15294-4	O15294;O15294-2;O15294-4	UDP-N-acetylglucosamine--peptide N-acetylglucosaminyltransferase 110 kDa subunit	OGT
0.204707	-0.229471	-1.6585	0.159489	-0.578573	NaN	0.15095	-0.00203866	0.393059	-0.777679	-1.45587	-1.58437	NaN	-0.362645	0.466086	-0.206746	0.62253	0.880825	-1.61536	-1.00579	NaN	-0.513595	-0.36017	alcohol biosynthetic process;alcohol metabolic process;biosynthetic process;carbohydrate biosynthetic process;carbohydrate metabolic process;cellular biosynthetic process;cellular carbohydrate biosynthetic process;cellular carbohydrate metabolic process;cellular macromolecule metabolic process;cellular metabolic process;cellular nitrogen compound metabolic process;cellular process;cellular protei…	catalytic activity;intramolecular transferase activity;intramolecular transferase activity, phosphotransferases;isomerase activity;phosphomannomutase activity	cell body;cell part;cytoplasmic part;cytosol;extracellular membrane-bounded organelle;extracellular organelle;extracellular region part;extracellular vesicular exosome;intracellular part;membrane-bounded organelle;membrane-bounded vesicle;neuronal cell body;organelle;vesicle	alcohol metabolic process;biosynthetic process;carbohydrate metabolic process;cellular metabolic process;cellular nitrogen compound metabolic process;cellular process;macromolecule metabolic process;macromolecule modification;metabolic process;nitrogen compound metabolic process;nucleobase-containing compound metabolic process;nucleotide-sugar metabolic process;oligosaccharide metabolic process;p…	cell body;cell part;cytosol;extracellular organelle;neuronal cell body;organelle;vesicle	Amino sugar and nucleotide sugar metabolism;Fructose and mannose metabolism	PMM	ALCOHOL_METABOLIC_PROCESS;BENPORATH_MYC_MAX_TARGETS;BHAT_ESR1_TARGETS_NOT_VIA_AKT1_UP;BHAT_ESR1_TARGETS_VIA_AKT1_UP;BILD_MYC_ONCOGENIC_SIGNATURE;BIOSYNTHETIC_PROCESS;BYSTRYKH_HEMATOPOIESIS_STEM_CELL_QTL_TRANS;CARBOHYDRATE_BIOSYNTHETIC_PROCESS;CARBOHYDRATE_METABOLIC_PROCESS;CELLULAR_BIOSYNTHETIC_PROCESS;CELLULAR_CARBOHYDRATE_METABOLIC_PROCESS;chr16p13;DACOSTA_UV_RESPONSE_VIA_ERCC3_COMMON_DN;DANG_B…	3D-structure;Acetylation;Alternativesplicing;Completeproteome;Congenitaldisorderofglycosylation;Cytoplasm;Diseasemutation;Isomerase;Polymorphism;Referenceproteome		7	7	7	43.1	43.1	43.1	28.082	123.36	615230000	376700000	238530000	O15305;O15305-2	O15305;O15305-2	Phosphomannomutase 2	PMM2
-0.110927	-0.0748281	0.546699	0.387068	0.352796	0.573668	-0.0339404	0.551286	-0.218228	0.547338	0.317246	0.231333	0.636824	0.323844	0.377784	0.662213	-0.1434	0.000639081	-0.0698215	-0.121464	0.0631552	0.357785	0.000639081	biological regulation;chemical homeostasis;cholesterol homeostasis;homeostatic process;lipid homeostasis;positive regulation of catalytic activity;positive regulation of molecular function;regulation of biological process;regulation of biological quality;regulation of catalytic activity;regulation of metabolic process;regulation of molecular function;sterol homeostasis;triglyceride homeostasis	enzyme activator activity;enzyme regulator activity	cell part;cytoplasmic part;endoplasmic reticulum exit site;endoplasmic reticulum part;extracellular region;intracellular organelle part;intracellular part;membrane;organelle part	biological regulation;homeostatic process	cell part;extracellular region;membrane		SH3_2	ACOSTA_PROLIFERATION_INDEPENDENT_MYC_TARGETS_DN;ATM_DN.V1_DN;BAELDE_DIABETIC_NEPHROPATHY_UP;BOCHKIS_FOXA2_TARGETS;BRACHAT_RESPONSE_TO_CAMPTOTHECIN_DN;BRACHAT_RESPONSE_TO_METHOTREXATE_DN;CACGTG_V$MYC_Q2;CAGGTA_V$AREB6_01;CHEMNITZ_RESPONSE_TO_PROSTAGLANDIN_E2_DN;chr14q13;CHUANG_OXIDATIVE_STRESS_RESPONSE_UP;CTAWWWATA_V$RSRFC4_Q2;CTTTAAR_UNKNOWN;DACOSTA_UV_RESPONSE_VIA_ERCC3_DN;DACOSTA_UV_RESPONSE_VI…	Alternativesplicing;Coiledcoil;Completeproteome;Glycoprotein;Phosphoprotein;Polymorphism;Referenceproteome;Secreted;SH3domain;Signal		24	24	20	41	41	35.1	81.84	217.19	692120000	449490000	242640000	O15320-8;O15320-4;O15320-3;O15320-10;O15320;Q96PC5;O15320-6;O15320-7;O15320-2;O15320-5;O15320-9;Q96RT6;Q8IX95	O15320-8;O15320-4;O15320-3;O15320-10;O15320;Q96PC5;O15320-6;O15320-7;O15320-2;O15320-5;O15320-9	cTAGE family member 5;Melanoma inhibitory activity protein 2	CTAGE5;MIA2
0.422138	-0.416413	-1.71163	-0.390367	-0.364425	-0.154216	-0.267348	1.50292	0.0500156	-0.167527	-0.509317	-0.990648	0.260827	-0.258561	0.204866	1.08078	0.466429	1.5441	-0.11895	-0.626223	0.415043	0.00878721	0.415043	biological regulation;cellular component organization;cellular component organization at cellular level;cellular component organization or biogenesis;cellular component organization or biogenesis at cellular level;cellular macromolecule metabolic process;cellular metabolic process;cellular nitrogen compound metabolic process;cellular process;chromatin modification;chromatin organization;chromatin…	binding;chromatin binding;DNA bending activity;DNA binding;double-stranded DNA binding;nucleic acid binding;structure-specific DNA binding	cell part;chromosome;intracellular membrane-bounded organelle;intracellular non-membrane-bounded organelle;intracellular organelle;intracellular part;membrane-bounded organelle;non-membrane-bounded organelle;nucleus;organelle	biological regulation;cellular component organization;cellular metabolic process;cellular nitrogen compound metabolic process;cellular process;chromatin modification;chromatin organization;chromosome organization;developmental process;DNA metabolic process;DNA recombination;macromolecule metabolic process;metabolic process;multicellular organismal development;multicellular organismal process;nitr…	cell part;chromosome;intracellular membrane-bounded organelle;intracellular non-membrane-bounded organelle;intracellular organelle;nucleus;organelle		HMG_box;HMG_box_2	ACTGTGA,MIR-27A,MIR-27B;AFFAR_YY1_TARGETS_DN;ALFANO_MYC_TARGETS;ATTACAT,MIR-380-3P;BENPORATH_CYCLING_GENES;BENPORATH_ES_1;BENPORATH_ES_CORE_NINE;BENPORATH_ES_CORE_NINE_CORRELATED;BERENJENO_TRANSFORMED_BY_RHOA_UP;BIDUS_METASTASIS_UP;BLALOCK_ALZHEIMERS_DISEASE_INCIPIENT_UP;BLALOCK_ALZHEIMERS_DISEASE_UP;BLUM_RESPONSE_TO_SALIRASIB_DN;BONOME_OVARIAN_CANCER_SURVIVAL_SUBOPTIMAL_DEBULKING;CACTGTG,MIR-128…	3D-structure;Chromosome;Completeproteome;DNA-binding;Microphthalmia;Nucleus;Polymorphism;Referenceproteome;Repeat		12	11	11	45	43.5	43.5	22.98	39.312	2521900000	1660700000	861230000	O15347	O15347	High mobility group protein B3	HMGB3
-0.627936	-1.12509	-1.37093	-0.674967	-0.967629	-0.875745	-0.865386	-0.164699	-0.862186	-0.404228	-0.723063	-1.2671	-0.729428	-0.847853	0.213157	0.463237	0.262907	0.966699	-0.0480962	-0.299475	0.146317	0.0175322	0.146317	biological regulation;cell cycle arrest;cell cycle process;cellular macromolecule metabolic process;cellular metabolic process;cellular process;cellular protein metabolic process;dephosphorylation;macromolecule metabolic process;macromolecule modification;metabolic process;negative regulation of biological process;negative regulation of cell cycle;negative regulation of cellular process;peptidyl-…	binding;catalytic activity;cation binding;hydrolase activity;hydrolase activity, acting on ester bonds;ion binding;metal ion binding;phosphatase activity;phosphoprotein phosphatase activity;phosphoric ester hydrolase activity;protein serine/threonine phosphatase activity	cell part;cytoplasm;intracellular membrane-bounded organelle;intracellular organelle;intracellular organelle part;intracellular part;membrane-bounded organelle;nuclear part;nucleoplasm;nucleus;organelle;organelle part	biological regulation;cellular metabolic process;cellular process;macromolecule metabolic process;macromolecule modification;metabolic process;phosphorus metabolic process;primary metabolic process;protein dephosphorylation;protein metabolic process;protein modification process;regulation of cell cycle	cell part;cytoplasm;intracellular membrane-bounded organelle;intracellular organelle;nucleoplasm;nucleus;organelle		PP2C	ACTTTAT,MIR-142-5P;ATTCTTT,MIR-186;BANDRES_RESPONSE_TO_CARMUSTIN_MGMT_48HR_DN;BANDRES_RESPONSE_TO_CARMUSTIN_WITHOUT_MGMT_48HR_DN;BILANGES_RAPAMYCIN_SENSITIVE_VIA_TSC1_AND_TSC2;BIOPOLYMER_METABOLIC_PROCESS;BIOPOLYMER_MODIFICATION;BROWNE_HCMV_INFECTION_18HR_UP;BROWNE_HCMV_INFECTION_24HR_UP;BURTON_ADIPOGENESIS_4;CASORELLI_ACUTE_PROMYELOCYTIC_LEUKEMIA_DN;CELL_CYCLE_ARREST_GO_0007050;CELL_CYCLE_GO_000…	Acetylation;Completeproteome;Cytoplasm;Hydrolase;Magnesium;Manganese;Metal-binding;Phosphoprotein;Proteinphosphatase;Referenceproteome;Repeat	Spliceosome	22	22	22	56.2	56.2	56.2	59.271	323.31	6342800000	3305300000	3037500000	O15355	O15355	Protein phosphatase 1G	PPM1G
-0.767406	-0.143695	-0.330721	-0.0189359	-1.67077	-1.40164	-0.121638	-0.725178	0.010478	-1.41348	-0.514964	-1.16584	-1.64368	-1.12585	0.225762	0.0422277	0.154173	-1.08276	-0.496028	0.504933	-0.242046	-1.00421	-0.242046	actin cytoskeleton organization;actin filament organization;actin filament-based process;alcohol metabolic process;biological adhesion;biological regulation;biosynthetic process;carbohydrate metabolic process;cell adhesion;cellular biosynthetic process;cellular carbohydrate metabolic process;cellular component organization;cellular component organization at cellular level;cellular component organ…	binding;catalytic activity;hydrolase activity;protein binding;protein domain specific binding;SH2 domain binding	cell part;cell projection;cytoplasm;cytoplasmic part;cytoskeleton;cytosol;filopodium;Golgi apparatus;intracellular membrane-bounded organelle;intracellular non-membrane-bounded organelle;intracellular organelle;intracellular part;lamellipodium;membrane;membrane-bounded organelle;non-membrane-bounded organelle;organelle;plasma membrane	alcohol metabolic process;biological adhesion;biological regulation;biosynthetic process;carbohydrate metabolic process;cell adhesion;cellular component organization;cellular lipid metabolic process;cellular membrane organization;cellular metabolic process;cellular process;cytoskeleton organization;developmental process;endocytosis;establishment of localization;immune system process;lipid metabol…	cell part;cell projection;cytoplasm;cytoskeleton;cytosol;filopodium;Golgi apparatus;intracellular membrane-bounded organelle;intracellular non-membrane-bounded organelle;intracellular organelle;membrane;organelle;plasma membrane	Inositol phosphate metabolism;Phosphatidylinositol signaling system	Exo_endo_phos;SAM_1;SH2	AACTTT_UNKNOWN;ATGAAGG,MIR-205;BANDRES_RESPONSE_TO_CARMUSTIN_MGMT_48HR_DN;BANDRES_RESPONSE_TO_CARMUSTIN_WITHOUT_MGMT_24HR_DN;BANDRES_RESPONSE_TO_CARMUSTIN_WITHOUT_MGMT_48HR_DN;BIOCARTA_IGF1MTOR_PATHWAY;BLALOCK_ALZHEIMERS_DISEASE_UP;CAGCTG_V$AP4_Q5;chr11q23;CRX_NRL_DN.V1_DN;CTAWWWATA_V$RSRFC4_Q2;CTGYNNCTYTAA_UNKNOWN;CTTTAAR_UNKNOWN;DAIRKEE_CANCER_PRONE_RESPONSE_BPA;DELACROIX_RAR_BOUND_ES;DELACROIX…	3D-structure;Actin-binding;Alternativesplicing;Celladhesion;Cellprojection;Completeproteome;Cytoplasm;Cytoskeleton;Diabetesmellitus;Diseasemutation;Hydrolase;Immunity;Membrane;Phosphoprotein;Polymorphism;Referenceproteome;SH2domain;SH3-binding		17	15	15	19.1	17.2	17.2	138.6	58.58	73487000000	414530000	73073000000	O15357;O15357-2	O15357;O15357-2	Phosphatidylinositol 3,4,5-trisphosphate 5-phosphatase 2	INPPL1
-0.557675	-0.270248	-0.0107488	-0.612138	-0.493856	-0.512214	-0.795649	-0.533052	-0.52021	-0.522876	-0.478342	-0.149739	-0.320634	-0.706755	0.979167	0.0246222	-0.249962	-0.512127	0.133795	0.344117	0.191579	0.088894	0.088894	biological regulation;biosynthetic process;cellular biosynthetic process;cellular component assembly;cellular component assembly at cellular level;cellular component organization;cellular component organization at cellular level;cellular component organization or biogenesis;cellular component organization or biogenesis at cellular level;cellular macromolecular complex assembly;cellular macromolec…	binding;nucleic acid binding;RNA binding;translation factor activity, nucleic acid binding;translation initiation factor activity	cell part;cytoplasmic part;cytosol;eukaryotic 43S preinitiation complex;eukaryotic 48S preinitiation complex;eukaryotic translation initiation factor 3 complex;eukaryotic translation initiation factor 3 complex, eIF3m;intracellular part;macromolecular complex;membrane;protein complex;ribonucleoprotein complex;translation preinitiation complex	biological regulation;biosynthetic process;cellular component assembly;cellular component organization;cellular macromolecular complex assembly;cellular metabolic process;cellular process;macromolecular complex assembly;macromolecule metabolic process;metabolic process;primary metabolic process;protein metabolic process;regulation of translation;ribonucleoprotein complex assembly;translation;tran…	cell part;cytosol;macromolecular complex;membrane;protein complex;ribonucleoprotein complex	RNA transport	eIF-3_zeta	AGUIRRE_PANCREATIC_CANCER_COPY_NUMBER_DN;BENPORATH_NANOG_TARGETS;BIOSYNTHETIC_PROCESS;BLALOCK_ALZHEIMERS_DISEASE_DN;BRUINS_UVC_RESPONSE_VIA_TP53_GROUP_C;CELLULAR_BIOSYNTHETIC_PROCESS;CELLULAR_COMPONENT_ASSEMBLY;CELLULAR_MACROMOLECULE_METABOLIC_PROCESS;CELLULAR_PROTEIN_METABOLIC_PROCESS;chr22q13;CYTOPLASM;CYTOPLASMIC_PART;EUKARYOTIC_TRANSLATION_INITIATION_FACTOR_3_COMPLEX;FLOTHO_PEDIATRIC_ALL_THER…	Acetylation;Alternativesplicing;Completeproteome;Cytoplasm;Initiationfactor;Phosphoprotein;Proteinbiosynthesis;Referenceproteome	eIF3 complex (EIF3S6, EIF3S5, EIF3S4, EIF3S3, EIF3S6IP, EIF3S2, EIF3S9, EIF3S12, EIF3S10, EIF3S8, EIF3S1, EIF3S7);eIF3 complex (EIF3S6, EIF3S5, EIF3S4, EIF3S3, EIF3S6IP, EIF3S2, EIF3S9, EIF3S12, EIF3S10, EIF3S8, EIF3S1, EIF3S7, PCID1)	27	27	27	64.5	64.5	64.5	62.039	323.31	14336000000	7834800000	6501400000	O15371-3;O15371;O15371-2	O15371-3;O15371;O15371-2	Eukaryotic translation initiation factor 3 subunit D	EIF3D
-0.539259	-0.39526	0.105403	-0.577372	-0.4566	-0.307846	-0.792703	-0.629138	-0.697669	-0.46741	-0.688211	-0.0618447	-0.243262	-0.713633	0.532481	-0.0898784	-0.302408	-0.572814	-0.110839	0.394755	0.0645836	0.0790694	-0.0898784	biological regulation;biosynthetic process;cellular biosynthetic process;cellular component assembly;cellular component assembly at cellular level;cellular component organization;cellular component organization at cellular level;cellular component organization or biogenesis;cellular component organization or biogenesis at cellular level;cellular macromolecular complex assembly;cellular macromolec…	binding;nucleic acid binding;RNA binding;translation factor activity, nucleic acid binding;translation initiation factor activity	cell part;cytoplasmic part;cytosol;eukaryotic 43S preinitiation complex;eukaryotic 48S preinitiation complex;eukaryotic translation initiation factor 3 complex;eukaryotic translation initiation factor 3 complex, eIF3m;extracellular membrane-bounded organelle;extracellular organelle;extracellular region part;extracellular vesicular exosome;intracellular part;macromolecular complex;membrane;membran…	biological regulation;biosynthetic process;cellular component assembly;cellular component organization;cellular macromolecular complex assembly;cellular metabolic process;cellular process;macromolecular complex assembly;macromolecule metabolic process;metabolic process;primary metabolic process;protein metabolic process;regulation of translation;ribonucleoprotein complex assembly;translation;tran…	cell part;cytosol;extracellular organelle;macromolecular complex;membrane;organelle;protein complex;ribonucleoprotein complex;vesicle	Measles;RNA transport	JAB	ACEVEDO_LIVER_CANCER_UP;ALONSO_METASTASIS_UP;BILANGES_SERUM_AND_RAPAMYCIN_SENSITIVE_GENES;BILANGES_SERUM_RESPONSE_TRANSLATION;BIOSYNTHETIC_PROCESS;BLUM_RESPONSE_TO_SALIRASIB_UP;BORCZUK_MALIGNANT_MESOTHELIOMA_UP;BOYAULT_LIVER_CANCER_SUBCLASS_G3_UP;CAIRO_HEPATOBLASTOMA_CLASSES_UP;CELLULAR_BIOSYNTHETIC_PROCESS;CELLULAR_COMPONENT_ASSEMBLY;CELLULAR_MACROMOLECULE_METABOLIC_PROCESS;CELLULAR_PROTEIN_META…	3D-structure;Completeproteome;Cytoplasm;Initiationfactor;Phosphoprotein;Proteinbiosynthesis;Referenceproteome	eIF3 complex (EIF3S6, EIF3S5, EIF3S4, EIF3S3, EIF3S6IP, EIF3S2, EIF3S9, EIF3S12, EIF3S10, EIF3S8, EIF3S1, EIF3S7);eIF3 complex (EIF3S6, EIF3S5, EIF3S4, EIF3S3, EIF3S6IP, EIF3S2, EIF3S9, EIF3S12, EIF3S10, EIF3S8, EIF3S1, EIF3S7, PCID1)	24	24	24	75.3	75.3	75.3	39.93	323.31	5772300000	3208300000	2564000000	O15372	O15372	Eukaryotic translation initiation factor 3 subunit H	EIF3H
0.38203	-0.183265	NaN	-0.234364	0.649412	0.516691	0.206898	0.567867	0.162334	NaN	0.487305	0.28498	0.607162	0.320988	0.264029	0.185837	0.345599	NaN	0.721669	-0.364432	0.0904707	0.11409	0.149964	biological regulation;biosynthetic process;cell surface receptor linked signaling pathway;cellular biosynthetic process;cellular component assembly;cellular component assembly at cellular level;cellular component organization;cellular component organization at cellular level;cellular component organization or biogenesis;cellular component organization or biogenesis at cellular level;cellular lipi…	binding;catalytic activity;chromatin binding;chromatin DNA binding;cyclin binding;deacetylase activity;DNA binding;enzyme binding;histone deacetylase activity;histone deacetylase activity (H3-K14 specific);histone deacetylase activity (H3-K9 specific);histone deacetylase binding;hydrolase activity;hydrolase activity, acting on carbon-nitrogen (but not peptide) bonds;hydrolase activity, acting on …	cell part;chromatin remodeling complex;cytoplasm;cytoplasmic part;cytoskeletal part;Golgi apparatus;histone deacetylase complex;intracellular membrane-bounded organelle;intracellular organelle;intracellular organelle part;intracellular part;macromolecular complex;membrane;membrane-bounded organelle;microtubule;nuclear part;nucleoplasm;nucleoplasm part;nucleus;organelle;organelle part;plasma membr…	biological regulation;biosynthetic process;cellular component assembly;cellular component organization;cellular lipid metabolic process;cellular metabolic process;cellular nitrogen compound metabolic process;cellular process;chromatin modification;chromatin organization;chromosome organization;cytoskeleton organization;lipid metabolic process;macromolecule metabolic process;macromolecule modifica…	cell part;chromatin remodeling complex;cytoplasm;Golgi apparatus;intracellular membrane-bounded organelle;intracellular organelle;macromolecular complex;membrane;nucleoplasm;nucleus;organelle;plasma membrane;protein complex;transcriptional repressor complex		Hist_deacetyl	ANTI_APOPTOSIS;APOPTOSIS_GO;BENPORATH_CYCLING_GENES;BENPORATH_MYC_TARGETS_WITH_EBOX;BIOCARTA_CARM_ER_PATHWAY;BIOCARTA_RARRXR_PATHWAY;BIOCARTA_RELA_PATHWAY;CAGGTG_V$E12_Q6;CELL_DEVELOPMENT;CHEN_NEUROBLASTOMA_COPY_NUMBER_GAINS;chr5q31;CHROMATIN_MODIFICATION;CHROMOSOME_ORGANIZATION_AND_BIOGENESIS;CTGCAGY_UNKNOWN;CYTOPLASM;DAIRKEE_TERT_TARGETS_UP;DANG_BOUND_BY_MYC;DEACETYLASE_ACTIVITY;DIAZ_CHRONIC_ME…	3D-structure;Alternativesplicing;Chromatinregulator;Completeproteome;Cytoplasm;Hydrolase;Isopeptidebond;Nucleus;Phosphoprotein;Polymorphism;Referenceproteome;Repressor;Transcription;Transcriptionregulation;Ublconjugation	ANCO1-HDAC3 complex;Emerin complex 32;Emerin regulatory complex;Kaiso-NCOR complex;NCOR complex;NCOR1 complex;NCOR2 complex;NCOR-HDAC3 complex;SMRT complex;SMRT core complex	8	7	7	25.5	23.6	23.6	48.847	45.315	573830000	378540000	195290000	O15379;O15379-2	O15379;O15379-2	Histone deacetylase 3	HDAC3
-1.4518	-1.24642	-0.322638	-1.63896	-0.367848	-0.0447582	-1.077	-1.66318	-1.45597	-0.152379	0.0699744	0.0928519	-0.129788	-0.44006	0.219949	-0.211377	-0.20955	0.170259	1.70893	0.4607	-0.0850301	0.63694	0.170259		adenyl nucleotide binding;adenyl ribonucleotide binding;ATP binding;binding;nucleotide binding;purine nucleotide binding;purine ribonucleoside triphosphate binding;purine ribonucleotide binding;ribonucleotide binding	cell part;cytoplasm;cytoplasmic part;intracellular membrane-bounded organelle;intracellular non-membrane-bounded organelle;intracellular organelle;intracellular organelle part;intracellular part;membrane;membrane-bounded organelle;mitochondrion;non-membrane-bounded organelle;nuclear part;nucleolus;nucleus;organelle;organelle part;plasma membrane		cell part;cytoplasm;intracellular membrane-bounded organelle;intracellular non-membrane-bounded organelle;intracellular organelle;membrane;mitochondrion;nucleolus;nucleus;organelle;plasma membrane	Ribosome biogenesis in eukaryotes	AAA	AACTTT_UNKNOWN;ADENYL_NUCLEOTIDE_BINDING;ADENYL_RIBONUCLEOTIDE_BINDING;ATP_BINDING;BENPORATH_NANOG_TARGETS;BROWNE_HCMV_INFECTION_4HR_DN;BYSTROEM_CORRELATED_WITH_IL5_DN;chr1q41;DACOSTA_UV_RESPONSE_VIA_ERCC3_COMMON_DN;DACOSTA_UV_RESPONSE_VIA_ERCC3_DN;DELACROIX_RARG_BOUND_MEF;DURCHDEWALD_SKIN_CARCINOGENESIS_DN;GCNP_SHH_UP_EARLY.V1_UP;GSE15930_NAIVE_VS_24H_IN_VITRO_STIM_CD8_TCELL_DN;GSE15930_NAIVE_VS…	3D-structure;Acetylation;Alternativesplicing;ATP-binding;Completeproteome;Nucleotide-binding;Nucleus;Phosphoprotein;Polymorphism;Referenceproteome;Repeat		12	12	12	20.4	20.4	20.4	85.037	40.861	649920000	348020000	301900000	O15381-5;O15381;O15381-3;O15381-2;O15381-4	O15381-5;O15381;O15381-3;O15381-2;O15381-4	Nuclear valosin-containing protein-like	NVL
0.0596799	0.446414	0.851518	0.322702	0.698544	0.649315	0.675445	0.378823	0.337527	1.037	1.11097	0.469133	0.568198	1.38994	0.187853	0.319143	-0.108887	0.185486	0.788264	-0.22941	-0.0811178	0.714492	0.185486	amine biosynthetic process;amine catabolic process;amine metabolic process;biological regulation;biosynthetic process;branched chain family amino acid biosynthetic process;branched chain family amino acid catabolic process;branched chain family amino acid metabolic process;carboxylic acid biosynthetic process;carboxylic acid catabolic process;carboxylic acid metabolic process;catabolic process;ce…	branched-chain-amino-acid transaminase activity;catalytic activity;L-isoleucine transaminase activity;L-leucine transaminase activity;L-valine transaminase activity;transaminase activity;transferase activity;transferase activity, transferring nitrogenous groups	cell part;cytoplasmic part;intracellular membrane-bounded organelle;intracellular organelle;intracellular organelle lumen;intracellular organelle part;intracellular part;membrane-bounded organelle;membrane-enclosed lumen;mitochondrial matrix;mitochondrial part;mitochondrion;organelle;organelle lumen;organelle part	amine metabolic process;biological regulation;biosynthetic process;catabolic process;cellular amino acid metabolic process;cellular ketone metabolic process;cellular metabolic process;cellular nitrogen compound metabolic process;cellular process;metabolic process;nitrogen compound metabolic process;organic acid metabolic process;primary metabolic process;small molecule metabolic process	cell part;intracellular membrane-bounded organelle;intracellular organelle;mitochondrion;organelle	Pantothenate and CoA biosynthesis;Valine, leucine and isoleucine biosynthesis;Valine, leucine and isoleucine degradation	Aminotran_4	ACACTCC,MIR-122A;ACEVEDO_FGFR1_TARGETS_IN_PROSTATE_CANCER_MODEL_DN;ACEVEDO_LIVER_CANCER_UP;ACEVEDO_LIVER_TUMOR_VS_NORMAL_ADJACENT_TISSUE_UP;ALCALA_APOPTOSIS;BAUS_TFF2_TARGETS_UP;BLALOCK_ALZHEIMERS_DISEASE_UP;BONOME_OVARIAN_CANCER_SURVIVAL_SUBOPTIMAL_DEBULKING;BURTON_ADIPOGENESIS_6;CAIRO_PML_TARGETS_BOUND_BY_MYC_DN;CHESLER_BRAIN_HIGHEST_GENETIC_VARIANCE;CHESLER_BRAIN_QTL_CIS;chr19q13;CYTOPLASM;CYT…	3D-structure;Acetylation;Alternativesplicing;Amino-acidbiosynthesis;Aminotransferase;Branched-chainaminoacidbiosynthesis;Completeproteome;Cytoplasm;Mitochondrion;Polymorphism;Pyridoxalphosphate;Referenceproteome;Transferase;Transitpeptide		12	12	3	37	37	10.2	44.287	165.1	1712100000	1269000000	443150000	O15382	O15382	Branched-chain-amino-acid aminotransferase, mitochondrial	BCAT2
-0.646239	-0.849363	-1.49995	-0.534364	-1.36831	-0.541893	-1.05418	-0.45983	-0.209262	-0.739939	-0.445162	-1.57766	-1.30503	-1.38432	0.802485	0.186409	0.6401	0.760006	0.0892025	-0.20935	-0.763135	-0.330144	0.0892025	biological regulation;cellular process;cellular response to stimulus;establishment of localization;establishment of localization in cell;establishment of protein localization;gene expression;intracellular protein transport;intracellular transport;macromolecule metabolic process;metabolic process;protein transport;regulation of biological process;regulation of cellular process;response to stimulus…	binding;enzyme binding;GTPase binding;protein binding;Ran GTPase binding;Ras GTPase binding;small GTPase binding	cell part;cytoplasmic part;cytosol;intracellular organelle part;intracellular part;nuclear part;nucleoplasm;organelle part	biological regulation;cellular process;establishment of localization;macromolecule metabolic process;metabolic process;protein transport;response to stimulus;signal transduction;transport	cell part;cytosol;nucleoplasm		Cse1;IBN_N	BROWNE_HCMV_INFECTION_30MIN_DN;BROWNE_HCMV_INFECTION_48HR_DN;BYSTRYKH_HEMATOPOIESIS_STEM_CELL_QTL_TRANS;chr12p11;DING_LUNG_CANCER_EXPRESSION_BY_COPY_NUMBER;ENZYME_BINDING;FIGUEROA_AML_METHYLATION_CLUSTER_1_UP;FIGUEROA_AML_METHYLATION_CLUSTER_3_UP;FIGUEROA_AML_METHYLATION_CLUSTER_4_UP;FIGUEROA_AML_METHYLATION_CLUSTER_6_UP;FIGUEROA_AML_METHYLATION_CLUSTER_7_UP;GCM_RAB10;GRAESSMANN_APOPTOSIS_BY_DOXO…	Alternativesplicing;Completeproteome;Cytoplasm;Nucleus;Phosphoprotein;Polymorphism;Proteintransport;Referenceproteome;Transport		15	14	14	21.1	20.2	20.2	119.94	82.258	677480000	390840000	286640000	O15397;O15397-2	O15397;O15397-2	Importin-8	IPO8
1.21931	1.50558	1.78293	1.47999	0.8562	1.16428	0.683322	0.605008	1.00223	0.299823	0.474682	0.456559	0.576926	0.599093	0.00790579	-0.614299	-0.503354	-1.48311	-1.00531	-0.399641	-0.587349	-0.0842281	-0.587349	biological regulation;cellular component assembly;cellular component assembly at cellular level;cellular component organization;cellular component organization at cellular level;cellular component organization or biogenesis;cellular component organization or biogenesis at cellular level;cellular localization;cellular membrane fusion;cellular membrane organization;cellular process;establishment of…	binding;channel inhibitor activity;channel regulator activity;chloride channel inhibitor activity;chloride channel regulator activity;ion channel inhibitor activity;protein binding;SNAP receptor activity;SNARE binding;syntaxin binding	azurophil granule;cell part;cytoplasmic membrane-bounded vesicle;cytoplasmic part;cytoplasmic vesicle;early endosome;early endosome membrane;endocytic vesicle;endomembrane system;endosomal part;endosome;endosome membrane;extracellular membrane-bounded organelle;extracellular organelle;extracellular region part;extracellular vesicular exosome;immunological synapse;integral to membrane;intracellula…	biological regulation;cellular component assembly;cellular component organization;cellular localization;cellular membrane organization;cellular process;establishment of localization;localization;membrane docking;membrane fusion;membrane organization;organelle assembly;organelle fusion;organelle localization;organelle organization;protein transport;transport;vesicle organization	cell part;cytoplasmic membrane-bounded vesicle;endomembrane system;endosome;extracellular organelle;intracellular membrane-bounded organelle;intracellular organelle;lysosome;macromolecular complex;membrane;organelle;plasma membrane;protein complex;vacuole;vesicle	Phagosome;SNARE interactions in vesicular transport	SNARE	BAELDE_DIABETIC_NEPHROPATHY_DN;BENPORATH_MYC_MAX_TARGETS;CASORELLI_ACUTE_PROMYELOCYTIC_LEUKEMIA_DN;CELLULAR_LOCALIZATION;CHEN_METABOLIC_SYNDROM_NETWORK;chr6q23;DAVICIONI_MOLECULAR_ARMS_VS_ERMS_UP;DODD_NASOPHARYNGEAL_CARCINOMA_UP;ENK_UV_RESPONSE_KERATINOCYTE_DN;ESC_V6.5_UP_LATE.V1_UP;ESTABLISHMENT_OF_CELLULAR_LOCALIZATION;ESTABLISHMENT_OF_LOCALIZATION;FEVR_CTNNB1_TARGETS_UP;GARY_CD5_TARGETS_DN;GEN…	Acetylation;Alternativesplicing;Coiledcoil;Completeproteome;Directproteinsequencing;Endosome;Membrane;Phosphoprotein;Referenceproteome;Transmembrane;Transmembranehelix	Class C Vps complex (VPS11, VPS18, STX7)	12	12	12	53.6	53.6	53.6	27.4	196.11	3309800000	2537300000	772520000	O15400-2;O15400	O15400-2;O15400	Syntaxin-7	STX7
-3.88821	-2.94677	-0.588871	-1.44926	-2.93274	-1.62175	-3.04212	-3.81179	-2.79453	-1.75596	-2.57864	-1.45406	-2.26309	-2.8681	0.681102	0.0764215	0.152241	-1.16709	-1.12938	1.47868	-0.64134	0.174027	0.0764215	anion transport;biological regulation;blood coagulation;carboxylic acid metabolic process;carboxylic acid transport;cell migration;cell motility;cellular component movement;cellular ketone metabolic process;cellular metabolic process;cellular process;coagulation;establishment of localization;hemostasis;immune system process;ion transmembrane transport;ion transport;lactate transmembrane transport…	active transmembrane transporter activity;carboxylic acid transmembrane transporter activity;lactate transmembrane transporter activity;monocarboxylic acid transmembrane transporter activity;organic acid transmembrane transporter activity;secondary active monocarboxylate transmembrane transporter activity;secondary active transmembrane transporter activity;substrate-specific transmembrane transpo…	actin cytoskeleton;cell part;cytoskeleton;integral to membrane;integral to plasma membrane;intracellular non-membrane-bounded organelle;intracellular organelle;intracellular organelle part;intracellular part;intrinsic to membrane;intrinsic to plasma membrane;membrane;membrane part;non-membrane-bounded organelle;nuclear membrane;nuclear part;organelle;organelle membrane;organelle part;plasma membr…	biological regulation;cell motility;cellular component movement;cellular ketone metabolic process;cellular metabolic process;cellular process;coagulation;establishment of localization;immune system process;ion transport;locomotion;metabolic process;multicellular organismal process;organic acid metabolic process;organic acid transport;regulation of body fluid levels;small molecule metabolic proces…	cell part;cytoskeleton;intracellular non-membrane-bounded organelle;intracellular organelle;membrane;organelle;plasma membrane		MFS_1	BILD_HRAS_ONCOGENIC_SIGNATURE;BOQUEST_STEM_CELL_CULTURED_VS_FRESH_UP;BOYAULT_LIVER_CANCER_SUBCLASS_G3_UP;CARBOXYLIC_ACID_TRANSPORT;CASORELLI_ACUTE_PROMYELOCYTIC_LEUKEMIA_DN;CCTGCTG,MIR-214;CELL_FRACTION;CHIANG_LIVER_CANCER_SUBCLASS_PROLIFERATION_UP;chr17q25;COLINA_TARGETS_OF_4EBP1_AND_4EBP2;CONCANNON_APOPTOSIS_BY_EPOXOMICIN_UP;CREIGHTON_ENDOCRINE_THERAPY_RESISTANCE_3;CRX_NRL_DN.V1_UP;CSR_LATE_UP.…	Cellmembrane;Completeproteome;Directproteinsequencing;Membrane;Phosphoprotein;Referenceproteome;Symport;Transmembrane;Transmembranehelix;Transport		9	9	9	18.5	18.5	18.5	49.469	15.597	1195200000	363780000	831450000	O15427	O15427	Monocarboxylate transporter 4	SLC16A3
-0.538487	2.19671	1.30679	-0.812584	0.00872172	-0.248082	0.977195	-1.11383	1.76635	0.348832	0.375028	-0.305576	-0.601042	0.518671	0.330101	-0.575341	-0.430366	-0.957958	1.18761	-0.314298	-0.352959	-0.458524	-0.430366	biological regulation;blood coagulation;cell activation;cellular process;coagulation;establishment of localization;establishment of localization in cell;exocytosis;hemostasis;metabolic process;multicellular organismal process;oxidation-reduction process;platelet activation;platelet degranulation;positive regulation of biological process;positive regulation of cell proliferation;positive regulatio…	15-hydroxyprostaglandin dehydrogenase (NAD+) activity;active transmembrane transporter activity;adenyl nucleotide binding;adenyl ribonucleotide binding;ATP binding;ATPase activity;ATPase activity, coupled;ATPase activity, coupled to movement of substances;ATPase activity, coupled to transmembrane movement of substances;binding;catalytic activity;hydrolase activity;hydrolase activity, acting on ac…	basolateral plasma membrane;cell part;cytoplasmic part;cytoplasmic vesicle membrane;cytoplasmic vesicle part;integral to membrane;intracellular organelle part;intracellular part;intrinsic to membrane;membrane;membrane part;organelle membrane;organelle part;plasma membrane;plasma membrane part;platelet dense granule membrane;secretory granule membrane;vesicle membrane	biological regulation;cell activation;cellular process;coagulation;establishment of localization;exocytosis;metabolic process;multicellular organismal process;regulation of body fluid levels;response to chemical stimulus;response to drug;response to endogenous stimulus;response to stimulus;secretion;transmembrane transport;transport;vesicle-mediated transport	cell part;membrane;plasma membrane	ABC transporters;Bile secretion	ABC_membrane;ABC_tran	AAACCAC,MIR-140;AGGTGCA,MIR-500;BENPORATH_MYC_MAX_TARGETS;BERTUCCI_MEDULLARY_VS_DUCTAL_BREAST_CANCER_UP;BLALOCK_ALZHEIMERS_DISEASE_DN;BOQUEST_STEM_CELL_CULTURED_VS_FRESH_UP;CACGTG_V$MYC_Q2;CASORELLI_ACUTE_PROMYELOCYTIC_LEUKEMIA_DN;CELL_FRACTION;CHARAFE_BREAST_CANCER_LUMINAL_VS_MESENCHYMAL_DN;CHEN_METABOLIC_SYNDROM_NETWORK;chr13q31;COLINA_TARGETS_OF_4EBP1_AND_4EBP2;CYTOPLASM;CYTOPLASMIC_MEMBRANE_B…	Alternativesplicing;ATP-binding;Completeproteome;Glycoprotein;Membrane;Nucleotide-binding;Phosphoprotein;Polymorphism;Referenceproteome;Repeat;Transmembrane;Transmembranehelix;Transport		17	17	17	19.2	19.2	19.2	149.52	46.322	548980000	412230000	136760000	O15439;O15439-2;O15439-3;O15439-4	O15439;O15439-2;O15439-3;O15439-4	Multidrug resistance-associated protein 4	ABCC4
-1.21671	-0.421157	-0.0101973	-1.65402	0.183735	0.275336	0.132148	-1.05783	-0.722104	0.641763	0.347116	0.463124	0.408477	0.673818	0.123983	0.158883	-0.300947	0.651961	2.00114	0.27939	0.133141	0.54167	0.27939	biological regulation;biosynthetic process;cell surface receptor linked signaling pathway;cellular biosynthetic process;cellular macromolecule biosynthetic process;cellular macromolecule metabolic process;cellular metabolic process;cellular nitrogen compound metabolic process;cellular process;cellular response to stimulus;enzyme linked receptor protein signaling pathway;gene expression;macromolec…	catalytic activity;DNA-directed RNA polymerase activity;nucleotidyltransferase activity;RNA polymerase activity;transferase activity;transferase activity, transferring phosphorus-containing groups	cell part;chromosome;cytoplasm;cytoplasmic part;DNA-directed RNA polymerase complex;DNA-directed RNA polymerase I complex;intracellular membrane-bounded organelle;intracellular non-membrane-bounded organelle;intracellular organelle;intracellular organelle part;intracellular part;macromolecular complex;membrane-bounded organelle;mitochondrion;non-membrane-bounded organelle;nuclear DNA-directed RNA…	biological regulation;biosynthetic process;cellular metabolic process;cellular nitrogen compound metabolic process;cellular process;macromolecule metabolic process;metabolic process;nitrogen compound metabolic process;nucleobase-containing compound metabolic process;primary metabolic process;regulation of gene expression, epigenetic;response to stimulus;RNA metabolic process;signal transduction;t…	cell part;chromosome;cytoplasm;intracellular membrane-bounded organelle;intracellular non-membrane-bounded organelle;intracellular organelle;macromolecular complex;mitochondrion;nucleolus;nucleoplasm;nucleus;organelle;protein complex;RNA polymerase complex;transcription factor complex		RNA_polI_A34	ABE_VEGFA_TARGETS_2HR;ACTAYRNNNCCCR_UNKNOWN;AGUIRRE_PANCREATIC_CANCER_COPY_NUMBER_UP;AMIT_SERUM_RESPONSE_480_MCF10A;BIOPOLYMER_METABOLIC_PROCESS;BUYTAERT_PHOTODYNAMIC_THERAPY_STRESS_DN;CACGTG_V$MYC_Q2;CELL_SURFACE_RECEPTOR_LINKED_SIGNAL_TRANSDUCTION_GO_0007166;chr19q13;CREIGHTON_ENDOCRINE_THERAPY_RESISTANCE_1;CTGYNNCTYTAA_UNKNOWN;CTTTAAR_UNKNOWN;ENZYME_LINKED_RECEPTOR_PROTEIN_SIGNALING_PATHWAY;FU…	Acetylation;Alternativesplicing;Chromosome;Completeproteome;DNA-directedRNApolymerase;Nucleus;Phosphoprotein;Polymorphism;Referenceproteome;Transcription	TNF-alpha/NF-kappa B signaling complex 5	17	17	17	60	60	60	54.985	201.95	2034300000	1320900000	713410000	O15446;O15446-2	O15446;O15446-2	DNA-directed RNA polymerase I subunit RPA34	CD3EAP
[truncated: 3,963 more rows]

## Sheet: SS mix 168 significant proteins
DIAGNOSIS							FIRST RELAPSE								R vs D
[truncated: 169 more rows]

## Sheet: LF data DvsR - 3747 proteins
DIAGNOSIS							FIRST RELAPSE								R vs D
[truncated: 3,748 more rows]

## Sheet: LF 146 significant proteins
DIAGNOSIS							RELAPSE								R vs D
[truncated: 147 more rows]
