# Supplementary material for: The Progression of Acute Myeloid Leukemia from First Diagnosis to Chemoresistant Relapse: A Comparison of Proteomic and Phosphoproteomic Profiles
Source: Cancers (Basel). 2020 Jun 4;12(6):1466. doi: 10.3390/cancers12061466 (PMC7352627; doi:10.3390/cancers12061466)
Supplement: Supplementary file 1 [file cancers-12-01466-s001.zip › cancers-821562 - supplementary material/Supplementary file 2_7 pairs.xlsx]

## Sheet: Details
MS phosphoproteomic data from the 7 DIAGNOSIS vs FIRST RELAPSE patient pairs
Datasheet "SSmix D vs R 1927 p-sites" contains phosphoproteomics data after filtering for phosphosites with a quantified value in 5 patient pairs (enabeling calculation of fold changes ,FCs, in five or more patients)
Datasheet " Regulated 77 p-sites" contains differentially phosphorylation sites after applying a paired t-test and Z-statistics

## Sheet: SSmix D vs R 1927 p-sites
DIAGNOSIS							RELAPSE								R vs D
P15_D	P17_D	P2_D	P34_D	P40_D	P6_D	P9_D	P15_R	P17_R	P2_R	P34_R	P40_R	P6_R	P9_R	paired p value	FC P15	FC P17	FC P2	FC P34	FC P40	FC P6	FC P9	median FC	Amino acid	Charge	Multiplicity	GOBP name	GOMF name	GOCC name	GOBP slim name	GOCC slim name	KEGG name	Pfam	GSEA	Keywords	Corum	Motifs	Known site	Origin	Localization prob	PEP	Score	Delta score	Score for localization	Mass error [ppm]	Position	Score diff	Proteins	Positions within proteins	Leading proteins
-0.151396	-0.385127	-0.0435851	-0.557723	-0.159339	NaN	0.0411852	-0.286566	-0.593425	-0.0141145	-0.394504	0.0421302	0.088581	-0.251534	0.646743	-0.135171	-0.208298	0.0294706	0.163219	0.201469	NaN	-0.29272	-0.05285	S	3	___1		protein binding transcription factor activity;RNA polymerase II transcription cofactor activity;RNA polymerase II transcription factor binding transcription factor activity;transcription cofactor activity;transcription factor binding transcription factor activity	cell part;intracellular membrane-bounded organelle;intracellular organelle;intracellular organelle part;intracellular part;macromolecular complex;mediator complex;membrane-bounded organelle;nuclear part;nucleoplasm part;nucleus;organelle;organelle part;protein complex		cell part;intracellular membrane-bounded organelle;intracellular organelle;macromolecular complex;nucleus;organelle;protein complex		Med19	CCTGCTG,MIR-214;chr11q12;GSE14000_TRANSLATED_RNA_VS_MRNA_4H_LPS_DC_UP;GSE14308_TH1_VS_INDUCED_TREG_DN;GSE14769_UNSTIM_VS_120MIN_LPS_BMDM_UP;GSE17974_1.5H_VS_72H_IL4_AND_ANTI_IL12_ACT_CD4_TCELL_UP;GSE17974_CTRL_VS_ACT_IL4_AND_ANTI_IL12_1H_CD4_TCELL_DN;GSE39820_CTRL_VS_TGFBETA1_IL6_IL23A_CD4_TCELL_DN;GSE39820_CTRL_VS_TGFBETA3_IL6_IL23A_CD4_TCELL_DN;GSE7460_CD8_TCELL_VS_TREG_ACT_DN;GSE9037_WT_VS_IRA…	Activator;Alternativesplicing;Completeproteome;Nucleus;Phosphoprotein;Referenceproteome;Transcription;Transcriptionregulation	Mediator complex;TRAP-SMCC mediator complex	ERK1,2 kinase substrate motif;G protein-coupled receptor kinase 1 substrate motif;GSK-3, ERK1, ERK2, CDK5 substrate motif;PKA kinase substrate motif;PKC kinase substrate motif;WW domain binding motif	+	HTP	1	4.65049e-66	180.88	173.06	160.52	-0.21302	226	88.6406	A0JLT2	226	A0JLT2
0.570223	NaN	-0.00781747	-0.472115	0.787364	NaN	0.608247	0.503477	-0.549349	0.844093	0.627664	0.673562	0.718741	0.41294	0.313096	-0.0667464	NaN	0.85191	1.09978	-0.113802	NaN	-0.195307	-0.0667464	S	3	___1	biological regulation;biosynthetic process;cellular biosynthetic process;cellular macromolecule biosynthetic process;cellular macromolecule metabolic process;cellular metabolic process;cellular nitrogen compound metabolic process;cellular process;macromolecule biosynthetic process;macromolecule metabolic process;metabolic process;nitrogen compound metabolic process;nucleic acid metabolic process;…	binding;cation binding;DNA binding;ion binding;metal ion binding;nucleic acid binding	cell part;intracellular membrane-bounded organelle;intracellular organelle;intracellular part;membrane-bounded organelle;nucleus;organelle	biological regulation;biosynthetic process;cellular metabolic process;cellular nitrogen compound metabolic process;cellular process;macromolecule metabolic process;metabolic process;nitrogen compound metabolic process;nucleobase-containing compound metabolic process;primary metabolic process;RNA metabolic process	cell part;intracellular membrane-bounded organelle;intracellular organelle;nucleus;organelle		KRAB;zf-C2H2	chr7p22;CHYLA_CBFA2T3_TARGETS_DN;CRX_NRL_DN.V1_DN;GINESTIER_BREAST_CANCER_20Q13_AMPLIFICATION_DN;GINESTIER_BREAST_CANCER_ZNF217_AMPLIFIED_DN;GSE15659_CD45RA_NEG_CD4_TCELL_VS_ACTIVATED_TREG_DN;GSE15659_CD45RA_NEG_CD4_TCELL_VS_NONSUPPRESSIVE_TCELL_DN;NRL_DN.V1_DN;OSMAN_BLADDER_CANCER_UP	Acetylation;Completeproteome;DNA-binding;Metal-binding;Nucleus;Phosphoprotein;Referenceproteome;Repeat;Transcription;Transcriptionregulation;Zinc;Zinc-finger		b-Adrenergic Receptor kinase substrate motif;ERK1,2 kinase substrate motif;GSK-3, ERK1, ERK2, CDK5 substrate motif;WW domain binding motif	+	HTP	0.999609	1.79415e-40	173.21	159.22	123.63	-0.023172	10	34.2592	A6NFI3	10	A6NFI3
0.334016	0.50152	0.319985	-0.118224	0.688229	NaN	0.518791	0.701846	0.59789	0.793351	0.81474	0.68368	1.15686	1.04778	0.033249	0.36783	0.0963701	0.473366	0.932964	-0.0045498	NaN	0.528989	0.420598	S	3	___1	biological regulation;biosynthetic process;cellular biosynthetic process;cellular macromolecule biosynthetic process;cellular macromolecule metabolic process;cellular metabolic process;cellular nitrogen compound metabolic process;cellular process;macromolecule biosynthetic process;macromolecule metabolic process;metabolic process;nitrogen compound metabolic process;nucleic acid metabolic process;…	binding;cation binding;DNA binding;ion binding;metal ion binding;nucleic acid binding	cell part;intracellular membrane-bounded organelle;intracellular organelle;intracellular part;membrane-bounded organelle;nucleus;organelle	biological regulation;biosynthetic process;cellular metabolic process;cellular nitrogen compound metabolic process;cellular process;macromolecule metabolic process;metabolic process;nitrogen compound metabolic process;nucleobase-containing compound metabolic process;primary metabolic process;RNA metabolic process	cell part;intracellular membrane-bounded organelle;intracellular organelle;nucleus;organelle		KRAB;zf-C2H2	chr7p22;CHYLA_CBFA2T3_TARGETS_DN;CRX_NRL_DN.V1_DN;GINESTIER_BREAST_CANCER_20Q13_AMPLIFICATION_DN;GINESTIER_BREAST_CANCER_ZNF217_AMPLIFIED_DN;GSE15659_CD45RA_NEG_CD4_TCELL_VS_ACTIVATED_TREG_DN;GSE15659_CD45RA_NEG_CD4_TCELL_VS_NONSUPPRESSIVE_TCELL_DN;NRL_DN.V1_DN;OSMAN_BLADDER_CANCER_UP	Acetylation;Completeproteome;DNA-binding;Metal-binding;Nucleus;Phosphoprotein;Referenceproteome;Repeat;Transcription;Transcriptionregulation;Zinc;Zinc-finger		Casein kinase I substrate motif;ERK1,2 kinase substrate motif;Growth associated histone HI kinase substrate motif;GSK-3, ERK1, ERK2, CDK5 substrate motif;WW domain binding motif	+	CST;HTP	1	4.83294e-30	166.3	145.57	51.03	-0.32063	112	51.0302	A6NFI3	112	A6NFI3
NaN	-5.15939	-4.44116	-3.87127	-3.39848	NaN	-5.13798	-2.88161	-4.26028	-4.16117	-3.19122	-3.34672	-1.79016	-4.30994	0.0287727	NaN	0.899117	0.27999	0.680051	0.0517597	NaN	0.828034	0.680051	S	2	___1	anatomical structure development;biological adhesion;biological regulation;biosynthetic process;cartilage condensation;cell adhesion;cell differentiation;cell proliferation;cell-cell adhesion;cellular biosynthetic process;cellular developmental process;cellular macromolecule biosynthetic process;cellular macromolecule metabolic process;cellular metabolic process;cellular nitrogen compound metabol…	binding;DNA binding;nucleic acid binding;sequence-specific DNA binding	cell part;intracellular membrane-bounded organelle;intracellular organelle;intracellular part;membrane-bounded organelle;nucleus;organelle	anatomical structure development;biological adhesion;biological regulation;biosynthetic process;cell adhesion;cell differentiation;cell proliferation;cellular metabolic process;cellular nitrogen compound metabolic process;cellular process;developmental process;macromolecule metabolic process;metabolic process;nitrogen compound metabolic process;nucleobase-containing compound metabolic process;pri…	cell part;intracellular membrane-bounded organelle;intracellular organelle;nucleus;organelle		Homeobox	AFFAR_YY1_TARGETS_UP;BAKKER_FOXO3_TARGETS_UP;BRUINS_UVC_RESPONSE_VIA_TP53_GROUP_A;chr7p22;GSE17721_CTRL_VS_PAM3CSK4_1H_BMDM_DN;GSE27786_LSK_VS_ERYTHROBLAST_DN;GSE5960_TH1_VS_ANERGIC_TH1_UP;MANTOVANI_VIRAL_GPCR_SIGNALING_DN;MARTENS_TRETINOIN_RESPONSE_DN;MARTORIATI_MDM4_TARGETS_NEUROEPITHELIUM_DN;MEISSNER_BRAIN_HCP_WITH_H3K27ME3;MEISSNER_NPC_HCP_WITH_H3K4ME2_AND_H3K27ME3;MIKKELSEN_IPS_WITH_HCP_H3K2…	Completeproteome;Developmentalprotein;Differentiation;DNA-binding;Homeobox;Neurogenesis;Nucleus;Referenceproteome;Transcription;Transcriptionregulation		ERK1,2 kinase substrate motif;Growth associated histone HI kinase substrate motif;GSK-3, ERK1, ERK2, CDK5 substrate motif;PKA kinase substrate motif;PKC kinase substrate motif;WW domain binding motif	+	HTP	1	8.71548e-24	166.29	159.03	98.543	-0.9336	443	78.5509	A6NJT0	443	A6NJT0
1.52873	-0.265433	1.17999	0.182685	0.0447078	NaN	0.306312	0.936341	0.0869679	-0.215179	-1.25101	-0.296329	1.15355	0.347795	0.120426	-0.592391	0.3524	-1.39517	-1.4337	-0.341036	NaN	0.0414825	-0.466714	S	2	___1	adaptive immune response;adaptive immune response based on somatic recombination of immune receptors built from immunoglobulin superfamily domains;biological adhesion;cell adhesion;cell gliding;cell migration;cell motility;cell-substrate adhesion;cellular component movement;cellular process;establishment of localization;establishment of localization in cell;exocytosis;immune effector process;immu…	adenyl nucleotide binding;adenyl ribonucleotide binding;ATP binding;binding;catalytic activity;hydrolase activity;hydrolase activity, acting on acid anhydrides;hydrolase activity, acting on acid anhydrides, in phosphorus-containing anhydrides;lipid binding;motor activity;nucleoside-triphosphatase activity;nucleotide binding;phosphatidylinositol binding;phosphatidylinositol-3,4,5-trisphosphate bin…	cell part;cell projection;cytoskeletal part;extracellular membrane-bounded organelle;extracellular organelle;extracellular region part;extracellular vesicular exosome;filopodium;intracellular organelle part;intracellular part;lamellipodium;leading edge membrane;macromolecular complex;membrane;membrane part;membrane-bounded organelle;membrane-bounded vesicle;microvillus;myosin complex;organelle;or…	biological adhesion;cell adhesion;cell motility;cellular component movement;cellular process;establishment of localization;exocytosis;immune system process;locomotion;response to stimulus;secretion;transport;vesicle-mediated transport	cell part;cell projection;extracellular organelle;filopodium;macromolecular complex;membrane;microvillus;organelle;plasma membrane;protein complex;vesicle		Myosin_head;Myosin_TH1	AKT_UP_MTOR_DN.V1_DN;BOSCO_INTERFERON_INDUCED_ANTIVIRAL_MODULE;chr7p13;FULCHER_INFLAMMATORY_RESPONSE_LECTIN_VS_LPS_DN;GOBERT_OLIGODENDROCYTE_DIFFERENTIATION_DN;GSE13306_RA_VS_UNTREATED_MEM_CD4_TCELL_DN;GSE17974_0H_VS_12H_IN_VITRO_ACT_CD4_TCELL_UP;GSE17974_0H_VS_4H_IN_VITRO_ACT_CD4_TCELL_UP;GSE17974_0H_VS_6H_IN_VITRO_ACT_CD4_TCELL_UP;GSE17974_CTRL_VS_ACT_IL4_AND_ANTI_IL12_12H_CD4_TCELL_UP;GSE17974…	Actin-binding;Adaptiveimmunity;Alternativesplicing;ATP-binding;Calmodulin-binding;Cellmembrane;Cellprojection;Completeproteome;Directproteinsequencing;Immunity;Lipid-binding;Membrane;Motorprotein;Myosin;Nucleotide-binding;Polymorphism;Referenceproteome		Casein kinase II substrate motif;PKA kinase substrate motif;PKC kinase substrate motif	+	CST;HTP	0.973512	5.10489e-05	96.604	79.942	81.92	-0.8105	1010	15.653	B0I1T2	1010	B0I1T2
1.36975	0.486749	0.644954	1.28621	-0.100514	NaN	0.424198	1.78743	0.520619	-1.14108	-0.0191302	-0.0462439	-0.514217	-0.766074	0.149957	0.417681	0.03387	-1.78604	-1.30534	0.0542701	NaN	-1.19027	-0.578201	S	2	___1			cell part;integral to membrane;intrinsic to membrane;membrane part		cell part				Completeproteome;Membrane;Phosphoprotein;Referenceproteome;Transmembrane;Transmembranehelix		14-3-3 domain binding motif;Aurora-A kinase substrate motif;Calmodulin-dependent protein kinase II substrate motif;G protein-coupled receptor kinase 1 substrate motif;GSK3 kinase substrate motif;PAK2 kinase substrate motif;Phosphorylase kinase substrate motif;PKA kinase substrate motif;PKC epsilon kinase substrate motif;PKC kinase substrate motif	+	HTP	1	1.00077e-41	166.49	158.78	166.49	-0.19059	94	71.2934	I3L1I5	94	I3L1I5
0.920733	0.636933	0.216889	0.747983	0.0804978	NaN	0.283628	1.57495	0.0227757	-0.981457	0.0054837	-0.125071	-1.01336	-0.69618	0.116428	0.654217	-0.614157	-1.19835	-0.742499	-0.205569	NaN	-0.979808	-0.678328	S	2	___1			cell part;integral to membrane;intrinsic to membrane;membrane part		cell part				Completeproteome;Membrane;Phosphoprotein;Referenceproteome;Transmembrane;Transmembranehelix		14-3-3 domain binding motif;Calmodulin-dependent protein kinase II substrate motif;Casein kinase II substrate motif;G protein-coupled receptor kinase 1 substrate motif;GSK3 kinase substrate motif;PKA kinase substrate motif;PKC kinase substrate motif			0.993816	2.82817e-08	133.15	113.47	67.019	-1.0783	85	23.7223	I3L1I5	85	I3L1I5
0.898567	0.65528	NaN	1.00251	0.0885233	NaN	0.586737	1.72435	0.519774	-0.76994	0.191138	0.116989	-0.34915	-0.3412	0.554933	0.825784	-0.135506	NaN	-0.811369	0.0284657	NaN	-0.927937	-0.135506	S	2	___1			cell part;integral to membrane;intrinsic to membrane;membrane part		cell part				Completeproteome;Membrane;Phosphoprotein;Referenceproteome;Transmembrane;Transmembranehelix		14-3-3 domain binding motif;Akt kinase substrate motif;Calmodulin-dependent protein kinase II substrate motif;G protein-coupled receptor kinase 1 substrate motif;GSK3 kinase substrate motif;MAPKAPK1 kinase substrate motif;p70 Ribosomal S6 kinase substrate motif;Phosphorylase kinase substrate motif;PKA kinase substrate motif;PKC kinase substrate motif			0.999619	2.29023e-06	92.703	86.754	79.492	1.1294	155	34.2122	I3L1I5	155	I3L1I5
0.689203	0.405253	0.252985	0.644269	0.324113	NaN	0.944099	0.621618	0.708064	0.154628	1.23896	0.507443	-0.590922	0.519133	0.598516	-0.0675843	0.302811	-0.0983568	0.594688	0.18333	NaN	-0.424966	0.0578729	S	3	___1							SMAP		Acetylation;Completeproteome;Phosphoprotein;Referenceproteome		14-3-3 domain binding motif;Calmodulin-dependent protein kinase II substrate motif;Calmodulin-dependent protein kinase IV substrate motif;Casein kinase II substrate motif;Chk1 kinase substrate motif;ERK1,2 kinase substrate motif;GSK-3, ERK1, ERK2, CDK5 substrate motif;PKA kinase substrate motif;PKC kinase substrate motif;Pyruvate dehydrogenase kinase substrate motif;WW domain binding motif	+	CST;HTP	0.994403	2.82092e-167	261.84	205.15	146.53	0.023171	17	22.4964	O00193	17	O00193
-0.327035	0.553557	-0.127129	0.0118278	-0.474535	NaN	-0.704132	0.00420602	0.107052	-0.112752	-0.0122559	-0.652115	0.0105055	-0.51813	0.868667	0.331241	-0.446505	0.0143769	-0.0240836	-0.17758	NaN	0.186002	-0.00485339	S	3	___1	axon guidance;chemotaxis;locomotion;response to chemical stimulus;response to external stimulus;response to stimulus;taxis	binding;cation binding;heme binding;ion binding;iron ion binding;lipid binding;metal ion binding;steroid binding;tetrapyrrole binding;transition metal ion binding	cell part;cytoplasmic part;endoplasmic reticulum;endoplasmic reticulum membrane;endoplasmic reticulum part;extracellular membrane-bounded organelle;extracellular organelle;extracellular region part;extracellular vesicular exosome;integral to membrane;intracellular membrane-bounded organelle;intracellular non-membrane-bounded organelle;intracellular organelle;intracellular organelle part;intracell…	locomotion;response to chemical stimulus;response to external stimulus;response to stimulus	cell part;endoplasmic reticulum;extracellular organelle;intracellular membrane-bounded organelle;intracellular non-membrane-bounded organelle;intracellular organelle;membrane;nucleolus;organelle;vesicle		Cyt-b5	AACTTT_UNKNOWN;BLALOCK_ALZHEIMERS_DISEASE_DN;BORCZUK_MALIGNANT_MESOTHELIOMA_UP;BROWN_MYELOID_CELL_DEVELOPMENT_DN;BRUINS_UVC_RESPONSE_VIA_TP53_GROUP_A;BUYTAERT_PHOTODYNAMIC_THERAPY_STRESS_DN;CAGGTA_V$AREB6_01;CELL_SURFACE;CHIARADONNA_NEOPLASTIC_TRANSFORMATION_CDC25_UP;chrxq22;CREIGHTON_ENDOCRINE_THERAPY_RESISTANCE_3;CROMER_METASTASIS_UP;DAIRKEE_TERT_TARGETS_UP;DAVICIONI_MOLECULAR_ARMS_VS_ERMS_DN;D…	Alternativesplicing;Completeproteome;Directproteinsequencing;Endoplasmicreticulum;Lipid-binding;Membrane;Microsome;Phosphoprotein;Receptor;Referenceproteome;Steroid-binding;Transmembrane;Transmembranehelix	PGRMC1-SCAP complex	BARD1 BRCT domain binding motif;Casein kinase II substrate motif	+	CST;HTP;LTP	0.999997	8.33185e-136	236.77	236.77	236.77	-0.1296	181	55.8865	O00264;O00264-2	181;129	O00264
0.237095	-0.254497	0.86335	-0.2472	0.321629	NaN	0.908902	0.0163767	-0.479012	0.480024	-0.16029	0.585957	0.817901	0.261386	0.218175	-0.220718	-0.224515	-0.383325	0.0869106	0.264329	NaN	-0.647515	-0.222617	S	3	___1	biological regulation;biosynthetic process;cell cycle;cellular biosynthetic process;cellular component organization;cellular component organization at cellular level;cellular component organization or biogenesis;cellular component organization or biogenesis at cellular level;cellular macromolecule biosynthetic process;cellular macromolecule metabolic process;cellular metabolic process;cellular ni…	binding;chromatin binding;enzyme binding;protein binding;protein dimerization activity;protein heterodimerization activity	cell part;DSIF complex;intracellular membrane-bounded organelle;intracellular organelle;intracellular organelle part;intracellular part;macromolecular complex;membrane-bounded organelle;nuclear part;nucleoplasm;nucleoplasm part;nucleus;organelle;organelle part;protein complex;transcription elongation factor complex	biological regulation;biosynthetic process;cell cycle;cellular component organization;cellular metabolic process;cellular nitrogen compound metabolic process;cellular process;chromatin modification;chromatin organization;chromosome organization;macromolecule metabolic process;metabolic process;mRNA metabolic process;mRNA processing;nitrogen compound metabolic process;nucleobase-containing compoun…	cell part;intracellular membrane-bounded organelle;intracellular organelle;macromolecular complex;nucleoplasm;nucleus;organelle;protein complex;transcription elongation factor complex		KOW;Spt5_N;Spt5-NGN	BARRIER_CANCER_RELAPSE_NORMAL_SAMPLE_DN;BENPORATH_ES_CORE_NINE_CORRELATED;BENPORATH_MYC_MAX_TARGETS;BIOPOLYMER_METABOLIC_PROCESS;CAGCTG_V$AP4_Q5;chr19q13;CYCLIN_D1_KE_.V1_UP;CYCLIN_D1_UP.V1_UP;DANG_BOUND_BY_MYC;ENZYME_BINDING;GSE12845_IGD_POS_BLOOD_VS_DARKZONE_GC_TONSIL_BCELL_DN;GSE12845_IGD_POS_BLOOD_VS_NAIVE_TONSIL_BCELL_DN;GSE13485_CTRL_VS_DAY21_YF17D_VACCINE_PBMC_UP;GSE13485_DAY1_VS_DAY21_YF1…	3D-structure;Acetylation;Activator;Alternativesplicing;Completeproteome;Directproteinsequencing;Methylation;Nucleus;Phosphoprotein;Referenceproteome;Repeat;Repressor;Transcription;Transcriptionregulation	DSIF complex (DRB sensitivity-inducing factor complex);RNA pol II containing coactivator complex Tat-SF;Transcription elongation factor complex (SUPT5H, CDK9, CCNT1)	ERK1,2 kinase substrate motif;G protein-coupled receptor kinase 1 substrate motif;Growth associated histone HI kinase substrate motif;GSK3 kinase substrate motif;GSK-3, ERK1, ERK2, CDK5 substrate motif;PKA kinase substrate motif;PKC kinase substrate motif;WW domain binding motif	+	CST;HTP;LTP	1	2.29772e-16	116.43	116.43	92.098	-1.1823	662	80.8973	O00267-2;O00267	662;666	O00267-2
-0.784495	-0.331235	-0.659686	-1.22275	-0.453921	NaN	-1.11512	-0.879759	-0.740436	-0.499334	NaN	-0.344441	NaN	-0.668981	0.780888	-0.0952637	-0.409201	0.160352	NaN	0.10948	NaN	0.446136	0.10948	S	2	___1	biological regulation;biosynthetic process;cellular biosynthetic process;cellular component assembly;cellular component assembly at cellular level;cellular component organization;cellular component organization at cellular level;cellular component organization or biogenesis;cellular component organization or biogenesis at cellular level;cellular macromolecular complex assembly;cellular macromolec…	binding;catalytic activity;cysteine-type peptidase activity;hydrolase activity;nucleic acid binding;peptidase activity;peptidase activity, acting on L-amino acid peptides;RNA binding;small conjugating protein-specific protease activity;translation factor activity, nucleic acid binding;translation initiation factor activity;ubiquitin-specific protease activity	cell part;cytoplasmic part;cytosol;eukaryotic 43S preinitiation complex;eukaryotic 48S preinitiation complex;eukaryotic translation initiation factor 3 complex;intracellular part;macromolecular complex;membrane;protein complex;ribonucleoprotein complex;translation preinitiation complex	biological regulation;biosynthetic process;cellular component assembly;cellular component organization;cellular macromolecular complex assembly;cellular metabolic process;cellular process;macromolecular complex assembly;macromolecule metabolic process;macromolecule modification;metabolic process;primary metabolic process;protein metabolic process;protein modification by small protein conjugation …	cell part;cytosol;macromolecular complex;membrane;protein complex;ribonucleoprotein complex	RNA transport	JAB;MitMem_reg	ACEVEDO_LIVER_TUMOR_VS_NORMAL_ADJACENT_TISSUE_UP;ALCALA_APOPTOSIS;APPIERTO_RESPONSE_TO_FENRETINIDE_DN;BENPORATH_NANOG_TARGETS;BENPORATH_SOX2_TARGETS;BILANGES_SERUM_AND_RAPAMYCIN_SENSITIVE_GENES;BILANGES_SERUM_RESPONSE_TRANSLATION;BIOSYNTHETIC_PROCESS;CAIRO_HEPATOBLASTOMA_CLASSES_UP;CELLULAR_BIOSYNTHETIC_PROCESS;CELLULAR_COMPONENT_ASSEMBLY;CELLULAR_MACROMOLECULE_METABOLIC_PROCESS;CELLULAR_PROTEIN_…	3D-structure;Acetylation;Completeproteome;Cytoplasm;Hydrolase;Initiationfactor;Phosphoprotein;Polymorphism;Protease;Proteinbiosynthesis;Referenceproteome;Thiolprotease;Ublconjugationpathway	eIF3 complex (EIF3S6, EIF3S5, EIF3S4, EIF3S3, EIF3S6IP, EIF3S2, EIF3S9, EIF3S12, EIF3S10, EIF3S8, EIF3S1, EIF3S7);eIF3 complex (EIF3S6, EIF3S5, EIF3S4, EIF3S3, EIF3S6IP, EIF3S2, EIF3S9, EIF3S12, EIF3S10, EIF3S8, EIF3S1, EIF3S7, PCID1)	AMP-activated protein kinase substrate motif;Cdc2 kinase substrate motif;CDK kinase substrate motif;CDK1,2,4,6 kinase substrate motif;ERK1,2 kinase substrate motif;GSK-3, ERK1, ERK2, CDK5 substrate motif;PKA kinase substrate motif;WW domain binding motif	+	CST;HTP	1	0.00348231	102.62	80.851	102.62	0.13315	258	63.8154	O00303	258	O00303
-0.739769	0.527038	-0.231701	-0.218369	0.00801003	-0.168865	-0.733744	-0.894299	0.313883	-0.282101	0.0453431	-0.283942	-0.346052	0.74823	0.622623	-0.15453	-0.213155	-0.0504005	0.263712	-0.291952	-0.177187	1.48197	-0.15453	S	2	___1	biological regulation;regulation of biological process;regulation of cell growth;regulation of cellular component organization;regulation of cellular process;regulation of growth	apoptotic protease activator activity;enzyme activator activity;enzyme regulator activity;peptidase activator activity;peptidase regulator activity	adherens junction;anchoring junction;cell junction;cell part;cell-substrate adherens junction;cell-substrate junction;cytoplasmic membrane-bounded vesicle;cytoplasmic part;cytoplasmic vesicle;focal adhesion;Golgi apparatus;Golgi apparatus part;Golgi membrane;integral to membrane;intracellular membrane-bounded organelle;intracellular organelle;intracellular organelle part;intracellular part;intrin…	biological regulation	cell part;cytoplasmic membrane-bounded vesicle;Golgi apparatus;intracellular membrane-bounded organelle;intracellular organelle;membrane;organelle;plasma membrane;vesicle			BECKER_TAMOXIFEN_RESISTANCE_UP;BOCHKIS_FOXA2_TARGETS;BRUINS_UVC_RESPONSE_EARLY_LATE;BUYTAERT_PHOTODYNAMIC_THERAPY_STRESS_DN;CHOW_RASSF1_TARGETS_DN;chr8q23;CLIMENT_BREAST_CANCER_COPY_NUMBER_UP;CTTTGA_V$LEF1_Q2;CUI_TCF21_TARGETS_2_DN;DIAZ_CHRONIC_MEYLOGENOUS_LEUKEMIA_UP;ENK_UV_RESPONSE_KERATINOCYTE_DN;GGCNKCCATNK_UNKNOWN;GGGAGGRR_V$MAZ_Q6;GGGCGGR_V$SP1_Q6;GSE11864_UNTREATED_VS_CSF1_IN_MAC_DN;GSE137…	Alternativesplicing;Apoptosis;Coiledcoil;Completeproteome;Golgiapparatus;Membrane;Phosphoprotein;Referenceproteome;Signal-anchor;Transmembrane;Transmembranehelix		14-3-3 domain binding motif;Akt kinase substrate motif;Calmodulin-dependent protein kinase II substrate motif;MAPKAPK1 kinase substrate motif;PKA kinase substrate motif;PKC epsilon kinase substrate motif;PKC kinase substrate motif	+	CST;HTP	1	2.36516e-78	206.04	187.76	156.58	0.84469	36	78.9097	O00559;O00559-2	36;36	O00559
1.69863	1.53393	3.01927	1.70325	0.0743332	1.60838	1.65713	2.09098	0.871543	1.27029	1.0204	-0.411755	1.61363	1.91702	0.181198	0.39235	-0.662385	-1.74898	-0.682842	-0.486088	0.00525379	0.259892	-0.486088	S	3	___1	cellular macromolecule metabolic process;cellular metabolic process;cellular nitrogen compound metabolic process;cellular process;macromolecule metabolic process;macromolecule modification;metabolic process;ncRNA metabolic process;ncRNA processing;nitrogen compound metabolic process;nucleic acid metabolic process;nucleobase-containing compound metabolic process;primary metabolic process;RNA metab…	binding;nucleic acid binding;RNA binding;snoRNA binding	box C/D snoRNP complex;cell part;cytoplasm;intracellular non-membrane-bounded organelle;intracellular organelle;intracellular organelle part;intracellular part;macromolecular complex;membrane;non-membrane-bounded organelle;nuclear part;nucleolar part;nucleolus;nucleoplasm;organelle;organelle part;preribosome;pre-snoRNP complex;ribonucleoprotein complex;small nucleolar ribonucleoprotein complex;sm…	cellular metabolic process;cellular nitrogen compound metabolic process;cellular process;macromolecule metabolic process;macromolecule modification;metabolic process;nitrogen compound metabolic process;nucleobase-containing compound metabolic process;primary metabolic process;RNA metabolic process;RNA modification;RNA processing;rRNA processing	cell part;cytoplasm;intracellular non-membrane-bounded organelle;intracellular organelle;macromolecular complex;membrane;nucleolus;nucleoplasm;organelle;preribosome;ribonucleoprotein complex;small nucleolar ribonucleoprotein complex	Ribosome biogenesis in eukaryotes	Nop;NOP5NT;NOSIC	ABRAMSON_INTERACT_WITH_AIRE;ALFANO_MYC_TARGETS;BENPORATH_ES_1;BILD_MYC_ONCOGENIC_SIGNATURE;BIOPOLYMER_METABOLIC_PROCESS;BLALOCK_ALZHEIMERS_DISEASE_UP;BROWN_MYELOID_CELL_DEVELOPMENT_DN;BURTON_ADIPOGENESIS_2;BURTON_ADIPOGENESIS_PEAK_AT_8HR;CACGTG_V$MYC_Q2;CAIRO_HEPATOBLASTOMA_CLASSES_UP;chr20p13;DODD_NASOPHARYNGEAL_CARCINOMA_DN;DUTERTRE_ESTRADIOL_RESPONSE_6HR_UP;E2F1_UP.V1_UP;FEVR_CTNNB1_TARGETS_DN…	Acetylation;Completeproteome;Cytoplasm;Directproteinsequencing;Neurodegeneration;Nucleus;Phosphoprotein;Polymorphism;Referenceproteome;Ribonucleoprotein;Ribosomebiogenesis;Spinocerebellarataxia	Nop56p-associated pre-rRNA complex	14-3-3 domain binding motif;Calmodulin-dependent protein kinase II substrate motif;Casein kinase II substrate motif;G protein-coupled receptor kinase 1 substrate motif;MAPKAPK1 kinase substrate motif;Pim1 kinase substrate sequence;PKA kinase substrate motif;PKC epsilon kinase substrate motif;PKC kinase substrate motif	+	CST;HTP	1	5.77681e-58	185.71	174.29	48.18	0.53712	563	48.1796	O00567	563	O00567
-0.524095	0.37276	0.719357	0.272246	0.318476	NaN	0.459516	0.51006	0.0639498	0.525597	0.39291	0.105302	0.357818	0.432189	0.748919	1.03416	-0.30881	-0.193759	0.120664	-0.213174	NaN	-0.0273267	-0.110543	S	2	___1	anatomical structure development;anatomical structure formation involved in morphogenesis;androgen receptor signaling pathway;ATP-dependent chromatin remodeling;biological regulation;biosynthetic process;blood vessel development;cardiac chamber development;cellular biosynthetic process;cellular component disassembly;cellular component disassembly at cellular level;cellular component organization;…	binding;DNA binding;ligand-dependent nuclear receptor binding;nucleic acid binding;protein binding;protein binding transcription factor activity;receptor binding;transcription coactivator activity;transcription cofactor activity;transcription factor binding transcription factor activity	cell part;chromatin;chromatin remodeling complex;chromosomal part;intracellular membrane-bounded organelle;intracellular organelle;intracellular organelle part;intracellular part;macromolecular complex;membrane-bounded organelle;nBAF complex;npBAF complex;nuclear chromatin;nuclear chromosome part;nuclear part;nucleoplasm;nucleus;organelle;organelle part;protein complex;SWI/SNF complex;SWI/SNF-typ…	anatomical structure development;anatomical structure formation involved in morphogenesis;biological regulation;biosynthetic process;cellular component disassembly;cellular component organization;cellular metabolic process;cellular nitrogen compound metabolic process;cellular process;chromatin modification;chromatin organization;chromosome organization;developmental process;macromolecule metaboli…	cell part;chromatin remodeling complex;intracellular membrane-bounded organelle;intracellular organelle;macromolecular complex;nucleoplasm;nucleus;organelle;protein complex		ARID;DUF3518	AAAYRNCTG_UNKNOWN;AACTTT_UNKNOWN;ACACTGG,MIR-199A,MIR-199B;ACCAAAG,MIR-9;AGCTCCT,MIR-28;AGGGCAG,MIR-18A;ANDROGEN_RECEPTOR_SIGNALING_PATHWAY;ATAAGCT,MIR-21;ATACTGT,MIR-144;ATGTACA,MIR-493;ATGTAGC,MIR-221,MIR-222;BENPORATH_EED_TARGETS;BIOPOLYMER_METABOLIC_PROCESS;BLALOCK_ALZHEIMERS_DISEASE_INCIPIENT_UP;BLALOCK_ALZHEIMERS_DISEASE_UP;BRUINS_UVC_RESPONSE_EARLY_LATE;BURTON_ADIPOGENESIS_12;BYSTRYKH_HEMA…	3D-structure;Acetylation;Alternativesplicing;Chromatinregulator;Completeproteome;Directproteinsequencing;DNA-binding;Mentalretardation;Neurogenesis;Nucleus;Phosphoprotein;Polymorphism;Referenceproteome;Transcription;Transcriptionregulation	BAF complex;BRG1-associated complex;Brg1-associated complex I;Brg1-associated complex II;BRG1-SIN3A complex;BRG1-SIN3A-HDAC containing SWI/SNF remodeling complex I;Brm-associated complex;BRM-associated complex;BRM-SIN3A complex;BRM-SIN3A-HDAC complex;EBAFa complex;LARC complex (LCR-associated remodeling complex);NUMAC complex (nucleosomal methylation activator complex);p300-CBP-p270 complex;p300-…	14-3-3 domain binding motif;AMP-activated protein kinase substrate motif;Calmodulin-dependent protein kinase II substrate motif;Casein kinase II substrate motif;DNA dependent Protein kinase substrate motif;ERK1,2 kinase substrate motif;GSK-3, ERK1, ERK2, CDK5 substrate motif;HMGCoA Reductase kinase substrate motif;PKA kinase substrate motif;PKC kinase substrate motif;WW domain binding motif	+	CST;HTP;LTP	1	3.19346e-42	198.48	179.9	110.06	-2.4316	696	96.0751	O14497;O14497-2;O14497-3	696;696;313	O14497
0.375983	0.143827	-0.0469504	0.0957412	0.130038	NaN	0.170972	0.532234	-0.0567083	0.427511	0.0522284	-0.0253795	0.668004	0.173091	0.716308	0.15625	-0.200536	0.474462	-0.0435128	-0.155418	NaN	0.00211929	-0.0206968	S	3	___1	anatomical structure development;anatomical structure formation involved in morphogenesis;androgen receptor signaling pathway;ATP-dependent chromatin remodeling;biological regulation;biosynthetic process;blood vessel development;cardiac chamber development;cellular biosynthetic process;cellular component disassembly;cellular component disassembly at cellular level;cellular component organization;…	binding;DNA binding;ligand-dependent nuclear receptor binding;nucleic acid binding;protein binding;protein binding transcription factor activity;receptor binding;transcription coactivator activity;transcription cofactor activity;transcription factor binding transcription factor activity	cell part;chromatin;chromatin remodeling complex;chromosomal part;intracellular membrane-bounded organelle;intracellular organelle;intracellular organelle part;intracellular part;macromolecular complex;membrane-bounded organelle;nBAF complex;npBAF complex;nuclear chromatin;nuclear chromosome part;nuclear part;nucleoplasm;nucleus;organelle;organelle part;protein complex;SWI/SNF complex;SWI/SNF-typ…	anatomical structure development;anatomical structure formation involved in morphogenesis;biological regulation;biosynthetic process;cellular component disassembly;cellular component organization;cellular metabolic process;cellular nitrogen compound metabolic process;cellular process;chromatin modification;chromatin organization;chromosome organization;developmental process;macromolecule metaboli…	cell part;chromatin remodeling complex;intracellular membrane-bounded organelle;intracellular organelle;macromolecular complex;nucleoplasm;nucleus;organelle;protein complex		ARID;DUF3518	AAAYRNCTG_UNKNOWN;AACTTT_UNKNOWN;ACACTGG,MIR-199A,MIR-199B;ACCAAAG,MIR-9;AGCTCCT,MIR-28;AGGGCAG,MIR-18A;ANDROGEN_RECEPTOR_SIGNALING_PATHWAY;ATAAGCT,MIR-21;ATACTGT,MIR-144;ATGTACA,MIR-493;ATGTAGC,MIR-221,MIR-222;BENPORATH_EED_TARGETS;BIOPOLYMER_METABOLIC_PROCESS;BLALOCK_ALZHEIMERS_DISEASE_INCIPIENT_UP;BLALOCK_ALZHEIMERS_DISEASE_UP;BRUINS_UVC_RESPONSE_EARLY_LATE;BURTON_ADIPOGENESIS_12;BYSTRYKH_HEMA…	3D-structure;Acetylation;Alternativesplicing;Chromatinregulator;Completeproteome;Directproteinsequencing;DNA-binding;Mentalretardation;Neurogenesis;Nucleus;Phosphoprotein;Polymorphism;Referenceproteome;Transcription;Transcriptionregulation	BAF complex;BRG1-associated complex;Brg1-associated complex I;Brg1-associated complex II;BRG1-SIN3A complex;BRG1-SIN3A-HDAC containing SWI/SNF remodeling complex I;Brm-associated complex;BRM-associated complex;BRM-SIN3A complex;BRM-SIN3A-HDAC complex;EBAFa complex;LARC complex (LCR-associated remodeling complex);NUMAC complex (nucleosomal methylation activator complex);p300-CBP-p270 complex;p300-…	Casein kinase II substrate motif;ERK1,2 kinase substrate motif;G protein-coupled receptor kinase 1 substrate motif;GSK3 kinase substrate motif;GSK-3, ERK1, ERK2, CDK5 substrate motif;WW domain binding motif	+	CST;HTP;LTP	0.99997	4.34197e-32	136.64	129.5	136.64	-0.8415	363	45.3978	O14497;O14497-2	363;363	O14497
0.21268	-0.4574	-0.395017	0.595623	NaN	NaN	0.429475	0.361607	0.318999	0.244457	0.141742	0.202196	0.54656	0.407998	0.385662	0.148927	0.7764	0.639473	-0.453881	NaN	NaN	-0.0214772	0.148927	S	2	___1	anatomical structure development;anatomical structure formation involved in morphogenesis;androgen receptor signaling pathway;ATP-dependent chromatin remodeling;biological regulation;biosynthetic process;blood vessel development;cardiac chamber development;cellular biosynthetic process;cellular component disassembly;cellular component disassembly at cellular level;cellular component organization;…	binding;DNA binding;ligand-dependent nuclear receptor binding;nucleic acid binding;protein binding;protein binding transcription factor activity;receptor binding;transcription coactivator activity;transcription cofactor activity;transcription factor binding transcription factor activity	cell part;chromatin;chromatin remodeling complex;chromosomal part;intracellular membrane-bounded organelle;intracellular organelle;intracellular organelle part;intracellular part;macromolecular complex;membrane-bounded organelle;nBAF complex;npBAF complex;nuclear chromatin;nuclear chromosome part;nuclear part;nucleoplasm;nucleus;organelle;organelle part;protein complex;SWI/SNF complex;SWI/SNF-typ…	anatomical structure development;anatomical structure formation involved in morphogenesis;biological regulation;biosynthetic process;cellular component disassembly;cellular component organization;cellular metabolic process;cellular nitrogen compound metabolic process;cellular process;chromatin modification;chromatin organization;chromosome organization;developmental process;macromolecule metaboli…	cell part;chromatin remodeling complex;intracellular membrane-bounded organelle;intracellular organelle;macromolecular complex;nucleoplasm;nucleus;organelle;protein complex		ARID;DUF3518	AAAYRNCTG_UNKNOWN;AACTTT_UNKNOWN;ACACTGG,MIR-199A,MIR-199B;ACCAAAG,MIR-9;AGCTCCT,MIR-28;AGGGCAG,MIR-18A;ANDROGEN_RECEPTOR_SIGNALING_PATHWAY;ATAAGCT,MIR-21;ATACTGT,MIR-144;ATGTACA,MIR-493;ATGTAGC,MIR-221,MIR-222;BENPORATH_EED_TARGETS;BIOPOLYMER_METABOLIC_PROCESS;BLALOCK_ALZHEIMERS_DISEASE_INCIPIENT_UP;BLALOCK_ALZHEIMERS_DISEASE_UP;BRUINS_UVC_RESPONSE_EARLY_LATE;BURTON_ADIPOGENESIS_12;BYSTRYKH_HEMA…	3D-structure;Acetylation;Alternativesplicing;Chromatinregulator;Completeproteome;Directproteinsequencing;DNA-binding;Mentalretardation;Neurogenesis;Nucleus;Phosphoprotein;Polymorphism;Referenceproteome;Transcription;Transcriptionregulation	BAF complex;BRG1-associated complex;Brg1-associated complex I;Brg1-associated complex II;BRG1-SIN3A complex;BRG1-SIN3A-HDAC containing SWI/SNF remodeling complex I;Brm-associated complex;BRM-associated complex;BRM-SIN3A complex;BRM-SIN3A-HDAC complex;EBAFa complex;LARC complex (LCR-associated remodeling complex);NUMAC complex (nucleosomal methylation activator complex);p300-CBP-p270 complex;p300-…	14-3-3 domain binding motif;Calmodulin-dependent protein kinase II alpha substrate motif;Calmodulin-dependent protein kinase II substrate motif;Calmodulin-dependent protein kinase IV substrate motif;Chk1 kinase substrate motif;MAPKAPK2 kinase substrate motif;Phosphorylase kinase substrate motif;PKA kinase substrate motif;PKC kinase substrate motif	+	CST;HTP	0.975451	6.28427e-60	214.71	197.5	214.71	-0.17198	1184	15.9917	O14497;O14497-2;O14497-3	1184;1184;801	O14497
NaN	0.571404	0.972345	0.755301	0.359809	NaN	0.546691	0.654962	0.445411	0.573806	0.494462	0.273856	NaN	0.914784	0.480184	NaN	-0.125993	-0.398539	-0.260839	-0.085953	NaN	0.368092	-0.125993	S	3	___1	anatomical structure development;biological regulation;biosynthetic process;cell differentiation;cellular biosynthetic process;cellular component organization;cellular component organization at cellular level;cellular component organization or biogenesis;cellular component organization or biogenesis at cellular level;cellular developmental process;cellular macromolecule biosynthetic process;cellu…	adenyl nucleotide binding;adenyl ribonucleotide binding;ATP binding;ATPase activity;ATPase activity, coupled;ATP-dependent DNA helicase activity;ATP-dependent helicase activity;binding;catalytic activity;core promoter binding;core promoter sequence-specific DNA binding;DNA binding;DNA helicase activity;DNA-dependent ATPase activity;helicase activity;histone binding;hydrolase activity;hydrolase ac…	cell part;extracellular membrane-bounded organelle;extracellular organelle;extracellular region part;extracellular vesicular exosome;intracellular membrane-bounded organelle;intracellular non-membrane-bounded organelle;intracellular organelle;intracellular organelle part;intracellular part;membrane-bounded organelle;membrane-bounded vesicle;non-membrane-bounded organelle;nuclear part;nucleolus;nu…	anatomical structure development;biological regulation;biosynthetic process;cell differentiation;cellular component organization;cellular metabolic process;cellular nitrogen compound metabolic process;cellular process;chromatin modification;chromatin organization;chromosome organization;developmental process;DNA geometric change;DNA metabolic process;macromolecule metabolic process;metabolic proc…	cell part;extracellular organelle;intracellular membrane-bounded organelle;intracellular non-membrane-bounded organelle;intracellular organelle;nucleolus;nucleoplasm;nucleus;organelle;vesicle		Chromo;DUF4208;Helicase_C;SNF2_N	AAANWWTGC_UNKNOWN;AACTTT_UNKNOWN;AMUNDSON_RESPONSE_TO_ARSENITE;ATP_DEPENDENT_DNA_HELICASE_ACTIVITY;ATP_DEPENDENT_HELICASE_ACTIVITY;ATPASE_ACTIVITY;ATPASE_ACTIVITY_COUPLED;BENPORATH_NANOG_TARGETS;BIOPOLYMER_METABOLIC_PROCESS;BLALOCK_ALZHEIMERS_DISEASE_INCIPIENT_UP;BLALOCK_ALZHEIMERS_DISEASE_UP;BRCA1_DN.V1_DN;BRUINS_UVC_RESPONSE_EARLY_LATE;CAGGTG_V$E12_Q6;CCAWYNNGAAR_UNKNOWN;CHARAFE_BREAST_CANCER_L…	Alternativesplicing;ATP-binding;Chromatinregulator;Completeproteome;Diseasemutation;DNA-binding;Epilepsy;Helicase;Hydrolase;Myogenesis;Nucleotide-binding;Nucleus;Phosphoprotein;Polymorphism;Referenceproteome;Repeat;Transcription;Transcriptionregulation		14-3-3 domain binding motif;Calmodulin-dependent protein kinase II substrate motif;Casein kinase II substrate motif;PAK2 kinase substrate motif;Pim1 kinase substrate sequence;PKA kinase substrate motif;PKA, PKG kinase substrate motif;PKC epsilon kinase substrate motif;PKC kinase substrate motif;PKG kinase substrate motif;ZIP kinase substrate motif	+	HTP	1	1.76846e-26	147.06	147.06	147.06	0.060737	1728	108.726	O14647	1728	O14647
1.33855	-0.359235	-1.33417	0.329171	-1.95837	NaN	0.337134	0.213629	NaN	-2.2917	0.234526	-1.50879	NaN	-0.991444	0.145205	-1.12492	NaN	-0.957534	-0.0946451	0.449577	NaN	-1.32858	-0.957534	S	3	___1	biological regulation;negative regulation of biological process;negative regulation of cell proliferation;negative regulation of cellular process;regulation of biological process;regulation of cell proliferation;regulation of cellular process;response to stimulus;response to stress		cell part;integral to membrane;intrinsic to membrane;membrane part	biological regulation;response to stimulus;response to stress	cell part		p53-inducible11	BILANGES_SERUM_SENSITIVE_GENES;CELL_PROLIFERATION_GO_0008283;CHIBA_RESPONSE_TO_TSA_UP;chr11p11;DOUGLAS_BMI1_TARGETS_UP;EIF4E_UP;GGGAGGRR_V$MAZ_Q6;GGGCGGR_V$SP1_Q6;GSE12845_IGD_POS_BLOOD_VS_PRE_GC_TONSIL_BCELL_UP;GSE12845_NAIVE_VS_PRE_GC_TONSIL_BCELL_UP;GSE13306_TREG_VS_TCONV_SPLEEN_UP;GSE14350_IL2RB_KO_VS_WT_TEFF_DN;GSE15324_ELF4_KO_VS_WT_ACTIVATED_CD8_TCELL_DN;GSE20366_EX_VIVO_VS_HOMEOSTATIC_CON…	Completeproteome;Membrane;Phosphoprotein;Referenceproteome;Transmembrane;Transmembranehelix		AMP-activated protein kinase substrate motif;ATM kinase substrate motif;Calmodulin-dependent protein kinase II substrate motif;Casein kinase II substrate motif;Chk1 kinase substrate motif;DNA dependent Protein kinase substrate motif;HMGCoA Reductase kinase substrate motif;PKA kinase substrate motif;PKC kinase substrate motif;Pyruvate dehydrogenase kinase substrate motif	+	CST;HTP	0.999875	9.08572e-15	155.88	112.28	145.81	1.1341	14	39.0234	O14683	14	O14683
NaN	0.674611	1.35977	0.182612	1.42686	NaN	1.03629	0.849197	0.48242	0.630736	-0.0549019	0.970113	NaN	0.630119	0.0131576	NaN	-0.192191	-0.729036	-0.237513	-0.456743	NaN	-0.406166	-0.406166	S	2	___1	biological regulation;biosynthetic process;cell growth;cellular biosynthetic process;cellular component organization;cellular component organization at cellular level;cellular component organization or biogenesis;cellular component organization or biogenesis at cellular level;cellular macromolecule biosynthetic process;cellular macromolecule metabolic process;cellular metabolic process;cellular n…	binding;catalytic activity;cation binding;DNA binding;histone methyltransferase activity;histone methyltransferase activity (H3-K4 specific);histone-lysine N-methyltransferase activity;ion binding;lysine N-methyltransferase activity;metal ion binding;methyltransferase activity;N-methyltransferase activity;nucleic acid binding;protein methyltransferase activity;protein-lysine N-methyltransferase a…	cell part;histone methyltransferase complex;intracellular membrane-bounded organelle;intracellular organelle;intracellular organelle part;intracellular part;macromolecular complex;membrane-bounded organelle;methyltransferase complex;nuclear part;nucleoplasm;nucleoplasm part;nucleus;organelle;organelle part;protein complex	biological regulation;biosynthetic process;cell growth;cellular component organization;cellular metabolic process;cellular nitrogen compound metabolic process;cellular process;chromatin modification;chromatin organization;chromosome organization;developmental process;gene silencing;growth;histone modification;macromolecule metabolic process;macromolecule modification;metabolic process;multicellul…	cell part;histone methyltransferase complex;intracellular membrane-bounded organelle;intracellular organelle;macromolecular complex;nucleoplasm;nucleus;organelle;protein complex		FYRC;FYRN;PHD;SET		3D-structure;Acetylation;Alternativesplicing;Chromatinregulator;Coiledcoil;Completeproteome;Diseasemutation;Mentalretardation;Metal-binding;Methyltransferase;Nucleus;Phosphoprotein;Polymorphism;Referenceproteome;Repeat;S-adenosyl-L-methionine;Transcription;Transcriptionregulation;Transferase;Zinc;Zinc-finger	ASCOM complex;MOF complex;UTX-MLL2/3 complex;WDR5-ASH2L-RBBP5-MLL2 complex	ERK1,2 kinase substrate motif;G protein-coupled receptor kinase 1 substrate motif;GSK-3, ERK1, ERK2, CDK5 substrate motif;PKA kinase substrate motif;PKC kinase substrate motif;WW domain binding motif	+	HTP	0.999999	6.37679e-05	64.705	55.908	64.705	0.43824	4359	61.6491	O14686;O14686-3	4359;4362	O14686
-1.03915	-1.20479	-1.86588	-0.803857	-1.85506	NaN	-1.09526	-0.610263	-0.918744	-1.6826	-0.872268	-1.61645	-1.7002	-1.6941	0.626074	0.428883	0.286048	0.183278	-0.0684107	0.238612	NaN	-0.598843	0.210945	S	2	___1	biological regulation;cellular process;cellular response to chemical stimulus;cellular response to endogenous stimulus;cellular response to growth factor stimulus;cellular response to organic substance;cellular response to stimulus;cellular response to transforming growth factor beta stimulus;negative regulation of biological process;negative regulation of cell proliferation;negative regulation o…	acetyltransferase activator activity;beta-tubulin binding;binding;carbohydrate binding;cytoskeletal protein binding;DNA binding;enzyme activator activity;enzyme regulator activity;glycosaminoglycan binding;heparin binding;nucleic acid binding;pattern binding;polysaccharide binding;protein binding;tubulin binding	cell part;cytoplasm;extracellular membrane-bounded organelle;extracellular organelle;extracellular region part;extracellular vesicular exosome;intracellular membrane-bounded organelle;intracellular organelle;intracellular part;membrane-bounded organelle;membrane-bounded vesicle;nucleus;organelle;vesicle	biological regulation;cellular process;regulation of organelle organization;response to chemical stimulus;response to endogenous stimulus;response to stimulus	cell part;cytoplasm;extracellular organelle;intracellular membrane-bounded organelle;intracellular organelle;nucleus;organelle;vesicle		dsDNA_bind	AACTTT_UNKNOWN;ACEVEDO_LIVER_TUMOR_VS_NORMAL_ADJACENT_TISSUE_UP;APOPTOSIS_GO;BENPORATH_PROLIFERATION;BLALOCK_ALZHEIMERS_DISEASE_DN;BONOME_OVARIAN_CANCER_SURVIVAL_SUBOPTIMAL_DEBULKING;CELL_DEVELOPMENT;chr19q12;DARWICHE_PAPILLOMA_RISK_HIGH_UP;DARWICHE_PAPILLOMA_RISK_LOW_UP;DARWICHE_SKIN_TUMOR_PROMOTER_UP;DARWICHE_SQUAMOUS_CELL_CARCINOMA_UP;DODD_NASOPHARYNGEAL_CARCINOMA_DN;FARMER_BREAST_CANCER_APOCR…	3D-structure;Acetylation;Alternativesplicing;Apoptosis;Completeproteome;Directproteinsequencing;Phosphoprotein;Referenceproteome		b-Adrenergic Receptor kinase substrate motif;Casein kinase II substrate motif;PKA kinase substrate motif;Pyruvate dehydrogenase kinase substrate motif	+	CST;HTP;LTP	1	0.000109853	100.11	100.11	91.307	-0.45138	119	85.3589	O14737	119	O14737
-1.29035	-1.56859	-1.10376	-2.21245	NaN	-0.27188	-2.75988	-0.611392	-1.53784	-1.35122	-2.35749	-2.07942	-0.306057	-1.82853	0.351867	0.678953	0.0307424	-0.247464	-0.145044	NaN	-0.0341761	0.931352	-0.00171684	S	2	___1	cellular process;establishment of localization;establishment of localization in cell;establishment of protein localization;Golgi vesicle transport;intracellular transport;post-Golgi vesicle-mediated transport;protein transport;response to chemical stimulus;response to external stimulus;response to extracellular stimulus;response to nutrient;response to nutrient levels;response to retinoic acid;re…	binding;enzyme binding;protein binding;ubiquitin protein ligase binding	cell part;cytoplasmic part;extracellular membrane-bounded organelle;extracellular organelle;extracellular region part;extracellular vesicular exosome;Golgi apparatus part;Golgi membrane;integral to membrane;intracellular organelle part;intracellular part;intrinsic to membrane;membrane;membrane part;membrane-bounded organelle;membrane-bounded vesicle;organelle;organelle membrane;organelle part;ves…	cellular process;establishment of localization;Golgi vesicle transport;protein transport;response to chemical stimulus;response to external stimulus;response to extracellular stimulus;response to stimulus;transport;vesicle-mediated transport	cell part;extracellular organelle;membrane;organelle;vesicle		SCAMP	AACTGGA,MIR-145;ACEVEDO_LIVER_TUMOR_VS_NORMAL_ADJACENT_TISSUE_UP;ACTAYRNNNCCCR_UNKNOWN;ALCALA_APOPTOSIS;BENPORATH_MYC_MAX_TARGETS;BLALOCK_ALZHEIMERS_DISEASE_UP;BORCZUK_MALIGNANT_MESOTHELIOMA_UP;BOYAULT_LIVER_CANCER_SUBCLASS_G12_UP;CACGTG_V$MYC_Q2;CAGGTA_V$AREB6_01;CAGGTG_V$E12_Q6;CELLULAR_LOCALIZATION;CHIANG_LIVER_CANCER_SUBCLASS_UNANNOTATED_DN;chr1q21;CTTTGA_V$LEF1_Q2;CTTTGT_V$LEF1_Q2;DANG_BOUND…	Alternativesplicing;Completeproteome;Membrane;Phosphoprotein;Polymorphism;Proteintransport;Referenceproteome;Transmembrane;Transmembranehelix;Transport;Ublconjugation	SCAMP1-SCAMP2-SCAMP3 complex	14-3-3 domain binding motif;Calmodulin-dependent protein kinase II substrate motif;Casein kinase II substrate motif;ERK1,2 kinase substrate motif;G protein-coupled receptor kinase 1 substrate motif;GSK-3, ERK1, ERK2, CDK5 substrate motif;MAPKAPK2 kinase substrate motif;PKA kinase substrate motif;PKC epsilon kinase substrate motif;PKC kinase substrate motif;WW domain binding motif	+	CST;HTP	0.999904	0.000132617	124.34	87.945	115.15	0.53814	76	40.1906	O14828;O14828-2	76;50	O14828;O14828-2
-4.39583	-2.83269	-2.18094	-3.08135	-3.4636	NaN	NaN	-1.67376	-0.448947	-1.43766	-2.36222	-3.0242	-3.30832	-5.18438	0.0422274	2.72207	2.38374	0.743286	0.719136	0.439402	NaN	NaN	0.743286	S	2	___1	biological regulation;cellular component assembly;cellular component assembly at cellular level;cellular component organization;cellular component organization at cellular level;cellular component organization or biogenesis;cellular component organization or biogenesis at cellular level;cellular macromolecular complex assembly;cellular macromolecular complex subunit organization;cellular macromol…	acetyltransferase activity;catalytic activity;H4 histone acetyltransferase activity;histone acetyltransferase activity;lysine N-acetyltransferase activity;N-acetyltransferase activity;N-acyltransferase activity;transferase activity;transferase activity, transferring acyl groups;transferase activity, transferring acyl groups other than amino-acyl groups	cell part;chromatin;chromosomal part;cytoplasm;intracellular membrane-bounded organelle;intracellular organelle;intracellular organelle part;intracellular part;macromolecular complex;membrane-bounded organelle;nuclear chromatin;nuclear chromosome part;nuclear matrix;nuclear part;nucleoplasm;nucleus;organelle;organelle part;protein complex	biological regulation;cellular component assembly;cellular component organization;cellular macromolecular complex assembly;cellular metabolic process;cellular nitrogen compound metabolic process;cellular process;chromatin modification;chromatin organization;chromosome organization;DNA metabolic process;DNA packaging;gene silencing;histone modification;macromolecular complex assembly;macromolecule…	cell part;cytoplasm;intracellular membrane-bounded organelle;intracellular organelle;macromolecular complex;nucleoplasm;nucleus;organelle;protein complex		Hat1_N	AACTTT_UNKNOWN;ACETYLTRANSFERASE_ACTIVITY;ACEVEDO_LIVER_CANCER_WITH_H3K9ME3_DN;ATACTGT,MIR-144;BASAKI_YBX1_TARGETS_UP;BERENJENO_TRANSFORMED_BY_RHOA_UP;BIOPOLYMER_METABOLIC_PROCESS;BIOPOLYMER_MODIFICATION;BOYAULT_LIVER_CANCER_SUBCLASS_G123_UP;BROWNE_HCMV_INFECTION_48HR_UP;BRUINS_UVC_RESPONSE_LATE;BURTON_ADIPOGENESIS_PEAK_AT_16HR;BYSTRYKH_HEMATOPOIESIS_STEM_CELL_QTL_TRANS;CELLULAR_MACROMOLECULE_MET…	3D-structure;Acetylation;Acyltransferase;Alternativesplicing;Completeproteome;Cytoplasm;Nucleus;Polymorphism;Referenceproteome;Transferase	Histone H3.1 complex;Histone H3.3 complex	14-3-3 domain binding motif;AMP-activated protein kinase 2 substrate motif;Calmodulin-dependent protein kinase II substrate motif;Cdc2 kinase substrate motif;CDK kinase substrate motif;CDK1,2,4,6 kinase substrate motif;ERK1,2 kinase substrate motif;GSK-3, ERK1, ERK2, CDK5 substrate motif;MAPKAPK1 kinase substrate motif;PKA kinase substrate motif;PKC kinase substrate motif;WW domain binding motif;…	+	CST;HTP	0.999998	0.0178771	103.19	8.88	95.352	-0.21381	361	57.1503	O14929;O14929-2	361;276	O14929
NaN	1.3813	0.867968	1.19691	-0.415493	NaN	1.65032	0.54931	1.22923	-1.19557	0.0546907	-0.0991408	-0.380777	-0.341438	0.103409	NaN	-0.15207	-2.06354	-1.14222	0.316352	NaN	-1.99176	-1.14222	S	2	___1	biological regulation;cell cycle;cell cycle phase;cell cycle process;cellular component organization;cellular component organization at cellular level;cellular component organization or biogenesis;cellular component organization or biogenesis at cellular level;cellular macromolecule metabolic process;cellular metabolic process;cellular process;cellular protein metabolic process;cellular response …	14-3-3 protein binding;binding;enzyme binding;enzyme inhibitor activity;enzyme regulator activity;kinase binding;molecular transducer activity;phosphatase regulator activity;protein binding;protein kinase binding;signal transducer activity	actin cytoskeleton;adherens junction;anchoring junction;cell junction;cell part;cell-substrate adherens junction;cell-substrate junction;centrosome;chromosomal part;contractile fiber;cytoplasm;cytoplasmic part;cytoskeletal part;cytoskeleton;cytosol;focal adhesion;intracellular non-membrane-bounded organelle;intracellular organelle;intracellular organelle part;intracellular part;kinetochore;macrom…	biological regulation;cell cycle;cellular component organization;cellular metabolic process;cellular process;macromolecule metabolic process;macromolecule modification;metabolic process;microtubule organizing center organization;mitosis;mitotic cell cycle;nuclear division;organelle fission;organelle organization;phosphorus metabolic process;primary metabolic process;protein dephosphorylation;prot…	cell part;centrosome;cytoplasm;cytoskeleton;cytosol;intracellular non-membrane-bounded organelle;intracellular organelle;kinetochore;macromolecular complex;microtubule organizing center;nucleoplasm;organelle;protein complex;protein serine/threonine phosphatase complex	Focal adhesion;Long-term potentiation;Regulation of actin cytoskeleton;Vascular smooth muscle contraction	Ank	AACTTT_UNKNOWN;AATGTGA,MIR-23A,MIR-23B;AGUIRRE_PANCREATIC_CANCER_COPY_NUMBER_DN;ATGTTAA,MIR-302C;BENPORATH_MYC_MAX_TARGETS;BLALOCK_ALZHEIMERS_DISEASE_DN;BRUINS_UVC_RESPONSE_LATE;CAGTCAC,MIR-134;CATTTCA,MIR-203;CCAWWNAAGG_V$SRF_Q4;CHEN_HOXA5_TARGETS_9HR_UP;chr12q15;CTACTGT,MIR-199A;CTTTGT_V$LEF1_Q2;DACOSTA_UV_RESPONSE_VIA_ERCC3_COMMON_DN;DACOSTA_UV_RESPONSE_VIA_ERCC3_DN;DANG_BOUND_BY_MYC;DAZARD_RE…	3D-structure;Alternativesplicing;ANKrepeat;Completeproteome;Cytoplasm;Directproteinsequencing;Hydroxylation;Phosphoprotein;Polymorphism;Referenceproteome;Repeat	MRIP-MBS complex;MRIP-MBS-RHOA complex	AMP-activated protein kinase substrate motif;Calmodulin-dependent protein kinase II substrate motif;Chk1 kinase substrate motif;PKA kinase substrate motif;PKC kinase substrate motif	+	CST;HTP;LTP	0.976321	1.54766e-19	136.92	120.7	80.459	0.19799	445	16.1607	O14974-4;O14974;O14974-3;O14974-5;O14974-2	445;445;445;358;445	O14974-4
0.963166	2.09404	1.95737	0.67353	2.69687	NaN	1.5684	1.03024	1.26658	1.94242	1.85454	1.75352	NaN	1.16462	0.640224	0.0670743	-0.82746	-0.0149474	1.18101	-0.943351	NaN	-0.403781	-0.209364	S	2	___1		binding;cation binding;ion binding;metal ion binding	cell part;intracellular membrane-bounded organelle;intracellular organelle;intracellular part;membrane-bounded organelle;nucleus;organelle		cell part;intracellular membrane-bounded organelle;intracellular organelle;nucleus;organelle			AAGCACA,MIR-218;AGTCAGC,MIR-345;ATGAAGG,MIR-205;CACCAGC,MIR-138;CAGTGTT,MIR-141,MIR-200A;CCAGGGG,MIR-331;CCCAGAG,MIR-326;CCTGCTG,MIR-214;chr15q22;CTATGCA,MIR-153;CTTTGTA,MIR-524;GACAATC,MIR-219;GAGCTGG,MIR-337;GCAAAAA,MIR-129;GGCAGAC,MIR-346;GGCAGCT,MIR-22;GSE18791_UNSTIM_VS_NEWCATSLE_VIRUS_DC_6H_UP;GSE22886_NAIVE_CD4_TCELL_VS_48H_ACT_TH1_UP;GSE22886_NAIVE_CD4_TCELL_VS_48H_ACT_TH2_UP;GSE25087_TRE…	Completeproteome;Metal-binding;Nucleus;Phosphoprotein;Referenceproteome;Zinc;Zinc-finger		Casein kinase I substrate motif;Casein kinase II substrate motif;ERK1,2 kinase substrate motif;G protein-coupled receptor kinase 1 substrate motif;GSK3 kinase substrate motif;GSK-3, ERK1, ERK2, CDK5 substrate motif;WW domain binding motif	+	CST;HTP	0.999983	2.43714e-29	157.35	139.72	113.01	0.22578	576	49.3338	O15014	576	O15014
1.44481	1.98571	1.66496	1.11098	NaN	3.01789	1.51929	1.78761	1.50796	1.64126	1.74792	1.35913	2.16658	1.09229	0.583229	0.342795	-0.477756	-0.0237058	0.636945	NaN	-0.851319	-0.426999	-0.225353	S	4	___1		binding;cation binding;ion binding;metal ion binding	cell part;intracellular membrane-bounded organelle;intracellular organelle;intracellular part;membrane-bounded organelle;nucleus;organelle		cell part;intracellular membrane-bounded organelle;intracellular organelle;nucleus;organelle			AAGCACA,MIR-218;AGTCAGC,MIR-345;ATGAAGG,MIR-205;CACCAGC,MIR-138;CAGTGTT,MIR-141,MIR-200A;CCAGGGG,MIR-331;CCCAGAG,MIR-326;CCTGCTG,MIR-214;chr15q22;CTATGCA,MIR-153;CTTTGTA,MIR-524;GACAATC,MIR-219;GAGCTGG,MIR-337;GCAAAAA,MIR-129;GGCAGAC,MIR-346;GGCAGCT,MIR-22;GSE18791_UNSTIM_VS_NEWCATSLE_VIRUS_DC_6H_UP;GSE22886_NAIVE_CD4_TCELL_VS_48H_ACT_TH1_UP;GSE22886_NAIVE_CD4_TCELL_VS_48H_ACT_TH2_UP;GSE25087_TRE…	Completeproteome;Metal-binding;Nucleus;Phosphoprotein;Referenceproteome;Zinc;Zinc-finger		14-3-3 domain binding motif;ATM kinase substrate motif;Calmodulin-dependent protein kinase II substrate motif;Casein kinase II substrate motif;DNA dependent Protein kinase substrate motif;G protein-coupled receptor kinase 1 substrate motif;GSK3 kinase substrate motif;MAPKAPK1 kinase substrate motif;PAK2 kinase substrate motif;PKA kinase substrate motif;PKC epsilon kinase substrate motif;PKC kinas…	+	CST;HTP	0.999895	2.26148e-122	230.94	230.94	224.44	-0.19069	413	39.7807	O15014	413	O15014
0.341806	-0.0157951	-0.650017	0.39239	-0.732572	NaN	-0.274906	0.0737383	0.141749	-0.656522	-0.0376056	-0.546599	-1.58657	-1.14479	0.269782	-0.268067	0.157544	-0.0065043	-0.429996	0.185974	NaN	-0.86988	-0.137286	S	3	___1	anatomical structure development;cellular component organization;cellular component organization at cellular level;cellular component organization or biogenesis;cellular component organization or biogenesis at cellular level;cellular process;COPII vesicle coating;developmental process;endoplasmic reticulum organization;establishment of localization;establishment of protein localization;organelle …		cell part;cytoplasm;cytoplasmic part;cytosol;endoplasmic reticulum membrane;endoplasmic reticulum part;Golgi apparatus;Golgi apparatus part;Golgi membrane;intracellular membrane-bounded organelle;intracellular organelle;intracellular organelle part;intracellular part;membrane;membrane part;membrane-bounded organelle;organelle;organelle membrane;organelle part	anatomical structure development;cellular component organization;cellular process;developmental process;endoplasmic reticulum organization;establishment of localization;organelle organization;protein transport;transport;vesicle organization	cell part;cytoplasm;cytosol;Golgi apparatus;intracellular membrane-bounded organelle;intracellular organelle;membrane;organelle		Sec16;Sec16_C	BROWNE_HCMV_INFECTION_1HR_DN;BROWNE_HCMV_INFECTION_48HR_DN;BYSTRYKH_HEMATOPOIESIS_STEM_CELL_QTL_TRANS;CAFFAREL_RESPONSE_TO_THC_24HR_5_DN;CHARAFE_BREAST_CANCER_LUMINAL_VS_BASAL_UP;chr9q34;DEBIASI_APOPTOSIS_BY_REOVIRUS_INFECTION_DN;GSE15750_DAY6_VS_DAY10_EFF_CD8_TCELL_DN;GSE15750_DAY6_VS_DAY10_TRAF6KO_EFF_CD8_TCELL_DN;GSE17721_0.5H_VS_12H_POLYIC_BMDM_UP;GSE17721_0.5H_VS_4H_LPS_BMDM_UP;GSE17721_0.5H…	Alternativesplicing;Completeproteome;Endoplasmicreticulum;ER-Golgitransport;Golgiapparatus;Membrane;Phosphoprotein;Polymorphism;Proteintransport;Referenceproteome;Transport	TNF-alpha/NF-kappa B signaling complex (SEC16A, CHUK, IKBKB, NFKB2, REL, IKBKG, MAP3K14, RELA, FBXW7, USP2)	14-3-3 domain binding motif;Aurora-A kinase substrate motif;Calmodulin-dependent protein kinase II substrate motif;Casein kinase II substrate motif;MAPKAPK2 kinase substrate motif;MDC1 BRCT domain binding motif;PAK2 kinase substrate motif;Phosphorylase kinase substrate motif;PKA kinase substrate motif;PKC epsilon kinase substrate motif;PKC kinase substrate motif;Plk1 PBD domain binding motif	+	HTP	0.980661	3.22793e-90	247.35	239.25	247.35	0.41841	1191	17.0613	O15027;O15027-2;O15027-4;O15027-3;O15027-5	1191;1191;1191;1191;1191	O15027
-0.660792	-0.24925	NaN	-0.665048	-0.122802	NaN	0.331858	-1.19687	0.0895304	-0.17793	0.107889	0.557499	NaN	-0.647086	0.880824	-0.536079	0.338781	NaN	0.772937	0.680301	NaN	-0.978944	0.338781	S	3	___1	cellular macromolecule metabolic process;cellular metabolic process;cellular nitrogen compound metabolic process;cellular process;macromolecule metabolic process;metabolic process;nitrogen compound metabolic process;nucleic acid metabolic process;nucleobase-containing compound metabolic process;primary metabolic process;RNA metabolic process;RNA processing	binding;nucleotide binding	cell part;intracellular membrane-bounded organelle;intracellular organelle;intracellular organelle part;intracellular part;membrane-bounded organelle;nuclear part;nucleoplasm;nucleus;organelle;organelle part	cellular metabolic process;cellular nitrogen compound metabolic process;cellular process;macromolecule metabolic process;metabolic process;nitrogen compound metabolic process;nucleobase-containing compound metabolic process;primary metabolic process;RNA metabolic process;RNA processing	cell part;intracellular membrane-bounded organelle;intracellular organelle;nucleoplasm;nucleus;organelle	Spliceosome	cwf21;RRM_1;Surp	BERNARD_PPAPDC1B_TARGETS_UP;BROWNE_HCMV_INFECTION_12HR_DN;BRUINS_UVC_RESPONSE_VIA_TP53_GROUP_A;CAIRO_HEPATOBLASTOMA_CLASSES_UP;CHANDRAN_METASTASIS_TOP50_UP;CHANDRAN_METASTASIS_UP;chr3q23;DACOSTA_UV_RESPONSE_VIA_ERCC3_COMMON_DN;DACOSTA_UV_RESPONSE_VIA_ERCC3_DN;DANG_BOUND_BY_MYC;DODD_NASOPHARYNGEAL_CARCINOMA_DN;FARMER_BREAST_CANCER_APOCRINE_VS_LUMINAL;FARMER_BREAST_CANCER_BASAL_VS_LULMINAL;FEVR_CTN…	Acetylation;Alternativesplicing;Coiledcoil;Completeproteome;Nucleus;Phosphoprotein;Referenceproteome;RNA-binding	17S U2 snRNP;Spliceosome	b-Adrenergic Receptor kinase substrate motif;ERK1,2 kinase substrate motif;GSK-3, ERK1, ERK2, CDK5 substrate motif;MAPKAPK2 kinase substrate motif;WW domain binding motif	+	CST;HTP	1	3.60144e-14	148.01	139.4	148.01	0.50234	67	71.6365	O15042-2;O15042	67;67	O15042-2
NaN	-2.59815	-3.79842	-3.29276	-2.74197	NaN	-3.1217	-1.76547	-1.25539	-2.28048	-2.71597	-2.71517	-1.80298	-3.43283	0.152057	NaN	1.34276	1.51794	0.576797	0.0267932	NaN	-0.311131	0.576797	S	2	___1	cellular component organization;cellular component organization at cellular level;cellular component organization or biogenesis;cellular component organization or biogenesis at cellular level;cellular membrane fusion;cellular membrane organization;cellular process;ER to Golgi vesicle-mediated transport;establishment of localization;establishment of localization in cell;establishment of protein lo…		cell part;cis-Golgi network;cytoplasmic part;endoplasmic reticulum membrane;endoplasmic reticulum part;Golgi apparatus part;Golgi cisterna;Golgi membrane;integral to membrane;intracellular organelle part;intracellular part;intrinsic to membrane;membrane;membrane part;organelle membrane;organelle part;organelle subcompartment	cellular component organization;cellular membrane organization;cellular process;establishment of localization;Golgi vesicle transport;membrane fusion;membrane organization;organelle fusion;organelle organization;protein transport;transport;vesicle organization;vesicle-mediated transport	cell part;membrane	SNARE interactions in vesicular transport	SNARE	AACATTC,MIR-409-3P;AATGTGA,MIR-23A,MIR-23B;ACATTCC,MIR-1,MIR-206;ACEVEDO_LIVER_CANCER_UP;ACTAYRNNNCCCR_UNKNOWN;AGUIRRE_PANCREATIC_CANCER_COPY_NUMBER_UP;BLALOCK_ALZHEIMERS_DISEASE_DN;BORCZUK_MALIGNANT_MESOTHELIOMA_UP;BRUINS_UVC_RESPONSE_LATE;BUYTAERT_PHOTODYNAMIC_THERAPY_STRESS_UP;BYSTRYKH_HEMATOPOIESIS_STEM_CELL_QTL_TRANS;CELLULAR_LOCALIZATION;chr7q21;CTTTGT_V$LEF1_Q2;CYCLIN_D1_KE_.V1_DN;CYTOPLAS…	3D-structure;Alternativesplicing;Coiledcoil;Completeproteome;Endoplasmicreticulum;ER-Golgitransport;Golgiapparatus;Membrane;Phosphoprotein;Proteintransport;Referenceproteome;Transmembrane;Transmembranehelix;Transport		Casein kinase II substrate motif;Phosphorylase kinase substrate motif;PKA kinase substrate motif;PKC kinase substrate motif	+	HTP	0.999929	4.64931e-07	110.25	58.526	103.76	0.0707	50	41.4738	O15155;O15155-2	50;50	O15155
0.389633	0.307221	-0.591439	-0.582756	0.368508	NaN	0.196944	0.355508	0.236206	NaN	0.334974	0.0469722	0.616771	-0.25014	0.972518	-0.0341248	-0.0710143	NaN	0.917729	-0.321536	NaN	-0.447084	-0.0710143	S	2	___1	biological regulation;biosynthetic process;calcium ion homeostasis;catabolic process;cation homeostasis;cellular biosynthetic process;cellular macromolecule biosynthetic process;cellular macromolecule metabolic process;cellular metabolic process;cellular nitrogen compound metabolic process;cellular process;cellular protein metabolic process;cellular response to chemical stimulus;cellular response…	acid-amino acid ligase activity;binding;catalytic activity;cation binding;chromatin binding;DNA binding;estrogen response element binding;histone acetyl-lysine binding;histone binding;ion binding;kinase activity;ligase activity;ligase activity, forming carbon-nitrogen bonds;metal ion binding;nucleic acid binding;p53 binding;phosphotransferase activity, alcohol group as acceptor;protein binding;pr…	cell part;chromatin;chromosomal part;cytoplasmic part;cytosol;euchromatin;intracellular membrane-bounded organelle;intracellular organelle;intracellular organelle part;intracellular part;membrane-bounded organelle;nuclear chromatin;nuclear chromosome part;nuclear euchromatin;nuclear part;nucleoplasm;nucleus;organelle;organelle part;perichromatin fibrils	biological regulation;biosynthetic process;catabolic process;cellular metabolic process;cellular nitrogen compound metabolic process;cellular process;homeostatic process;macromolecule metabolic process;macromolecule modification;metabolic process;nitrogen compound metabolic process;nucleobase-containing compound metabolic process;phosphorus metabolic process;primary metabolic process;protein cata…	cell part;cytosol;intracellular membrane-bounded organelle;intracellular organelle;nucleoplasm;nucleus;organelle		Bromodomain;PHD;zf-B_box	AAAGACA,MIR-511;BENPORATH_ES_1;BENPORATH_MYC_MAX_TARGETS;BENPORATH_NANOG_TARGETS;BENPORATH_NOS_TARGETS;BENPORATH_OCT4_TARGETS;BENPORATH_SOX2_TARGETS;BIOPOLYMER_METABOLIC_PROCESS;BLALOCK_ALZHEIMERS_DISEASE_UP;chr7q32;COLIN_PILOCYTIC_ASTROCYTOMA_VS_GLIOBLASTOMA_DN;CREIGHTON_ENDOCRINE_THERAPY_RESISTANCE_2;CTTTGT_V$LEF1_Q2;DACOSTA_UV_RESPONSE_VIA_ERCC3_DN;DACOSTA_UV_RESPONSE_VIA_ERCC3_TTD_DN;DODD_NAS…	3D-structure;Alternativesplicing;Bromodomain;Chromosomalrearrangement;Coiledcoil;Completeproteome;Cytoplasm;Directproteinsequencing;DNA-binding;Isopeptidebond;Ligase;Metal-binding;Nucleus;Phosphoprotein;Polymorphism;Referenceproteome;Repeat;Repressor;Transcription;Transcriptionregulation;Tumorsuppressor;Ublconjugation;Ublconjugationpathway;Zinc;Zinc-finger		14-3-3 domain binding motif;AMP-activated protein kinase 2 substrate motif;Calmodulin-dependent protein kinase II substrate motif;Casein kinase II substrate motif;MAPKAPK1 kinase substrate motif;p70 Ribosomal S6 kinase substrate motif;Phosphorylase kinase substrate motif;PKA kinase substrate motif;PKC kinase substrate motif	+	CST;HTP	1	0.022194	60.398	22.095	58.172	-0.83059	1008	58.1721	O15164-2;O15164	1008;1042	O15164-2
0.312972	0.297236	0.0204319	-0.510384	-0.0501274	NaN	0.0991265	0.262331	NaN	0.247797	0.279756	0.301679	0.564136	0.017349	0.193819	-0.0506403	NaN	0.227365	0.790139	0.351807	NaN	-0.0817775	0.227365	S	3	___1	biological regulation;biosynthetic process;calcium ion homeostasis;catabolic process;cation homeostasis;cellular biosynthetic process;cellular macromolecule biosynthetic process;cellular macromolecule metabolic process;cellular metabolic process;cellular nitrogen compound metabolic process;cellular process;cellular protein metabolic process;cellular response to chemical stimulus;cellular response…	acid-amino acid ligase activity;binding;catalytic activity;cation binding;chromatin binding;DNA binding;estrogen response element binding;histone acetyl-lysine binding;histone binding;ion binding;kinase activity;ligase activity;ligase activity, forming carbon-nitrogen bonds;metal ion binding;nucleic acid binding;p53 binding;phosphotransferase activity, alcohol group as acceptor;protein binding;pr…	cell part;chromatin;chromosomal part;cytoplasmic part;cytosol;euchromatin;intracellular membrane-bounded organelle;intracellular organelle;intracellular organelle part;intracellular part;membrane-bounded organelle;nuclear chromatin;nuclear chromosome part;nuclear euchromatin;nuclear part;nucleoplasm;nucleus;organelle;organelle part;perichromatin fibrils	biological regulation;biosynthetic process;catabolic process;cellular metabolic process;cellular nitrogen compound metabolic process;cellular process;homeostatic process;macromolecule metabolic process;macromolecule modification;metabolic process;nitrogen compound metabolic process;nucleobase-containing compound metabolic process;phosphorus metabolic process;primary metabolic process;protein cata…	cell part;cytosol;intracellular membrane-bounded organelle;intracellular organelle;nucleoplasm;nucleus;organelle		Bromodomain;PHD;zf-B_box	AAAGACA,MIR-511;BENPORATH_ES_1;BENPORATH_MYC_MAX_TARGETS;BENPORATH_NANOG_TARGETS;BENPORATH_NOS_TARGETS;BENPORATH_OCT4_TARGETS;BENPORATH_SOX2_TARGETS;BIOPOLYMER_METABOLIC_PROCESS;BLALOCK_ALZHEIMERS_DISEASE_UP;chr7q32;COLIN_PILOCYTIC_ASTROCYTOMA_VS_GLIOBLASTOMA_DN;CREIGHTON_ENDOCRINE_THERAPY_RESISTANCE_2;CTTTGT_V$LEF1_Q2;DACOSTA_UV_RESPONSE_VIA_ERCC3_DN;DACOSTA_UV_RESPONSE_VIA_ERCC3_TTD_DN;DODD_NAS…	3D-structure;Alternativesplicing;Bromodomain;Chromosomalrearrangement;Coiledcoil;Completeproteome;Cytoplasm;Directproteinsequencing;DNA-binding;Isopeptidebond;Ligase;Metal-binding;Nucleus;Phosphoprotein;Polymorphism;Referenceproteome;Repeat;Repressor;Transcription;Transcriptionregulation;Tumorsuppressor;Ublconjugation;Ublconjugationpathway;Zinc;Zinc-finger		ERK1,2 kinase substrate motif;Growth associated histone HI kinase substrate motif;GSK-3, ERK1, ERK2, CDK5 substrate motif;WW domain binding motif	+	CST;HTP	0.987646	2.9182e-20	122.47	122.47	77.221	0.38742	777	19.1277	O15164-2;O15164	777;811	O15164-2
-0.120042	-0.0890368	-0.177572	-0.127152	-0.214344	NaN	-0.181268	0.294212	NaN	-0.0371866	-0.144674	-0.130889	0.33714	-0.19037	0.19519	0.414254	NaN	0.140385	-0.0175218	0.0834549	NaN	-0.00910145	0.0834549	S	3	___1	biological regulation;catabolic process;cellular catabolic process;cellular localization;cellular macromolecule catabolic process;cellular macromolecule localization;cellular macromolecule metabolic process;cellular metabolic process;cellular nitrogen compound metabolic process;cellular process;establishment of localization;establishment of RNA localization;gene expression;intracellular mRNA loca…	binding;enzyme binding;identical protein binding;protein binding;ubiquitin protein ligase binding	cell part;cytoplasmic part;cytosol;exon-exon junction complex;intracellular organelle part;intracellular part;macromolecular complex;nuclear body;nuclear part;nuclear speck;nucleoplasm part;organelle part;perinuclear region of cytoplasm;protein complex;ribonucleoprotein complex	biological regulation;catabolic process;cellular localization;cellular metabolic process;cellular nitrogen compound metabolic process;cellular process;establishment of localization;localization;macromolecule metabolic process;metabolic process;mRNA metabolic process;mRNA processing;nitrogen compound metabolic process;nucleobase-containing compound metabolic process;nucleobase-containing compound …	cell part;cytosol;macromolecular complex;protein complex;ribonucleoprotein complex	mRNA surveillance pathway;RNA transport	Btz	ACTGTGA,MIR-27A,MIR-27B;BLALOCK_ALZHEIMERS_DISEASE_UP;BOYAULT_LIVER_CANCER_SUBCLASS_G3_UP;CAATGCA,MIR-33;CACTGTG,MIR-128A,MIR-128B;chr17q11;CTCAGGG,MIR-125B,MIR-125A;GCCATNTTG_V$YY1_Q6;GRAESSMANN_APOPTOSIS_BY_DOXORUBICIN_DN;GRAESSMANN_RESPONSE_TO_MC_AND_DOXORUBICIN_DN;GSE11864_UNTREATED_VS_CSF1_IN_MAC_DN;GSE11864_UNTREATED_VS_CSF1_PAM3CYS_IN_MAC_DN;GSE11924_TH1_VS_TH2_CD4_TCELL_UP;GSE11924_TH2_VS…	3D-structure;ADP-ribosylation;Coiledcoil;Completeproteome;Cytoplasm;mRNAprocessing;mRNAsplicing;mRNAtransport;Nonsense-mediatedmRNAdecay;Nucleus;Phosphoprotein;Referenceproteome;RNA-binding;Stressresponse;Translationregulation;Transport;Ublconjugation	eIF4AIII-Btz complex;Exon junction complex (EIF4A3-MLN51-MAGOH-Y14);Exon junction complex (EIF4A3-MLN51-MAGOH-Y14), RNA-protein complex;Exon junction complex (EIF4A3-MLN51-UPF3B-MAGOH-Y14);Exon junction complex (F4A3-MLN51-UPF3B-MAGOH-Y14-PYM);Exon junction complex, EIF4A3-MLN51-MAGOH-Y14 (RNA-protein complex)	Casein kinase I substrate motif;PKA kinase substrate motif;PKC kinase substrate motif	+	CST;HTP	0.999578	6.42167e-42	149.16	138.6	149.16	-0.10984	148	33.8144	O15234	148	O15234
0.0286409	-0.146665	-0.0826304	-0.0642324	0.162097	NaN	-0.407244	0.128336	-0.185881	0.166489	-0.0231129	-0.0257003	0.250085	-0.124476	0.35208	0.0996951	-0.0392155	0.24912	0.0411194	-0.187798	NaN	0.282768	0.0704073	S	4	___1	biological regulation;cell cycle arrest;cell cycle process;cellular component assembly;cellular component assembly at cellular level;cellular component organization;cellular component organization at cellular level;cellular component organization or biogenesis;cellular component organization or biogenesis at cellular level;cellular macromolecular complex assembly;cellular macromolecular complex s…		Cajal body;catalytic step 2 spliceosome;cell part;cytoplasm;cytoplasmic part;cytosol;Golgi apparatus;intracellular membrane-bounded organelle;intracellular organelle;intracellular organelle part;intracellular part;macromolecular complex;membrane-bounded organelle;nuclear body;nuclear part;nucleoplasm;nucleoplasm part;organelle;organelle part;ribonucleoprotein complex;small nuclear ribonucleoprote…	biological regulation;cellular component assembly;cellular component organization;cellular macromolecular complex assembly;cellular metabolic process;cellular nitrogen compound metabolic process;cellular process;macromolecular complex assembly;macromolecule metabolic process;metabolic process;mRNA metabolic process;mRNA processing;nitrogen compound metabolic process;nucleobase-containing compound…	cell part;cytoplasm;cytosol;Golgi apparatus;intracellular membrane-bounded organelle;intracellular organelle;macromolecular complex;nucleoplasm;organelle;ribonucleoprotein complex;small nuclear ribonucleoprotein complex;spliceosomal complex	Spliceosome	SART-1	ANATOMICAL_STRUCTURE_DEVELOPMENT;BLALOCK_ALZHEIMERS_DISEASE_UP;CATRRAGC_UNKNOWN;CELL_ACTIVATION;CHEOK_RESPONSE_TO_MERCAPTOPURINE_AND_HD_MTX_DN;chr11q13;CYTOPLASM;CYTOPLASMIC_PART;CYTOSOL;GGGCGGR_V$SP1_Q6;GSE12845_NAIVE_VS_DARKZONE_GC_TONSIL_BCELL_DN;GSE13411_NAIVE_BCELL_VS_PLASMA_CELL_UP;GSE14000_TRANSLATED_RNA_VS_MRNA_4H_LPS_DC_UP;GSE14308_TH1_VS_INDUCED_TREG_UP;GSE1448_CTRL_VS_ANTI_VALPHA2_DP_T…	3D-structure;Allergen;Alternativesplicing;Coiledcoil;Completeproteome;mRNAprocessing;mRNAsplicing;Nucleus;Phosphoprotein;Polymorphism;Referenceproteome;Spliceosome;Ublconjugation	C complex spliceosome;Spliceosome	14-3-3 domain binding motif;Calmodulin-dependent protein kinase II substrate motif;Casein kinase II substrate motif;G protein-coupled receptor kinase 1 substrate motif;MAPKAPK1 kinase substrate motif;PAK2 kinase substrate motif;Pim1 kinase substrate sequence;PKA kinase substrate motif;PKC epsilon kinase substrate motif;PKC kinase substrate motif;ZIP kinase substrate motif	+	CST;HTP	1	1.58164e-52	158.72	152.28	84.509	0.44555	448	83.4105	O43290	448	O43290
0.507175	0.785189	0.791347	1.01992	0.754944	NaN	1.13292	0.34484	0.927493	NaN	1.19943	0.75204	-0.827176	0.635223	0.609064	-0.162335	0.142304	NaN	0.179511	-0.00290418	NaN	-0.497698	-0.00290418	S	2	___1	alcohol metabolic process;carbohydrate metabolic process;cellular carbohydrate metabolic process;cellular metabolic process;cellular process;inositol metabolic process;inositol phosphate metabolic process;metabolic process;organophosphate metabolic process;polyol metabolic process;primary metabolic process;small molecule metabolic process	acid phosphatase activity;adenyl nucleotide binding;adenyl ribonucleotide binding;ATP binding;binding;catalytic activity;diphosphoinositol-pentakisphosphate kinase activity;hydrolase activity;hydrolase activity, acting on ester bonds;inositol 1,3,4,5,6-pentakisphosphate kinase activity;inositol hexakisphosphate 1-kinase activity;inositol hexakisphosphate 3-kinase activity;inositol hexakisphosphat…	cell part;cytoplasmic part;cytosol;intracellular part	alcohol metabolic process;carbohydrate metabolic process;cellular metabolic process;cellular process;metabolic process;primary metabolic process;small molecule metabolic process	cell part;cytosol		His_Phos_2	ATGCTGC,MIR-103,MIR-107;chr5q21;CUI_TCF21_TARGETS_2_DN;DACOSTA_UV_RESPONSE_VIA_ERCC3_DN;DAZARD_RESPONSE_TO_UV_NHEK_DN;GRABARCZYK_BCL11B_TARGETS_UP;GSE13484_UNSTIM_VS_YF17D_VACCINE_STIM_PBMC_UP;GSE14308_INDUCED_VS_NATURAL_TREG_DN;GSE20366_EX_VIVO_VS_DEC205_CONVERSION_UP;GSE22886_IGG_IGA_MEMORY_BCELL_VS_BLOOD_PLASMA_CELL_DN;GSE22886_IGM_MEMORY_BCELL_VS_BLOOD_PLASMA_CELL_DN;GSE28237_EARLY_VS_LATE_GC…	3D-structure;Alternativesplicing;ATP-binding;Completeproteome;Cytoplasm;Kinase;Nucleotide-binding;Phosphoprotein;Polymorphism;Referenceproteome;Transferase		ERK1,2 kinase substrate motif;GSK-3, ERK1, ERK2, CDK5 substrate motif;MDC1 BRCT domain binding motif;PKA kinase substrate motif;PKC kinase substrate motif;Plk1 PBD domain binding motif;WW domain binding motif	+	CST;HTP	0.807356	0.0169103	64.757	45.864	60.76	-0.47536	1151	6.22309	O43314-2;O43314	1151;1172	O43314-2
0.183382	-0.0776773	-0.881618	0.00745773	-1.199	NaN	-0.0644862	-0.189698	0.33898	-1.38411	-0.397641	-0.864075	-1.11371	-1.13718	0.295105	-0.373081	0.416657	-0.502496	-0.405099	0.334928	NaN	-1.0727	-0.38909	S	2	___1	activation of immune response;activation of innate immune response;activation of MAPK activity;activation of MAPKK activity;activation of NF-kappaB-inducing kinase activity;activation of protein kinase activity;anatomical structure formation involved in morphogenesis;angiogenesis;antigen receptor-mediated signaling pathway;apoptosis;biological regulation;biosynthetic process;cell death;cell surfa…	adenyl nucleotide binding;adenyl ribonucleotide binding;ATP binding;binding;catalytic activity;cation binding;ion binding;kinase activity;magnesium ion binding;MAP kinase kinase activity;MAP kinase kinase kinase activity;metal ion binding;molecular transducer activity;nucleotide binding;phosphotransferase activity, alcohol group as acceptor;protein binding;protein kinase activity;protein serine/t…	Ada2/Gcn5/Ada3 transcription activator complex;cell part;cytoplasm;cytoplasmic part;cytosol;endosomal part;endosome membrane;histone acetyltransferase complex;intracellular membrane-bounded organelle;intracellular organelle;intracellular organelle part;intracellular part;macromolecular complex;membrane;membrane-bounded organelle;nuclear part;nucleoplasm;nucleoplasm part;nucleus;organelle;organell…	anatomical structure formation involved in morphogenesis;biological regulation;biosynthetic process;cell death;cellular component organization;cellular metabolic process;cellular nitrogen compound metabolic process;cellular process;chromatin modification;chromatin organization;chromosome organization;death;developmental process;histone modification;immune system process;macromolecule metabolic pr…	cell part;cytoplasm;cytosol;intracellular membrane-bounded organelle;intracellular organelle;macromolecular complex;membrane;nucleoplasm;nucleus;organelle;plasma membrane;protein complex	Adherens junction;Leishmaniasis;MAPK signaling pathway;Measles;NOD-like receptor signaling pathway;Osteoclast differentiation;RIG-I-like receptor signaling pathway;T cell receptor signaling pathway;Toll-like receptor signaling pathway;Toxoplasmosis;Wnt signaling pathway	Pkinase_Tyr	ACAGGGT,MIR-10A,MIR-10B;ACTIVATION_OF_PROTEIN_KINASE_ACTIVITY;ADAPTIVE_IMMUNE_RESPONSE;ADAPTIVE_IMMUNE_RESPONSE_GO_0002460;AGGCACT,MIR-515-3P;BIOCARTA_ALK_PATHWAY;BIOCARTA_FAS_PATHWAY;BIOCARTA_IL1R_PATHWAY;BIOCARTA_MAPK_PATHWAY;BIOCARTA_NFKB_PATHWAY;BIOCARTA_NTHI_PATHWAY;BIOCARTA_P38MAPK_PATHWAY;BIOCARTA_PAR1_PATHWAY;BIOCARTA_TGFB_PATHWAY;BIOCARTA_TNFR1_PATHWAY;BIOCARTA_TOLL_PATHWAY;BIOCARTA_WNT_…	3D-structure;Alternativesplicing;Apoptosis;ATP-binding;Cellmembrane;Completeproteome;Cytoplasm;Isopeptidebond;Kinase;Magnesium;Membrane;Metal-binding;Nucleotide-binding;Phosphoprotein;Referenceproteome;Serine/threonine-proteinkinase;Stressresponse;Transcription;Transcriptionregulation;Transferase;Ublconjugation	STAT3-NLK-MAP3K7 complex;TNF-alpha/NF-kappa B signaling complex 7;TRAF6-TAK1 complex;TRIKA2 protein kinase complex (TAK1, TAB1, TAB2)	14-3-3 domain binding motif;Aurora-A kinase substrate motif;Calmodulin-dependent protein kinase II substrate motif;Casein kinase II substrate motif;PAK2 kinase substrate motif;Phosphorylase kinase substrate motif;PKA kinase substrate motif;PKC epsilon kinase substrate motif;PKC kinase substrate motif;Pyruvate dehydrogenase kinase substrate motif	+	CST;HTP;LTP	0.999997	1.21993e-40	144.5	141.62	91.238	0.069144	412	55.6128	O43318-2;O43318;O43318-4;O43318-3	412;439;412;439	O43318-2
-0.334914	-0.656108	-1.3499	0.623816	-1.08753	NaN	-0.327908	-0.346677	-0.202766	-2.11269	-0.722383	-1.12027	-2.49864	-1.2314	0.176857	-0.0117627	0.453343	-0.762796	-1.3462	-0.0327413	NaN	-0.903487	-0.397769	S	2	___1	biological regulation;regulation of biological process;regulation of cell proliferation;regulation of cellular process	binding;identical protein binding;protein binding;protein dimerization activity;protein heterodimerization activity;protein homodimerization activity	cell part;cytoplasm;cytoplasmic part;intracellular part;perinuclear region of cytoplasm	biological regulation	cell part;cytoplasm		TPD52	AGUIRRE_PANCREATIC_CANCER_COPY_NUMBER_UP;BLALOCK_ALZHEIMERS_DISEASE_UP;BOYAULT_LIVER_CANCER_SUBCLASS_G3_UP;BROWNE_HCMV_INFECTION_20HR_DN;CAGCTTT,MIR-320;CAIRO_HEPATOBLASTOMA_CLASSES_UP;chr20q13;ENK_UV_RESPONSE_EPIDERMIS_UP;GGGCGGR_V$SP1_Q6;GRAESSMANN_APOPTOSIS_BY_DOXORUBICIN_DN;GSE10239_KLRG1INT_VS_KLRG1HIGH_EFF_CD8_TCELL_UP;GSE10325_LUPUS_BCELL_VS_LUPUS_MYELOID_DN;GSE10325_LUPUS_CD4_TCELL_VS_LUP…	Acetylation;Alternativesplicing;Coiledcoil;Completeproteome;Phosphoprotein;Referenceproteome		Casein kinase II substrate motif;Pyruvate dehydrogenase kinase substrate motif	+	CST;HTP	1	4.17939e-25	178.67	173.97	176.29	1.6861	166	63.3288	O43399;O43399-5;O43399-7;O43399-2;O43399-4;O43399-3;O43399-6	166;180;189;146;160;169;123	O43399;O43399-2
-0.75668	0.396563	-0.0883547	-0.988933	-0.343998	NaN	-0.790927	-1.04708	0.592935	-0.703897	-1.23751	-0.316793	-1.50789	-0.938299	0.176816	-0.290402	0.196372	-0.615543	-0.24858	0.027205	NaN	-0.147372	-0.197976	S	3	___1	biological regulation;cell surface receptor linked signaling pathway;cellular process;cellular response to chemical stimulus;cellular response to cytokine stimulus;cellular response to organic substance;cellular response to stimulus;cytokine-mediated signaling pathway;posttranscriptional regulation of gene expression;regulation of biological process;regulation of biosynthetic process;regulation o…	binding;nucleic acid binding;RNA binding;RNA cap binding;translation factor activity, nucleic acid binding;translation initiation factor activity	cell part;cytoplasmic part;cytosol;eukaryotic translation initiation factor 4F complex;intracellular part;macromolecular complex;protein complex	biological regulation;cellular process;regulation of translation;response to chemical stimulus;response to stimulus;signal transduction;viral reproduction	cell part;cytosol;macromolecular complex;protein complex	RNA transport;Viral myocarditis	MA3;MIF4G;W2	ACAACTT,MIR-382;BIOCARTA_EIF_PATHWAY;BIOCARTA_EIF4_PATHWAY;BIOCARTA_MTOR_PATHWAY;BIOSYNTHETIC_PROCESS;CELLULAR_BIOSYNTHETIC_PROCESS;CELLULAR_COMPONENT_ASSEMBLY;CELLULAR_MACROMOLECULE_METABOLIC_PROCESS;CELLULAR_PROTEIN_METABOLIC_PROCESS;chr1p36;CTTGTAT,MIR-381;CYTOPLASM;CYTOPLASMIC_PART;DACOSTA_UV_RESPONSE_VIA_ERCC3_COMMON_DN;DACOSTA_UV_RESPONSE_VIA_ERCC3_DN;ENK_UV_RESPONSE_EPIDERMIS_DN;FORTSCHEGG…	3D-structure;Alternativesplicing;Coiledcoil;Completeproteome;Host-virusinteraction;Initiationfactor;Phosphoprotein;Polymorphism;Proteinbiosynthesis;Referenceproteome;Repeat;RNA-binding;Translationregulation		ERK1,2 kinase substrate motif;G protein-coupled receptor kinase 1 substrate motif;Growth associated histone HI kinase substrate motif;GSK-3, ERK1, ERK2, CDK5 substrate motif;PKA kinase substrate motif;PKC kinase substrate motif;WW domain binding motif	+	CST;HTP	1	5.94939e-08	100.41	84.394	82.609	0.49689	495	71.8389	O43432;O43432-3	495;501	O43432
-1.20971	-0.305811	-0.725318	-0.843649	-1.85496	NaN	-1.94428	-1.85672	-0.839886	-1.65533	-1.40542	-1.4023	-0.900431	-2.03786	0.112416	-0.647013	-0.534076	-0.930017	-0.561767	0.452662	NaN	-0.0935816	-0.547921	S	2	___1	actin cytoskeleton organization;actin filament-based process;anatomical structure formation involved in morphogenesis;anatomical structure morphogenesis;apoptosis;biological regulation;blood circulation;cell communication;cell death;cell junction assembly;cell junction organization;cell part morphogenesis;cell projection morphogenesis;cell projection organization;cell-cell junction assembly;cell-…	1-phosphatidylinositol binding;binding;cytoskeletal protein binding;lipid binding;phosphatidylinositol binding;phospholipid binding;protein binding;spectrin binding;structural constituent of cytoskeleton;structural molecule activity	adherens junction;anchoring junction;axolemma;axon part;cell cortex part;cell junction;cell part;cell projection membrane;cell projection part;cell-cell junction;cell-substrate adherens junction;cell-substrate junction;cortical cytoskeleton;cytoplasm;cytoplasmic part;cytoskeletal part;cytoskeleton;cytosol;extracellular membrane-bounded organelle;extracellular organelle;extracellular region part;e…	anatomical structure formation involved in morphogenesis;anatomical structure morphogenesis;biological regulation;blood circulation;cell communication;cell death;cell junction organization;cell-cell signaling;cellular component assembly;cellular component morphogenesis;cellular component organization;cellular localization;cellular membrane organization;cellular process;circulatory system process;…	cell part;cytoplasm;cytoskeleton;cytosol;extracellular organelle;Golgi apparatus;intracellular membrane-bounded organelle;intracellular non-membrane-bounded organelle;intracellular organelle;macromolecular complex;membrane;nucleoplasm;nucleus;organelle;plasma membrane;protein complex;vesicle	Tight junction	4_1_CTD;FA;FERM_C;FERM_M;FERM_N;SAB	AAAYWAACM_V$HFH4_01;AACTGAC,MIR-223;AACTTT_UNKNOWN;AAGCACA,MIR-218;AAGTCCA,MIR-422B,MIR-422A;ACACTGG,MIR-199A,MIR-199B;ACTGTGA,MIR-27A,MIR-27B;ACTIN_CYTOSKELETON;AGGCACT,MIR-515-3P;AGGTGCA,MIR-500;ALCALAY_AML_BY_NPM1_LOCALIZATION_UP;ALONSO_METASTASIS_UP;ASTIER_INTEGRIN_SIGNALING;ATACTGT,MIR-144;ATGAAGG,MIR-205;ATTACAT,MIR-380-3P;BASSO_HAIRY_CELL_LEUKEMIA_DN;BERTUCCI_MEDULLARY_VS_DUCTAL_BREAST_CAN…	3D-structure;Acetylation;Actin-binding;Alternativesplicing;Apoptosis;Calmodulin-binding;Celljunction;Cellmembrane;Completeproteome;Cytoplasm;Cytoskeleton;Directproteinsequencing;Diseasemutation;Elliptocytosis;Glycoprotein;Hereditaryhemolyticanemia;Membrane;Mentalretardation;Nucleus;Phosphoprotein;Polymorphism;Pyropoikilocytosis;Referenceproteome;Transmembrane;Transmembranehelix;Tumorsuppressor		Casein kinase II substrate motif;NIMA kinase substrate motif;PKA kinase substrate motif;PKC kinase substrate motif	+	HTP	0.999614	0.0204644	67.169	37.514	64.207	-1.3582	518	34.1373	O43491;O43491-2;O43491-3;O43491-4;P11171;P11171-2;P11171-3;P11171-5;P11171-4;P11171-7;P11171-6;Q7Z6J6-2;Q7Z6J6;Q9H4G0;Q9H4G0-4;Q9H4G0-3;Q9H4G0-2;Q9Y2J2-2;Q9Y2J2-4;Q9Y2J2;Q9Y2J2-3	518;518;518;518;510;510;301;475;301;510;266;305;320;396;365;299;334;409;409;409;409	O43491;O43491-4;P11171;Q9H4G0;Q9Y2J2-2
-3.95231	-1.4475	-3.74438	-1.30167	-2.07069	NaN	-3.08189	-4.30157	-1.723	-2.21879	-0.446851	-1.82768	-3.2814	-1.52412	0.149272	-0.349262	-0.275499	1.52559	0.854817	0.243013	NaN	1.55776	0.548915	S	2	___1	actin cytoskeleton organization;actin filament-based process;cellular component organization;cellular component organization at cellular level;cellular component organization or biogenesis;cellular component organization or biogenesis at cellular level;cellular process;cortical actin cytoskeleton organization;cortical cytoskeleton organization;cytoskeleton organization;organelle organization	structural molecule activity	adherens junction;anchoring junction;cell cortex part;cell junction;cell part;cell-substrate adherens junction;cell-substrate junction;cytoplasmic part;cytoskeletal part;extracellular membrane-bounded organelle;extracellular organelle;extracellular region part;extracellular vesicular exosome;extrinsic to membrane;focal adhesion;intracellular membrane-bounded organelle;intracellular organelle;intr…	cellular component organization;cellular process;cytoskeleton organization;organelle organization	cell part;extracellular organelle;intracellular membrane-bounded organelle;intracellular organelle;membrane;nucleoplasm;nucleus;organelle;plasma membrane;vesicle	Tight junction	4_1_CTD;FA;FERM_C;FERM_M;FERM_N;SAB	ACTIN_CYTOSKELETON;BASSO_HAIRY_CELL_LEUKEMIA_DN;BROCKE_APOPTOSIS_REVERSED_BY_IL6;BRUECKNER_TARGETS_OF_MIRLET7A3_DN;CASORELLI_ACUTE_PROMYELOCYTIC_LEUKEMIA_DN;CELL_CORTEX;CELL_CORTEX_PART;CHARAFE_BREAST_CANCER_LUMINAL_VS_MESENCHYMAL_DN;CHEN_METABOLIC_SYNDROM_NETWORK;CHICAS_RB1_TARGETS_CONFLUENT;chr6q23;CORTICAL_ACTIN_CYTOSKELETON;CORTICAL_CYTOSKELETON;CREIGHTON_ENDOCRINE_THERAPY_RESISTANCE_5;CYTOPL…	Acetylation;Actin-binding;Alternativesplicing;Cellmembrane;Completeproteome;Cytoplasm;Cytoskeleton;Directproteinsequencing;Membrane;Phosphoprotein;Polymorphism;Referenceproteome		AMP-activated protein kinase substrate motif;Calmodulin-dependent protein kinase II substrate motif;Casein kinase II substrate motif;Chk1 kinase substrate motif;PKA kinase substrate motif;PKC kinase substrate motif	+	CST;HTP	0.999883	4.65176e-12	130.61	119.67	130.61	0.5128	87	39.3056	O43491;O43491-2;O43491-3;O43491-4	87;87;87;87	O43491;O43491-4
2.00886	0.800382	NaN	1.33586	0.538534	NaN	1.63732	1.29837	0.876507	-0.433373	0.762368	0.53188	NaN	0.0636926	0.133408	-0.710483	0.0761255	NaN	-0.573493	-0.00665319	NaN	-1.57363	-0.573493	S	2	___1	actin cytoskeleton organization;actin filament organization;actin filament-based movement;actin filament-based process;actin polymerization or depolymerization;biological regulation;cellular component assembly;cellular component movement;cellular component organization;cellular component organization at cellular level;cellular component organization or biogenesis;cellular component organization o…	actin binding;binding;cytoskeletal protein binding;profilin binding;protein binding	actin cytoskeleton;actin filament;cell part;cell projection;cytoplasmic membrane-bounded vesicle;cytoplasmic part;cytoplasmic vesicle;cytoskeletal part;cytoskeleton;cytosol;intracellular membrane-bounded organelle;intracellular non-membrane-bounded organelle;intracellular organelle;intracellular organelle part;intracellular part;macromolecular complex;membrane-bounded organelle;membrane-bounded v…	biological regulation;cellular component assembly;cellular component movement;cellular component organization;cellular process;cytoskeleton organization;immune system process;macromolecular complex assembly;multi-organism process;organelle organization;protein complex assembly;response to biotic stimulus;response to stimulus;response to stress;signal transduction	cell part;cell projection;cytoplasmic membrane-bounded vesicle;cytoskeleton;cytosol;intracellular membrane-bounded organelle;intracellular non-membrane-bounded organelle;intracellular organelle;macromolecular complex;organelle;protein complex;vesicle		WH2	ACTIN_BINDING;ACTIN_CYTOSKELETON;ACTIN_CYTOSKELETON_ORGANIZATION_AND_BIOGENESIS;ACTIN_FILAMENT_BASED_PROCESS;ACTIN_POLYMERIZATION_AND_OR_DEPOLYMERIZATION;ATTCTTT,MIR-186;AZARE_NEOPLASTIC_TRANSFORMATION_BY_STAT3_DN;BANDRES_RESPONSE_TO_CARMUSTIN_MGMT_48HR_DN;BANDRES_RESPONSE_TO_CARMUSTIN_WITHOUT_MGMT_48HR_DN;BOYAULT_LIVER_CANCER_SUBCLASS_G5_DN;BYSTRYKH_HEMATOPOIESIS_STEM_CELL_QTL_TRANS;CAGTATT,MIR-…	3D-structure;Actin-binding;Alternativesplicing;Cellprojection;Completeproteome;Cytoplasm;Cytoplasmicvesicle;Cytoskeleton;Phosphoprotein;Polymorphism;Referenceproteome;Repeat	CRKL-WIPF1-WAS complex;WIP-WASp-actin-myosin-IIa complex;ZAP70-CRKL-WIPF1-WAS complex	14-3-3 domain binding motif;Calmodulin-dependent protein kinase II substrate motif;Casein kinase II substrate motif;G protein-coupled receptor kinase 1 substrate motif;GSK3 kinase substrate motif;Phosphorylase kinase substrate motif;PKA kinase substrate motif;PKC kinase substrate motif	+	CST;HTP	0.999861	4.69281e-18	123.43	123.43	102.07	-1.5934	340	38.5791	O43516;O43516-2;O43516-3	340;340;340	O43516
0.465415	0.59584	0.607878	1.53678	NaN	NaN	1.13901	-0.404192	0.97155	-0.56037	1.29903	0.807585	-0.360949	0.445117	0.126755	-0.869607	0.37571	-1.16825	-0.237745	NaN	NaN	-0.693897	-0.693897	S	2	___1	associative learning;asymmetric cell division;behavior;biological regulation;cell cycle phase;cell cycle process;cell division;cell surface receptor linked signaling pathway;cellular component organization;cellular component organization at cellular level;cellular component organization or biogenesis;cellular component organization or biogenesis at cellular level;cellular process;cellular respons…	binding;cytoskeletal protein binding;enzyme activator activity;enzyme regulator activity;GDP-dissociation inhibitor activity;GTPase activator activity;GTPase regulator activity;microtubule binding;molecular transducer activity;nucleoside-triphosphatase regulator activity;protein binding;protein complex scaffold;receptor signaling complex scaffold activity;receptor signaling protein activity;signa…	cell junction;cell part;cell projection;cell projection part;centrosome;cytoplasm;cytoplasmic part;cytoskeletal part;dendrite;dendritic spine;intracellular membrane-bounded organelle;intracellular non-membrane-bounded organelle;intracellular organelle;intracellular organelle part;intracellular part;macromolecular complex;membrane;membrane-bounded organelle;microtubule;microtubule organizing cente…	behavior;biological regulation;cell division;cellular component organization;cellular process;chromosome segregation;cytoskeleton organization;establishment of localization;mitosis;multicellular organismal process;neurological system process;nuclear division;nuclear transport;nucleocytoplasmic transport;organelle fission;organelle organization;regulation of protein modification process;response t…	cell part;cell projection;centrosome;cytoplasm;intracellular membrane-bounded organelle;intracellular non-membrane-bounded organelle;intracellular organelle;macromolecular complex;membrane;microtubule organizing center;neuron projection;nucleus;organelle;plasma membrane;protein complex		GoLoco;RBD;RGS	ACOSTA_PROLIFERATION_INDEPENDENT_MYC_TARGETS_UP;BLALOCK_ALZHEIMERS_DISEASE_DN;BLALOCK_ALZHEIMERS_DISEASE_INCIPIENT_DN;BONOME_OVARIAN_CANCER_SURVIVAL_OPTIMAL_DEBULKING;CELL_SURFACE_RECEPTOR_LINKED_SIGNAL_TRANSDUCTION_GO_0007166;CHEN_METABOLIC_SYNDROM_NETWORK;chr5q35;DARWICHE_PAPILLOMA_PROGRESSION_RISK;DODD_NASOPHARYNGEAL_CARCINOMA_UP;ENZYME_ACTIVATOR_ACTIVITY;ENZYME_REGULATOR_ACTIVITY;G_PROTEIN_CO…	3D-structure;Alternativesplicing;Cellcycle;Celldivision;Celljunction;Cellmembrane;Cellprojection;Completeproteome;Cytoplasm;Cytoskeleton;GTPaseactivation;Membrane;Microtubule;Nucleus;Phosphoprotein;Postsynapticcellmembrane;Referenceproteome;Repeat;Signaltransductioninhibitor;Synapse		Casein kinase II substrate motif;G protein-coupled receptor kinase 1 substrate motif;MAPKAPK2 kinase substrate motif;PKA kinase substrate motif;PKC kinase substrate motif	+	HTP	0.999993	7.49783e-15	119.68	108.42	112.82	-0.4084	288	52.0537	O43566;O43566-5;O43566-6;O43566-4	288;135;68;135	O43566;O43566-5
-0.584751	-0.664313	-2.03678	-0.345157	-0.788131	NaN	-0.512958	-0.117823	-0.35591	-2.01819	-0.394141	-1.50844	-2.1252	-1.26468	0.587357	0.466928	0.308403	0.0185945	-0.0489845	-0.720312	NaN	-0.751725	-0.015195	S	2	___1	biological regulation;catabolic process;cell differentiation;cell proliferation;cellular catabolic process;cellular developmental process;cellular metabolic process;cellular nitrogen compound catabolic process;cellular nitrogen compound metabolic process;cellular process;deoxyribonucleoside monophosphate catabolic process;deoxyribonucleoside monophosphate metabolic process;deoxyribonucleotide cat…	catalytic activity;deoxyribonucleoside 5'-monophosphate N-glycosidase activity;hydrolase activity;hydrolase activity, acting on glycosyl bonds;hydrolase activity, hydrolyzing N-glycosyl compounds;nucleoside deoxyribosyltransferase activity;transferase activity;transferase activity, transferring glycosyl groups;transferase activity, transferring pentosyl groups	cell part;cytoplasm;extracellular membrane-bounded organelle;extracellular organelle;extracellular region part;extracellular vesicular exosome;intracellular membrane-bounded organelle;intracellular organelle;intracellular organelle part;intracellular part;membrane-bounded organelle;membrane-bounded vesicle;nuclear part;nucleoplasm;nucleus;organelle;organelle part;vesicle	biological regulation;catabolic process;cell differentiation;cell proliferation;cellular metabolic process;cellular nitrogen compound metabolic process;cellular process;developmental process;metabolic process;nitrogen compound metabolic process;nucleobase-containing compound catabolic process;nucleobase-containing compound metabolic process;nucleobase-containing small molecule metabolic process;n…	cell part;cytoplasm;extracellular organelle;intracellular membrane-bounded organelle;intracellular organelle;nucleoplasm;nucleus;organelle;vesicle		Nuc_deoxyrib_tr		3D-structure;Acetylation;Alternativesplicing;Completeproteome;Cytoplasm;Glycosidase;Hydrolase;Nucleotidemetabolism;Nucleus;Phosphoprotein;Referenceproteome		14-3-3 domain binding motif;b-Adrenergic Receptor kinase substrate motif;Calmodulin-dependent protein kinase II substrate motif;Casein kinase II substrate motif;CLK1 kinase substrate motif;PKA kinase substrate motif;PKC kinase substrate motif	+	HTP	0.999995	0.0105053	91.9	53.108	78.77	-0.183	12	52.5985	O43598;O43598-2	12;12	O43598
NaN	0.902303	0.413116	0.860611	1.01094	1.29983	0.754425	0.981301	0.929454	0.972987	2.09408	1.00975	0.861431	NaN	0.390275	NaN	0.0271508	0.559871	1.23347	-0.00119412	-0.438401	NaN	0.0271508	S	3	___1	biological regulation;biosynthetic process;cellular biosynthetic process;cellular macromolecule biosynthetic process;cellular macromolecule metabolic process;cellular metabolic process;cellular nitrogen compound metabolic process;cellular process;macromolecule biosynthetic process;macromolecule metabolic process;metabolic process;nitrogen compound metabolic process;nucleic acid metabolic process;…	binding;nucleotide binding	cell part;intracellular membrane-bounded organelle;intracellular organelle;intracellular organelle part;intracellular part;membrane-bounded organelle;nuclear part;nucleoplasm;nucleus;organelle;organelle part	biological regulation;biosynthetic process;cellular metabolic process;cellular nitrogen compound metabolic process;cellular process;macromolecule metabolic process;metabolic process;nitrogen compound metabolic process;nucleobase-containing compound metabolic process;primary metabolic process;RNA metabolic process	cell part;intracellular membrane-bounded organelle;intracellular organelle;nucleoplasm;nucleus;organelle		RRM_1	ACEVEDO_LIVER_TUMOR_VS_NORMAL_ADJACENT_TISSUE_UP;BIOPOLYMER_METABOLIC_PROCESS;CAGGTG_V$E12_Q6;CHEOK_RESPONSE_TO_MERCAPTOPURINE_AND_LD_MTX_UP;CHIARADONNA_NEOPLASTIC_TRANSFORMATION_CDC25_UP;chrxq26;DIAZ_CHRONIC_MEYLOGENOUS_LEUKEMIA_UP;GCM_DDX5;GCM_RAD21;GGGCGGR_V$SP1_Q6;GRAESSMANN_APOPTOSIS_BY_DOXORUBICIN_DN;GRAESSMANN_APOPTOSIS_BY_SERUM_DEPRIVATION_UP;GSE12845_NAIVE_VS_PRE_GC_TONSIL_BCELL_DN;GSE14…	3D-structure;Acetylation;Activator;Completeproteome;Directproteinsequencing;Nucleus;Phosphoprotein;Polymorphism;Referenceproteome;Repeat;RNA-binding;Transcription;Transcriptionregulation	RNA pol II containing coactivator complex Tat-SF;Spliceosome	Casein kinase I substrate motif;Casein kinase II substrate motif;G protein-coupled receptor kinase 1 substrate motif;PKA kinase substrate motif;PKC kinase substrate motif	+	CST;HTP	1	7.91233e-37	152.48	141.14	64.522	0.99216	579	64.5215	O43719	579	O43719
0.415573	0.251022	0.105562	-0.295554	NaN	NaN	-0.200459	0.665869	0.2138	0.337763	0.232069	-0.469909	0.266862	0.152544	0.0449301	0.250296	-0.0372222	0.2322	0.527623	NaN	NaN	0.353003	0.250296	S	3	___1	biological regulation;biosynthetic process;cellular biosynthetic process;cellular macromolecule biosynthetic process;cellular macromolecule metabolic process;cellular metabolic process;cellular nitrogen compound metabolic process;cellular process;macromolecule biosynthetic process;macromolecule metabolic process;metabolic process;nitrogen compound metabolic process;nucleic acid metabolic process;…	binding;nucleotide binding	cell part;intracellular membrane-bounded organelle;intracellular organelle;intracellular organelle part;intracellular part;membrane-bounded organelle;nuclear part;nucleoplasm;nucleus;organelle;organelle part	biological regulation;biosynthetic process;cellular metabolic process;cellular nitrogen compound metabolic process;cellular process;macromolecule metabolic process;metabolic process;nitrogen compound metabolic process;nucleobase-containing compound metabolic process;primary metabolic process;RNA metabolic process	cell part;intracellular membrane-bounded organelle;intracellular organelle;nucleoplasm;nucleus;organelle		RRM_1	ACEVEDO_LIVER_TUMOR_VS_NORMAL_ADJACENT_TISSUE_UP;BIOPOLYMER_METABOLIC_PROCESS;CAGGTG_V$E12_Q6;CHEOK_RESPONSE_TO_MERCAPTOPURINE_AND_LD_MTX_UP;CHIARADONNA_NEOPLASTIC_TRANSFORMATION_CDC25_UP;chrxq26;DIAZ_CHRONIC_MEYLOGENOUS_LEUKEMIA_UP;GCM_DDX5;GCM_RAD21;GGGCGGR_V$SP1_Q6;GRAESSMANN_APOPTOSIS_BY_DOXORUBICIN_DN;GRAESSMANN_APOPTOSIS_BY_SERUM_DEPRIVATION_UP;GSE12845_NAIVE_VS_PRE_GC_TONSIL_BCELL_DN;GSE14…	3D-structure;Acetylation;Activator;Completeproteome;Directproteinsequencing;Nucleus;Phosphoprotein;Polymorphism;Referenceproteome;Repeat;RNA-binding;Transcription;Transcriptionregulation	RNA pol II containing coactivator complex Tat-SF;Spliceosome	b-Adrenergic Receptor kinase substrate motif;Casein kinase I substrate motif;Cdc2 kinase substrate motif;CDK kinase substrate motif;CDK1,2,4,6 kinase substrate motif;ERK1,2 kinase substrate motif;Growth associated histone HI kinase substrate motif;GSK-3, ERK1, ERK2, CDK5 substrate motif;MAPKAPK2 kinase substrate motif;PKA kinase substrate motif;PKC kinase substrate motif;WW domain binding motif	+	CST;HTP	0.99999	2.66958e-46	159.46	137.79	55.588	1.069	498	50.1235	O43719	498	O43719
NaN	1.06637	0.957554	0.949426	1.35723	NaN	1.10983	1.48878	0.847493	1.46256	1.54704	1.3638	1.15755	1.30662	0.226006	NaN	-0.218877	0.505005	0.597613	0.00657344	NaN	0.196787	0.196787	S	3	___1	biological regulation;biosynthetic process;cellular biosynthetic process;cellular macromolecule biosynthetic process;cellular macromolecule metabolic process;cellular metabolic process;cellular nitrogen compound metabolic process;cellular process;macromolecule biosynthetic process;macromolecule metabolic process;metabolic process;nitrogen compound metabolic process;nucleic acid metabolic process;…	binding;nucleotide binding	cell part;intracellular membrane-bounded organelle;intracellular organelle;intracellular organelle part;intracellular part;membrane-bounded organelle;nuclear part;nucleoplasm;nucleus;organelle;organelle part	biological regulation;biosynthetic process;cellular metabolic process;cellular nitrogen compound metabolic process;cellular process;macromolecule metabolic process;metabolic process;nitrogen compound metabolic process;nucleobase-containing compound metabolic process;primary metabolic process;RNA metabolic process	cell part;intracellular membrane-bounded organelle;intracellular organelle;nucleoplasm;nucleus;organelle		RRM_1	ACEVEDO_LIVER_TUMOR_VS_NORMAL_ADJACENT_TISSUE_UP;BIOPOLYMER_METABOLIC_PROCESS;CAGGTG_V$E12_Q6;CHEOK_RESPONSE_TO_MERCAPTOPURINE_AND_LD_MTX_UP;CHIARADONNA_NEOPLASTIC_TRANSFORMATION_CDC25_UP;chrxq26;DIAZ_CHRONIC_MEYLOGENOUS_LEUKEMIA_UP;GCM_DDX5;GCM_RAD21;GGGCGGR_V$SP1_Q6;GRAESSMANN_APOPTOSIS_BY_DOXORUBICIN_DN;GRAESSMANN_APOPTOSIS_BY_SERUM_DEPRIVATION_UP;GSE12845_NAIVE_VS_PRE_GC_TONSIL_BCELL_DN;GSE14…	3D-structure;Acetylation;Activator;Completeproteome;Directproteinsequencing;Nucleus;Phosphoprotein;Polymorphism;Referenceproteome;Repeat;RNA-binding;Transcription;Transcriptionregulation	RNA pol II containing coactivator complex Tat-SF;Spliceosome	Casein kinase II substrate motif;Cdc2 kinase substrate motif;CDK kinase substrate motif;CDK1,2,4,6 kinase substrate motif;ERK1,2 kinase substrate motif;Growth associated histone HI kinase substrate motif;GSK-3, ERK1, ERK2, CDK5 substrate motif;MDC1 BRCT domain binding motif;PKA kinase substrate motif;PKC kinase substrate motif;Plk1 PBD domain binding motif;WW domain binding motif	+	HTP	0.833326	3.2394e-24	107.75	107.75	107.75	-0.26607	453	6.98946	O43719	453	O43719
NaN	0.876216	1.35813	0.676009	1.13645	NaN	1.0811	1.15131	0.810701	0.905231	1.06925	0.766932	0.834599	1.16415	0.621011	NaN	-0.065515	-0.452903	0.393245	-0.369519	NaN	0.0830557	-0.065515	S	3	___1	biological regulation;biosynthetic process;cellular biosynthetic process;cellular macromolecule biosynthetic process;cellular macromolecule metabolic process;cellular metabolic process;cellular nitrogen compound metabolic process;cellular process;macromolecule biosynthetic process;macromolecule metabolic process;metabolic process;nitrogen compound metabolic process;nucleic acid metabolic process;…	binding;nucleotide binding	cell part;intracellular membrane-bounded organelle;intracellular organelle;intracellular organelle part;intracellular part;membrane-bounded organelle;nuclear part;nucleoplasm;nucleus;organelle;organelle part	biological regulation;biosynthetic process;cellular metabolic process;cellular nitrogen compound metabolic process;cellular process;macromolecule metabolic process;metabolic process;nitrogen compound metabolic process;nucleobase-containing compound metabolic process;primary metabolic process;RNA metabolic process	cell part;intracellular membrane-bounded organelle;intracellular organelle;nucleoplasm;nucleus;organelle		RRM_1	ACEVEDO_LIVER_TUMOR_VS_NORMAL_ADJACENT_TISSUE_UP;BIOPOLYMER_METABOLIC_PROCESS;CAGGTG_V$E12_Q6;CHEOK_RESPONSE_TO_MERCAPTOPURINE_AND_LD_MTX_UP;CHIARADONNA_NEOPLASTIC_TRANSFORMATION_CDC25_UP;chrxq26;DIAZ_CHRONIC_MEYLOGENOUS_LEUKEMIA_UP;GCM_DDX5;GCM_RAD21;GGGCGGR_V$SP1_Q6;GRAESSMANN_APOPTOSIS_BY_DOXORUBICIN_DN;GRAESSMANN_APOPTOSIS_BY_SERUM_DEPRIVATION_UP;GSE12845_NAIVE_VS_PRE_GC_TONSIL_BCELL_DN;GSE14…	3D-structure;Acetylation;Activator;Completeproteome;Directproteinsequencing;Nucleus;Phosphoprotein;Polymorphism;Referenceproteome;Repeat;RNA-binding;Transcription;Transcriptionregulation	RNA pol II containing coactivator complex Tat-SF;Spliceosome	b-Adrenergic Receptor kinase substrate motif;Casein kinase I substrate motif;Casein kinase II substrate motif	+	CST;HTP	1	1.52313e-182	302.84	285.88	199.8	-0.40738	642	130.727	O43719	642	O43719
-1.25665	-1.75767	-2.1975	-0.56823	-1.42934	NaN	0.423931	-0.615527	-1.1988	-2.2904	-1.20663	-1.58331	-2.54927	-1.11477	0.564345	0.641124	0.558865	-0.0928984	-0.638403	-0.153967	NaN	-1.5387	-0.123432	S	2	___1	biological regulation;cell cycle;cell cycle phase;cell cycle process;cell division;cell surface receptor linked signaling pathway;cellular component organization;cellular component organization at cellular level;cellular component organization or biogenesis;cellular component organization or biogenesis at cellular level;cellular process;cellular response to stimulus;dopamine receptor signaling pa…	binding;channel inhibitor activity;channel regulator activity;enzyme binding;enzyme inhibitor activity;enzyme regulator activity;ion channel inhibitor activity;phosphatase binding;phosphatase inhibitor activity;phosphatase regulator activity;potassium channel inhibitor activity;potassium channel regulator activity;protein binding;protein phosphatase 2A binding;protein phosphatase binding;protein …	cell part;cytoplasm;intracellular organelle part;intracellular part;nuclear part;nucleoplasm;organelle part	biological regulation;cell cycle;cell division;cellular component organization;cellular process;establishment of localization;mitosis;mitotic cell cycle;nuclear division;organelle fission;organelle organization;regulation of transport;response to chemical stimulus;response to external stimulus;response to extracellular stimulus;response to stimulus;signal transduction;transport	cell part;cytoplasm;nucleoplasm		Endosulfine	AAGCACA,MIR-218;ACAACCT,MIR-453;ACEVEDO_LIVER_CANCER_UP;ACEVEDO_LIVER_TUMOR_VS_NORMAL_ADJACENT_TISSUE_UP;ACTGAAA,MIR-30A-3P,MIR-30E-3P;AGGGCAG,MIR-18A;ALCOHOL_METABOLIC_PROCESS;AUXILIARY_TRANSPORT_PROTEIN_ACTIVITY;BENPORATH_MYC_MAX_TARGETS;BENPORATH_NANOG_TARGETS;BENPORATH_SOX2_TARGETS;BERNARD_PPAPDC1B_TARGETS_UP;BIDUS_METASTASIS_UP;BIOSYNTHETIC_PROCESS;BLALOCK_ALZHEIMERS_DISEASE_DN;BLUM_RESPONSE…	Acetylation;Alternativesplicing;Cellcycle;Celldivision;Completeproteome;Cytoplasm;Mitosis;Phosphoprotein;Proteinphosphataseinhibitor;Referenceproteome		b-Adrenergic Receptor kinase substrate motif;Casein kinase II substrate motif;PKA kinase substrate motif	+	CST;HTP;LTP	0.999999	5.75416e-06	106.32	102.17	95.264	-0.21843	83	60.3042	O43768-3;O43768;O43768-9;O43768-2;O43768-4;O43768-7;O43768-5;O43768-6;P56211;P56211-2	83;67;83;67;90;79;63;63;62;46	O43768-3;P56211
0.995123	0.787031	0.970232	0.825628	1.88744	NaN	1.62525	0.905876	0.69041	2.20291	2.40327	1.4883	NaN	2.57727	0.176989	-0.089247	-0.0966209	1.23268	1.57764	-0.399143	NaN	0.952025	0.431389	S	2	___1	biological regulation;catabolic process;cellular catabolic process;cellular macromolecule catabolic process;cellular macromolecule metabolic process;cellular metabolic process;cellular process;cellular protein catabolic process;cellular protein metabolic process;defense response;defense response to virus;immune effector process;immune system process;macromolecule catabolic process;macromolecule m…	binding;identical protein binding;lamin binding;protein binding;protein dimerization activity;protein heterodimerization activity;protein homodimerization activity	cell part;cytoplasmic part;endoplasmic reticulum;envelope;integral to membrane;intracellular membrane-bounded organelle;intracellular organelle;intracellular organelle part;intracellular part;intrinsic to membrane;membrane;membrane part;membrane-bounded organelle;mitochondrial membrane;mitochondrial outer membrane;mitochondrial part;mitochondrion;nuclear envelope;nuclear part;organelle;organelle …	biological regulation;catabolic process;cellular metabolic process;cellular process;immune system process;macromolecule metabolic process;metabolic process;multi-organism process;primary metabolic process;protein catabolic process;protein metabolic process;response to biotic stimulus;response to stimulus;response to stress;viral reproduction	cell part;endoplasmic reticulum;intracellular membrane-bounded organelle;intracellular organelle;membrane;mitochondrion;nuclear envelope;organelle		BNIP3	AATGTGA,MIR-23A,MIR-23B;AGGAAGC,MIR-516-3P;ALCALA_APOPTOSIS;ANTI_APOPTOSIS;APOPTOSIS_GO;BILBAN_B_CLL_LPL_UP;BLALOCK_ALZHEIMERS_DISEASE_DN;BONOME_OVARIAN_CANCER_SURVIVAL_SUBOPTIMAL_DEBULKING;BRACHAT_RESPONSE_TO_CAMPTOTHECIN_DN;BRACHAT_RESPONSE_TO_METHOTREXATE_DN;BROWNE_HCMV_INFECTION_24HR_DN;CACCAGC,MIR-138;CCTGTGA,MIR-513;CELL_DEVELOPMENT;CHEOK_RESPONSE_TO_HD_MTX_DN;chr8p21;CTTTGA_V$LEF1_Q2;CTTTG…	Alternativesplicing;Apoptosis;Completeproteome;Endoplasmicreticulum;Host-virusinteraction;Membrane;Mitochondrion;Mitochondrionoutermembrane;Nucleus;Phosphoprotein;Referenceproteome;Transmembrane;Transmembranehelix		14-3-3 domain binding motif;Calmodulin-dependent protein kinase II substrate motif;Casein kinase II substrate motif;Phosphorylase kinase substrate motif;PKA kinase substrate motif;PKC kinase substrate motif	+	CST;HTP	0.999876	0.002875	96.668	61.174	93.178	-0.43692	126	42.0648	O60238-2;O60238	126;166	O60238-2
-0.349007	0.130439	0.556938	0.614294	0.0251834	-0.256724	0.080132	-0.112496	0.337802	0.465278	-0.170704	-0.143918	-0.221252	0.0414634	0.528787	0.236511	0.207364	-0.0916601	-0.784998	-0.169102	0.0354729	-0.0386686	-0.0386686	S	2	___1	alcohol metabolic process;biosynthetic process;carbohydrate biosynthetic process;carbohydrate metabolic process;cellular biosynthetic process;cellular carbohydrate metabolic process;cellular lipid metabolic process;cellular macromolecule metabolic process;cellular metabolic process;cellular nitrogen compound metabolic process;cellular process;cellular protein metabolic process;C-terminal protein …	alcohol binding;binding;carbohydrate binding;catalytic activity;dolichyl-phosphate beta-D-mannosyltransferase activity;dolichyl-phosphate-mannose-protein mannosyltransferase activity;mannose binding;mannosyltransferase activity;monosaccharide binding;sugar binding;transferase activity;transferase activity, transferring glycosyl groups;transferase activity, transferring hexosyl groups	cell part;cytoplasmic part;dolichol-phosphate-mannose synthase complex;endoplasmic reticulum;endoplasmic reticulum membrane;endoplasmic reticulum part;intracellular membrane-bounded organelle;intracellular organelle;intracellular organelle part;intracellular part;macromolecular complex;mannosyltransferase complex;membrane;membrane part;membrane-bounded organelle;nucleus;organelle;organelle membra…	alcohol metabolic process;biosynthetic process;carbohydrate metabolic process;cellular lipid metabolic process;cellular metabolic process;cellular nitrogen compound metabolic process;cellular process;lipid metabolic process;macromolecule metabolic process;macromolecule modification;metabolic process;nitrogen compound metabolic process;nucleobase-containing compound metabolic process;nucleotide-su…	cell part;endoplasmic reticulum;intracellular membrane-bounded organelle;intracellular organelle;macromolecular complex;mannosyltransferase complex;membrane;nucleus;organelle;protein complex	N-Glycan biosynthesis	Glycos_transf_2	ACEVEDO_LIVER_CANCER_UP;BENPORATH_MYC_MAX_TARGETS;BENPORATH_NANOG_TARGETS;BIOPOLYMER_METABOLIC_PROCESS;BIOPOLYMER_MODIFICATION;BIOSYNTHETIC_PROCESS;BOCHKIS_FOXA2_TARGETS;BROCKE_APOPTOSIS_REVERSED_BY_IL6;BRUINS_UVC_RESPONSE_LATE;CELLULAR_LIPID_METABOLIC_PROCESS;CELLULAR_MACROMOLECULE_METABOLIC_PROCESS;CELLULAR_PROTEIN_METABOLIC_PROCESS;CHIANG_LIVER_CANCER_SUBCLASS_UNANNOTATED_DN;chr20q13;CYTOPLASM…	Acetylation;Completeproteome;Congenitaldisorderofglycosylation;Congenitalmusculardystrophy;Diseasemutation;Dystroglycanopathy;Endoplasmicreticulum;Glycosyltransferase;Phosphoprotein;Referenceproteome;Transferase	Dolichol-phosphate mannose (DPM) synthase	Cdc2 kinase substrate motif;CDK kinase substrate motif;CDK1,2,4,6 kinase substrate motif;ERK1,2 kinase substrate motif;G protein-coupled receptor kinase 1 substrate motif;Growth associated histone HI kinase substrate motif;GSK3 kinase substrate motif;GSK-3, ERK1, ERK2, CDK5 substrate motif;PKA kinase substrate motif;PKC kinase substrate motif;WW domain binding motif	+	HTP	0.999301	7.45164e-15	157.22	141.68	151.08	-0.50765	9	31.5549	O60762	9	O60762
0.0610395	0.354084	0.297294	-0.260883	0.392256	NaN	0.648419	0.189937	0.133979	0.456236	-0.0428385	0.289072	0.251722	1.11792	0.3253	0.128898	-0.220105	0.158942	0.218044	-0.103183	NaN	0.469505	0.14392	S	3	___1	anatomical structure homeostasis;biological regulation;biosynthetic process;box H/ACA snoRNA 3'-end processing;box H/ACA snoRNA metabolic process;box H/ACA snoRNA processing;cell proliferation;cellular biosynthetic process;cellular component organization;cellular component organization at cellular level;cellular component organization or biogenesis;cellular component organization or biogenesis at…	binding;catalytic activity;DNA polymerase activity;intramolecular transferase activity;isomerase activity;nucleic acid binding;nucleotidyltransferase activity;pseudouridine synthase activity;RNA binding;RNA-directed DNA polymerase activity;telomerase activity;transferase activity;transferase activity, transferring phosphorus-containing groups	box H/ACA RNP complex;box H/ACA snoRNP complex;Cajal body;cell part;cytoplasm;intracellular membrane-bounded organelle;intracellular non-membrane-bounded organelle;intracellular organelle;intracellular organelle part;intracellular part;macromolecular complex;membrane-bounded organelle;non-membrane-bounded organelle;nuclear body;nuclear part;nucleolar part;nucleolus;nucleoplasm;nucleoplasm part;nu…	biological regulation;biosynthetic process;cell proliferation;cellular component organization;cellular metabolic process;cellular nitrogen compound metabolic process;cellular process;chromosome organization;DNA metabolic process;DNA replication;homeostatic process;macromolecule metabolic process;macromolecule modification;metabolic process;nitrogen compound metabolic process;nucleobase-containing…	cell part;cytoplasm;intracellular membrane-bounded organelle;intracellular non-membrane-bounded organelle;intracellular organelle;macromolecular complex;nucleolus;nucleoplasm;nucleus;organelle;ribonucleoprotein complex;small nucleolar ribonucleoprotein complex;telomerase holoenzyme complex	Ribosome biogenesis in eukaryotes	DKCLD;PUA;TruB_N	BENPORATH_CYCLING_GENES;BENPORATH_MYC_TARGETS_WITH_EBOX;BIDUS_METASTASIS_UP;BILD_MYC_ONCOGENIC_SIGNATURE;BIOPOLYMER_METABOLIC_PROCESS;BONOME_OVARIAN_CANCER_SURVIVAL_SUBOPTIMAL_DEBULKING;BORCZUK_MALIGNANT_MESOTHELIOMA_UP;BOYAULT_LIVER_CANCER_SUBCLASS_G3_UP;CAIRO_HEPATOBLASTOMA_CLASSES_UP;CASORELLI_ACUTE_PROMYELOCYTIC_LEUKEMIA_DN;CELL_PROLIFERATION_GO_0008283;CHANG_CYCLING_GENES;CHROMOSOME_ORGANIZA…	Acetylation;Alternativesplicing;Completeproteome;Cytoplasm;Directproteinsequencing;Diseasemutation;Dyskeratosiscongenita;Isomerase;Nucleus;Phosphoprotein;Referenceproteome;Ribonucleoprotein;Ribosomebiogenesis;RNA-binding;rRNAprocessing		b-Adrenergic Receptor kinase substrate motif;Casein kinase I substrate motif;Casein kinase II substrate motif	+	CST;HTP	0.940545	3.20735e-78	183.85	174.59	116.74	-1.1911	494	12.8988	O60832	494	O60832
-1.22628	-0.833478	-0.967495	-2.15998	-0.786818	NaN	-1.26749	-1.00229	-0.738081	-1.07215	-0.861337	-0.560903	-1.67121	-1.13746	0.18632	0.223987	0.0953972	-0.104653	1.29865	0.225915	NaN	0.130027	0.177007	S	3	___1	biological regulation;biosynthetic process;cellular biosynthetic process;cellular macromolecule biosynthetic process;cellular macromolecule metabolic process;cellular metabolic process;cellular process;cellular protein metabolic process;gene expression;macromolecule biosynthetic process;macromolecule metabolic process;metabolic process;posttranscriptional regulation of gene expression;primary met…	binding;catalytic activity;GTP binding;GTPase activity;guanyl nucleotide binding;guanyl ribonucleotide binding;hydrolase activity;hydrolase activity, acting on acid anhydrides;hydrolase activity, acting on acid anhydrides, in phosphorus-containing anhydrides;nucleic acid binding;nucleoside-triphosphatase activity;nucleotide binding;purine nucleotide binding;purine ribonucleoside triphosphate bind…	cell part;cytoplasm;cytoplasmic part;cytosol;intracellular part	biological regulation;biosynthetic process;cellular metabolic process;cellular process;macromolecule metabolic process;metabolic process;primary metabolic process;protein metabolic process;regulation of translation;translation;translational initiation	cell part;cytoplasm;cytosol	RNA transport	GTP_EFTU;GTP_EFTU_D2;GTP_EFTU_D4;IF-2	ACACTGG,MIR-199A,MIR-199B;BILANGES_SERUM_SENSITIVE_VIA_TSC2;BLALOCK_ALZHEIMERS_DISEASE_INCIPIENT_UP;BLALOCK_ALZHEIMERS_DISEASE_UP;BROWNE_HCMV_INFECTION_1HR_DN;BROWNE_HCMV_INFECTION_48HR_DN;BUCKANOVICH_T_LYMPHOCYTE_HOMING_ON_TUMOR_UP;BYSTRYKH_HEMATOPOIESIS_STEM_CELL_AND_BRAIN_QTL_TRANS;BYSTRYKH_HEMATOPOIESIS_STEM_CELL_QTL_TRANS;CAGTATT,MIR-200B,MIR-200C,MIR-429;CAIRO_HEPATOBLASTOMA_CLASSES_UP;CASO…	Completeproteome;Cytoplasm;Directproteinsequencing;GTP-binding;Initiationfactor;Nucleotide-binding;Phosphoprotein;Polymorphism;Proteinbiosynthesis;Referenceproteome		Casein kinase II substrate motif;G protein-coupled receptor kinase 1 substrate motif;PKA kinase substrate motif;Pyruvate dehydrogenase kinase substrate motif	+	CST;HTP	1	3.7119e-34	178.22	161.55	127.32	-0.6986	164	85.899	O60841	164	O60841
-1.35172	-0.660671	-1.0859	-0.988726	-0.859771	NaN	-1.34061	-1.17683	-0.580248	-1.30255	-1.024	-0.804073	-1.40286	-1.33266	0.844383	0.174894	0.0804236	-0.216652	-0.0352712	0.0556982	NaN	0.00795138	0.0318248	S	2	___1	biological regulation;biosynthetic process;cellular biosynthetic process;cellular macromolecule biosynthetic process;cellular macromolecule metabolic process;cellular metabolic process;cellular process;cellular protein metabolic process;gene expression;macromolecule biosynthetic process;macromolecule metabolic process;metabolic process;posttranscriptional regulation of gene expression;primary met…	binding;catalytic activity;GTP binding;GTPase activity;guanyl nucleotide binding;guanyl ribonucleotide binding;hydrolase activity;hydrolase activity, acting on acid anhydrides;hydrolase activity, acting on acid anhydrides, in phosphorus-containing anhydrides;nucleic acid binding;nucleoside-triphosphatase activity;nucleotide binding;purine nucleotide binding;purine ribonucleoside triphosphate bind…	cell part;cytoplasm;cytoplasmic part;cytosol;intracellular part	biological regulation;biosynthetic process;cellular metabolic process;cellular process;macromolecule metabolic process;metabolic process;primary metabolic process;protein metabolic process;regulation of translation;translation;translational initiation	cell part;cytoplasm;cytosol	RNA transport	GTP_EFTU;GTP_EFTU_D2;GTP_EFTU_D4;IF-2	ACACTGG,MIR-199A,MIR-199B;BILANGES_SERUM_SENSITIVE_VIA_TSC2;BLALOCK_ALZHEIMERS_DISEASE_INCIPIENT_UP;BLALOCK_ALZHEIMERS_DISEASE_UP;BROWNE_HCMV_INFECTION_1HR_DN;BROWNE_HCMV_INFECTION_48HR_DN;BUCKANOVICH_T_LYMPHOCYTE_HOMING_ON_TUMOR_UP;BYSTRYKH_HEMATOPOIESIS_STEM_CELL_AND_BRAIN_QTL_TRANS;BYSTRYKH_HEMATOPOIESIS_STEM_CELL_QTL_TRANS;CAGTATT,MIR-200B,MIR-200C,MIR-429;CAIRO_HEPATOBLASTOMA_CLASSES_UP;CASO…	Completeproteome;Cytoplasm;Directproteinsequencing;GTP-binding;Initiationfactor;Nucleotide-binding;Phosphoprotein;Polymorphism;Proteinbiosynthesis;Referenceproteome		b-Adrenergic Receptor kinase substrate motif;Casein kinase II substrate motif	+	CST;HTP	1	2.19333e-72	193.88	193.88	180.66	-0.35808	214	93.3366	O60841	214	O60841
0.429676	1.02015	-0.283365	0.178631	1.18321	NaN	0.618114	0.297271	0.61145	0.643026	0.716358	1.17814	0.78118	0.738789	0.420242	-0.132404	-0.408704	0.926391	0.537727	-0.00507319	NaN	0.120674	0.0578007	S	2	___1	biological regulation;biosynthetic process;cell cycle process;cell proliferation;cellular biosynthetic process;cellular component organization;cellular component organization at cellular level;cellular component organization or biogenesis;cellular component organization or biogenesis at cellular level;cellular macromolecule biosynthetic process;cellular macromolecule metabolic process;cellular me…	binding;chromatin binding;DNA binding;histone acetyl-lysine binding;histone binding;nucleic acid binding;p53 binding;protein binding	carboxy-terminal domain protein kinase complex;cell part;chromatin;chromosomal part;chromosome;condensed chromosome;condensed nuclear chromosome;cytoplasm;intracellular membrane-bounded organelle;intracellular non-membrane-bounded organelle;intracellular organelle;intracellular organelle part;intracellular part;macromolecular complex;membrane-bounded organelle;non-membrane-bounded organelle;nucle…	biological regulation;biosynthetic process;cell proliferation;cellular component organization;cellular metabolic process;cellular nitrogen compound metabolic process;cellular process;chromatin modification;chromatin organization;chromosome organization;chromosome segregation;histone modification;macromolecule metabolic process;macromolecule modification;metabolic process;nitrogen compound metabol…	cell part;chromosome;cytoplasm;intracellular membrane-bounded organelle;intracellular non-membrane-bounded organelle;intracellular organelle;macromolecular complex;nuclear chromosome;nucleoplasm;nucleus;organelle;protein complex;transcription elongation factor complex		Bromodomain	AAAGGGA,MIR-204,MIR-211;ACCAAAG,MIR-9;ACTGCCT,MIR-34B;AUNG_GASTRIC_CANCER;BLALOCK_ALZHEIMERS_DISEASE_UP;BUYTAERT_PHOTODYNAMIC_THERAPY_STRESS_UP;BYSTROEM_CORRELATED_WITH_IL5_UP;BYSTRYKH_HEMATOPOIESIS_STEM_CELL_QTL_TRANS;CAGCTG_V$AP4_Q5;chr19p13;GCANCTGNY_V$MYOD_Q6;GGATTA_V$PITX2_Q2;GGCAGCT,MIR-22;GGGTGGRR_V$PAX4_03;GRAESSMANN_APOPTOSIS_BY_DOXORUBICIN_DN;GRESHOCK_CANCER_COPY_NUMBER_UP;GSE11924_TFH_…	3D-structure;Acetylation;Alternativesplicing;Bromodomain;Chromatinregulator;Chromosomalrearrangement;Chromosome;Completeproteome;DNAdamage;Host-virusinteraction;Nucleus;Phosphoprotein;Polymorphism;Referenceproteome;Repeat;Transcription;Transcriptionregulation	BRD4 complex;BRD4-P-TEFb complex;BRD4-RFC complex;P-TEFb-BRD4-TRAP220 complex	ERK1,2 kinase substrate motif;GSK-3, ERK1, ERK2, CDK5 substrate motif;PKA kinase substrate motif;PKC kinase substrate motif;WW domain binding motif	+	CST;HTP	1	7.29305e-10	146.79	110.2	78.149	0.66443	1117	78.1489	O60885	1117	O60885
-0.303853	-0.887912	-0.672085	0.845001	-0.431666	NaN	0.0461064	-0.3597	0.31786	-1.56968	0.0767305	-0.145629	-1.62193	-0.632891	0.66505	-0.0558468	1.20577	-0.897596	-0.76827	0.286037	NaN	-0.678998	-0.367422	S	3	___1	biological regulation;cellular process;cellular response to abiotic stimulus;cellular response to light stimulus;cellular response to radiation;cellular response to stimulus;cellular response to UV;negative regulation of biological process;negative regulation of catabolic process;negative regulation of cellular catabolic process;negative regulation of cellular metabolic process;negative regulatio…		cell part;intracellular non-membrane-bounded organelle;intracellular organelle;intracellular organelle part;intracellular part;non-membrane-bounded organelle;nuclear body;nuclear part;nucleolus;nucleoplasm part;organelle;organelle part;PML body	biological regulation;cellular process;regulation of protein modification process;response to abiotic stimulus;response to stimulus	cell part;intracellular non-membrane-bounded organelle;intracellular organelle;nucleolus;organelle		RNase_Zc3h12a	ACTGTGA,MIR-27A,MIR-27B;AGCATTA,MIR-155;AGCTCCT,MIR-28;ATGCTGC,MIR-103,MIR-107;BAELDE_DIABETIC_NEPHROPATHY_DN;BLALOCK_ALZHEIMERS_DISEASE_UP;BROWNE_HCMV_INFECTION_24HR_UP;BUYTAERT_PHOTODYNAMIC_THERAPY_STRESS_UP;CAGCTTT,MIR-320;CAGGTG_V$E12_Q6;chr16q12;DACOSTA_UV_RESPONSE_VIA_ERCC3_DN;DAZARD_RESPONSE_TO_UV_NHEK_DN;DAZARD_RESPONSE_TO_UV_SCC_DN;DEBIASI_APOPTOSIS_BY_REOVIRUS_INFECTION_UP;DEURIG_T_CELL…	Completeproteome;Nucleus;Phosphoprotein;Referenceproteome;Ublconjugation		Casein kinase II substrate motif;Phosphorylase kinase substrate motif;PKA kinase substrate motif;PKC kinase substrate motif	+	CST;HTP	1	9.70888e-14	98.21	98.21	81.144	1.6259	300	81.1435	O75113	300	O75113
1.1349	0.493099	0.142754	0.387234	0.567605	NaN	NaN	1.11302	0.702924	0.593572	0.528961	0.35436	1.54269	NaN	0.366724	-0.0218791	0.209825	0.450818	0.141727	-0.213246	NaN	NaN	0.141727	S	3	___1	establishment of localization;establishment of localization in cell;establishment of RNA localization;intracellular transport;mRNA export from nucleus;mRNA transport;nuclear export;nuclear transport;nucleic acid transport;nucleobase-containing compound transport;nucleocytoplasmic transport;poly(A)+ mRNA export from nucleus;RNA export from nucleus;RNA transport;transport	binding;cation binding;ion binding;metal ion binding		establishment of localization;nuclear transport;nucleobase-containing compound transport;nucleocytoplasmic transport;transport				AACTGGA,MIR-145;ACCATTT,MIR-522;ATACCTC,MIR-202;ATTCTTT,MIR-186;BASAKI_YBX1_TARGETS_DN;BYSTRYKH_HEMATOPOIESIS_STEM_CELL_QTL_CIS;chr1q32;DODD_NASOPHARYNGEAL_CARCINOMA_DN;GARY_CD5_TARGETS_UP;GAUSSMANN_MLL_AF4_FUSION_TARGETS_C_UP;GGCCAGT,MIR-193A,MIR-193B;GSE10856_CTRL_VS_TNFRSF6B_IN_MACROPHAGE_UP;GSE17721_0.5H_VS_12H_PAM3CSK4_BMDM_DN;GSE17721_0.5H_VS_24H_PAM3CSK4_BMDM_DN;GSE17721_CTRL_VS_CPG_6H_BMD…	Acetylation;Coiledcoil;Completeproteome;Metal-binding;mRNAtransport;Phosphoprotein;Polymorphism;Referenceproteome;Repeat;Transport;Zinc;Zinc-finger		14-3-3 domain binding motif;Calmodulin-dependent protein kinase II substrate motif;Pim1 kinase substrate sequence;PKA kinase substrate motif;PKC epsilon kinase substrate motif;PKC kinase substrate motif	+	CST;HTP	0.999901	5.63006e-07	91.653	91.653	91.653	0.21205	290	40.0614	O75152	290	O75152
0.782121	-0.0808039	NaN	0.122347	0.407938	NaN	0.617645	0.354999	0.352184	0.476124	0.557425	0.556857	0.386716	0.347035	0.738051	-0.427122	0.432988	NaN	0.435079	0.148918	NaN	-0.270611	0.148918	S	3	___1	establishment of localization;establishment of localization in cell;establishment of RNA localization;intracellular transport;mRNA export from nucleus;mRNA transport;nuclear export;nuclear transport;nucleic acid transport;nucleobase-containing compound transport;nucleocytoplasmic transport;poly(A)+ mRNA export from nucleus;RNA export from nucleus;RNA transport;transport	binding;cation binding;ion binding;metal ion binding		establishment of localization;nuclear transport;nucleobase-containing compound transport;nucleocytoplasmic transport;transport				AACTGGA,MIR-145;ACCATTT,MIR-522;ATACCTC,MIR-202;ATTCTTT,MIR-186;BASAKI_YBX1_TARGETS_DN;BYSTRYKH_HEMATOPOIESIS_STEM_CELL_QTL_CIS;chr1q32;DODD_NASOPHARYNGEAL_CARCINOMA_DN;GARY_CD5_TARGETS_UP;GAUSSMANN_MLL_AF4_FUSION_TARGETS_C_UP;GGCCAGT,MIR-193A,MIR-193B;GSE10856_CTRL_VS_TNFRSF6B_IN_MACROPHAGE_UP;GSE17721_0.5H_VS_12H_PAM3CSK4_BMDM_DN;GSE17721_0.5H_VS_24H_PAM3CSK4_BMDM_DN;GSE17721_CTRL_VS_CPG_6H_BMD…	Acetylation;Coiledcoil;Completeproteome;Metal-binding;mRNAtransport;Phosphoprotein;Polymorphism;Referenceproteome;Repeat;Transport;Zinc;Zinc-finger		14-3-3 domain binding motif;Calmodulin-dependent protein kinase II substrate motif;Casein kinase II substrate motif;G protein-coupled receptor kinase 1 substrate motif;MAPKAPK1 kinase substrate motif;PAK2 kinase substrate motif;PKA kinase substrate motif;PKC epsilon kinase substrate motif;PKC kinase substrate motif	+	CST;HTP	0.996746	2.25391e-31	129.22	117.02	54.934	1.0758	758	23.8671	O75152	758	O75152
1.27097	1.20288	0.304886	1.42969	-0.407795	NaN	1.61544	1.54014	1.48108	NaN	0.468621	0.698852	0.42086	-0.192481	0.687713	0.26917	0.278202	NaN	-0.961068	1.10665	NaN	-1.80792	0.26917	S	3	___1		enzyme inhibitor activity;enzyme regulator activity;phosphatase inhibitor activity;phosphatase regulator activity;protein phosphatase inhibitor activity;protein phosphatase regulator activity					RPEL	AAGGGAT,MIR-188;AATGTGA,MIR-23A,MIR-23B;ATGTTAA,MIR-302C;BILD_CTNNB1_ONCOGENIC_SIGNATURE;BONOME_OVARIAN_CANCER_SURVIVAL_OPTIMAL_DEBULKING;BONOME_OVARIAN_CANCER_SURVIVAL_SUBOPTIMAL_DEBULKING;BRUECKNER_TARGETS_OF_MIRLET7A3_UP;CHEMNITZ_RESPONSE_TO_PROSTAGLANDIN_E2_DN;CHIANG_LIVER_CANCER_SUBCLASS_POLYSOMY7_DN;chr6q24;DAVICIONI_TARGETS_OF_PAX_FOXO1_FUSIONS_UP;DEURIG_T_CELL_PROLYMPHOCYTIC_LEUKEMIA_DN;D…	Actin-binding;Alternativesplicing;Completeproteome;Phosphoprotein;Polymorphism;Proteinphosphataseinhibitor;Referenceproteome;Repeat		14-3-3 domain binding motif;Calmodulin-dependent protein kinase II alpha substrate motif;Calmodulin-dependent protein kinase II substrate motif;Calmodulin-dependent protein kinase IV substrate motif;Chk1 kinase substrate motif;DMPK1,2 kinase substrate motif;G protein-coupled receptor kinase 1 substrate motif;MAPKAPK2 kinase substrate motif;Phosphorylase kinase substrate motif;PKA kinase substrate…	+	CST;HTP	0.99994	1.41196e-13	109.04	85.815	109.04	-0.50293	560	42.2148	O75167;O75167-4;O75167-5;O75167-2	560;571;480;491	O75167
0.703083	0.477948	0.544395	0.77985	NaN	NaN	0.291679	0.276762	0.541933	-0.432989	0.362472	0.119499	-0.408817	-0.00382808	0.0701955	-0.426321	0.063985	-0.977385	-0.417378	NaN	NaN	-0.295507	-0.417378	S	3	___1			cell part;cytoplasm;intracellular membrane-bounded organelle;intracellular organelle;intracellular part;membrane-bounded organelle;organelle		cell part;cytoplasm;intracellular membrane-bounded organelle;intracellular organelle;organelle		SAPS	ACTACCT,MIR-196A,MIR-196B;ACTGCCT,MIR-34B;ATGCTGC,MIR-103,MIR-107;BROWNE_HCMV_INFECTION_48HR_DN;chr22q13;GACAGGG,MIR-339;GCACTTT,MIR-17-5P,MIR-20A,MIR-106A,MIR-106B,MIR-20B,MIR-519D;GINESTIER_BREAST_CANCER_ZNF217_AMPLIFIED_DN;GSE13306_TREG_VS_TCONV_LAMINA_PROPRIA_DN;GSE14308_TH1_VS_INDUCED_TREG_DN;GSE14308_TH2_VS_TH1_UP;GSE1460_CD4_THYMOCYTE_VS_NAIVE_CD4_TCELL_ADULT_BLOOD_DN;GSE1460_CORD_VS_ADULT…	Alternativesplicing;Completeproteome;Cytoplasm;Phosphoprotein;Polymorphism;Referenceproteome	TNF-alpha/NF-kappa B signaling complex (CHUK, BTRC, NFKB2, PPP6C, REL, CUL1, IKBKE, SAPS2, SAPS1, ANKRD28, RELA, SKP1)	14-3-3 domain binding motif;Calmodulin-dependent protein kinase II substrate motif;Casein kinase II substrate motif;ERK1,2 kinase substrate motif;G protein-coupled receptor kinase 1 substrate motif;GSK-3, ERK1, ERK2, CDK5 substrate motif;MDC1 BRCT domain binding motif;PKA kinase substrate motif;PKC kinase substrate motif;Plk1 PBD domain binding motif;Pyruvate dehydrogenase kinase substrate motif;…	+	CST;HTP	0.999833	4.12163e-11	100.02	94.307	100.02	-0.038837	717	38.0808	O75170-6;O75170-2;O75170-4;O75170-5;O75170;O75170-3	717;745;744;771;771;745	O75170-6
0.160647	0.238859	NaN	-0.773752	-1.01944	NaN	-0.253855	0.604838	0.128651	-0.332187	-0.175884	-0.816616	-0.0257606	0.134745	0.066156	0.444191	-0.110208	NaN	0.597868	0.20282	NaN	0.3886	0.3886	S	4	___1	actin cytoskeleton organization;actin filament-based process;anatomical structure development;biological adhesion;biological regulation;cell adhesion;cell differentiation;cell differentiation involved in embryonic placenta development;cell-cell adhesion;cellular component organization;cellular component organization at cellular level;cellular component organization or biogenesis;cellular componen…	ATPase activator activity;ATPase regulator activity;binding;chaperone binding;DNA binding;enzyme activator activity;enzyme regulator activity;heat shock protein binding;nucleic acid binding;nucleoside-triphosphatase regulator activity;protein binding;unfolded protein binding	cell part;contractile fiber part;cytoplasm;cytoplasmic part;cytosol;intracellular membrane-bounded organelle;intracellular organelle;intracellular organelle part;intracellular part;membrane;membrane-bounded organelle;nuclear part;nucleoplasm;nucleus;organelle;organelle part;perinuclear region of cytoplasm;Z disc	anatomical structure development;biological adhesion;biological regulation;cell adhesion;cell differentiation;cellular component organization;cellular localization;cellular metabolic process;cellular process;cytoskeleton organization;developmental process;extracellular matrix organization;extracellular structure organization;localization;macromolecule metabolic process;metabolic process;organelle…	cell part;cytoplasm;cytosol;intracellular membrane-bounded organelle;intracellular organelle;membrane;nucleoplasm;nucleus;organelle		DnaJ	AKL_HTLV1_INFECTION_DN;ALFANO_MYC_TARGETS;AMUNDSON_RESPONSE_TO_ARSENITE;APOPTOSIS_GO;ATGTTAA,MIR-302C;BENPORATH_CYCLING_GENES;BENPORATH_ES_1;BROWNE_HCMV_INFECTION_10HR_UP;BURTON_ADIPOGENESIS_PEAK_AT_2HR;BUYTAERT_PHOTODYNAMIC_THERAPY_STRESS_UP;BYSTRYKH_HEMATOPOIESIS_STEM_CELL_AND_BRAIN_QTL_TRANS;CACCAGC,MIR-138;CACTTTG,MIR-520G,MIR-520H;CAGTATT,MIR-200B,MIR-200C,MIR-429;CCTGCTG,MIR-214;CELL_DEVELO…	Alternativesplicing;Chaperone;Completeproteome;Cytoplasm;Directproteinsequencing;Diseasemutation;Limb-girdlemusculardystrophy;Nucleus;Phosphoprotein;Referenceproteome		BARD1 BRCT domain binding motif;Casein kinase II substrate motif;G protein-coupled receptor kinase 1 substrate motif	+	CST;HTP	1	5.21913e-17	118.52	118.52	118.52	-0.1543	277	118.515	O75190;O75190-4;O75190-3	277;228;277	O75190;O75190-3
0.737992	0.887718	-0.159706	1.10222	NaN	NaN	0.821343	0.740221	0.89297	-0.679902	0.360836	0.315392	NaN	0.286499	0.0790972	0.00222927	0.00525236	-0.520196	-0.741381	NaN	NaN	-0.534844	-0.520196	S	2	___1	biological regulation;catabolic process;cation transport;cell cycle process;cellular catabolic process;cellular component disassembly;cellular component disassembly at cellular level;cellular component organization;cellular component organization at cellular level;cellular component organization or biogenesis;cellular component organization or biogenesis at cellular level;cellular macromolecular …	adenyl nucleotide binding;adenyl ribonucleotide binding;ATP binding;ATPase activity;ATPase activity, coupled;binding;catalytic activity;hydrolase activity;hydrolase activity, acting on acid anhydrides;hydrolase activity, acting on acid anhydrides, in phosphorus-containing anhydrides;identical protein binding;nucleoside-triphosphatase activity;nucleotide binding;protein binding;protein C-terminus …	cell part;centrosome;cytoplasm;cytoplasmic part;cytoskeletal part;cytosol;endosomal part;endosome;endosome membrane;extracellular membrane-bounded organelle;extracellular organelle;extracellular region part;extracellular vesicular exosome;intracellular membrane-bounded organelle;intracellular non-membrane-bounded organelle;intracellular organelle;intracellular organelle part;intracellular part;la…	biological regulation;catabolic process;cellular component disassembly;cellular component organization;cellular metabolic process;cellular process;endosome organization;endosome transport;establishment of localization;ion transport;lipid transport;macromolecule metabolic process;membrane organization;metabolic process;nucleus organization;organelle organization;primary metabolic process;protein d…	cell part;centrosome;cytoplasm;cytosol;endosome;extracellular organelle;intracellular membrane-bounded organelle;intracellular non-membrane-bounded organelle;intracellular organelle;membrane;microtubule organizing center;nucleus;organelle;vesicle	Endocytosis	AAA;MIT;Vps4_C	ATAACCT,MIR-154;ATPASE_ACTIVITY;ATPASE_ACTIVITY_COUPLED;BIOPOLYMER_METABOLIC_PROCESS;BUYTAERT_PHOTODYNAMIC_THERAPY_STRESS_UP;CACTGTG,MIR-128A,MIR-128B;CELLULAR_LOCALIZATION;CHEN_LIVER_METABOLISM_QTL_CIS;chr18q21;CTCAGGG,MIR-125B,MIR-125A;CYTOPLASM;CYTOPLASMIC_PART;DIAZ_CHRONIC_MEYLOGENOUS_LEUKEMIA_UP;ENDOSOME;ENDOSOME_TRANSPORT;ESTABLISHMENT_OF_CELLULAR_LOCALIZATION;ESTABLISHMENT_OF_LOCALIZATION;…	3D-structure;Acetylation;ATP-binding;Cellcycle;Celldivision;Coiledcoil;Completeproteome;Endosome;Hydrolase;Membrane;Nucleotide-binding;Phosphoprotein;Polymorphism;Proteintransport;Referenceproteome;Transport		b-Adrenergic Receptor kinase substrate motif;Casein kinase II substrate motif;PKA kinase substrate motif	+	HTP	1	1.34196e-26	109.5	103.22	109.5	0.7436	102	82.3682	O75351	102	O75351
0.270324	0.294034	0.279362	-0.233086	0.0880317	0.386981	-0.260295	0.280273	0.0951722	-0.0577312	-0.326547	-0.0372644	-0.154441	-0.405544	0.0249877	0.00994834	-0.198862	-0.337094	-0.0934608	-0.125296	-0.541422	-0.145248	-0.145248	S	2	___1	alpha-beta T cell activation;alpha-beta T cell differentiation;anatomical structure development;biological regulation;biosynthetic process;CD4-positive, alpha-beta T cell activation;CD4-positive, alpha-beta T cell differentiation;CD4-positive, CD25-positive, alpha-beta regulatory T cell differentiation;cell activation;cell differentiation;cell surface receptor linked signaling pathway;cellular bi…	activating transcription factor binding;binding;chromatin binding;DNA binding;enzyme binding;enzyme regulator activity;histone deacetylase binding;histone deacetylase regulator activity;hormone receptor binding;nuclear hormone receptor binding;nucleic acid binding;nucleic acid binding transcription factor activity;protein binding;protein binding transcription factor activity;receptor binding;regu…	cell part;chromatin;chromosomal part;cytoplasm;cytoskeletal part;intracellular membrane-bounded organelle;intracellular organelle;intracellular organelle part;intracellular part;macromolecular complex;membrane;membrane-bounded organelle;microtubule;nuclear chromatin;nuclear chromosome part;nuclear part;nucleoplasm;nucleoplasm part;nucleus;organelle;organelle part;protein complex;spindle microtubu…	anatomical structure development;biological regulation;biosynthetic process;cell activation;cell differentiation;cellular component assembly;cellular component organization;cellular lipid metabolic process;cellular metabolic process;cellular nitrogen compound metabolic process;cellular process;chromatin modification;chromatin organization;chromosome organization;cytoskeleton organization;developm…	cell part;cytoplasm;intracellular membrane-bounded organelle;intracellular organelle;macromolecular complex;membrane;nucleoplasm;nucleus;organelle;protein complex;transcription factor complex;transcriptional repressor complex		Myb_DNA-binding	BENPORATH_NANOG_TARGETS;BIOCARTA_PPARA_PATHWAY;BIOCARTA_VDR_PATHWAY;BIOPOLYMER_METABOLIC_PROCESS;CAGGTG_V$E12_Q6;chr17p11;CTAWWWATA_V$RSRFC4_Q2;CUI_TCF21_TARGETS_2_DN;DE_YY1_TARGETS_DN;DELACROIX_RAR_BOUND_ES;DIAZ_CHRONIC_MEYLOGENOUS_LEUKEMIA_UP;GAZDA_DIAMOND_BLACKFAN_ANEMIA_ERYTHROID_DN;GGGAGGRR_V$MAZ_Q6;GOBERT_OLIGODENDROCYTE_DIFFERENTIATION_DN;GRAESSMANN_APOPTOSIS_BY_DOXORUBICIN_DN;GSE11864_UNT…	3D-structure;Acetylation;Alternativesplicing;Chromatinregulator;Coiledcoil;Completeproteome;DNA-binding;Nucleus;Phosphoprotein;Referenceproteome;Repeat;Repressor;Transcription;Transcriptionregulation;Ublconjugation	Kaiso-NCOR complex;NCOR complex;NCOR1 complex;NCOR2 complex;NCOR-HDAC3 complex;SKI-NCOR1-SIN3A-HDAC1 complex;SMAD2-SKI-NCOR complex;SMAD3-SKI-NCOR complex;SMAD4-SKI-NCOR complex	Casein kinase II substrate motif;ERK1,2 kinase substrate motif;GSK-3, ERK1, ERK2, CDK5 substrate motif;PKA kinase substrate motif;PKC kinase substrate motif;WW domain binding motif	+	CST;HTP	1	0.000142755	90.697	77.901	88.803	0.51923	2017	88.8027	O75376-2;O75376	2017;2120	O75376-2
2.1399	0.783425	0.764771	0.672304	-0.458783	NaN	1.47538	1.98902	1.26367	-0.187146	-0.454994	-0.0106602	1.48088	0.453656	0.258943	-0.150871	0.480248	-0.951916	-1.1273	0.448123	NaN	-1.02173	-0.551394	S	2	___1	biological regulation;cellular process;ER to Golgi vesicle-mediated transport;establishment of localization;establishment of localization in cell;establishment of protein localization;Golgi vesicle transport;intracellular transport;positive regulation of biological process;positive regulation of catabolic process;positive regulation of macromolecule metabolic process;positive regulation of metabo…		cell part;cytoplasmic membrane-bounded vesicle;cytoplasmic part;cytoplasmic vesicle;endoplasmic reticulum membrane;endoplasmic reticulum part;endoplasmic reticulum-Golgi intermediate compartment;endoplasmic reticulum-Golgi intermediate compartment membrane;Golgi apparatus part;Golgi membrane;integral to membrane;intracellular membrane-bounded organelle;intracellular organelle;intracellular organe…	biological regulation;cellular process;establishment of localization;Golgi vesicle transport;protein transport;regulation of organelle organization;transport;vesicle-mediated transport	cell part;cytoplasmic membrane-bounded vesicle;intracellular membrane-bounded organelle;intracellular organelle;membrane;organelle;vesicle	Phagosome;SNARE interactions in vesicular transport	Longin;Synaptobrevin	ACATTCC,MIR-1,MIR-206;BENPORATH_NANOG_TARGETS;BERENJENO_TRANSFORMED_BY_RHOA_DN;CELLULAR_LOCALIZATION;CHEOK_RESPONSE_TO_HD_MTX_DN;chr1q21;CREIGHTON_ENDOCRINE_THERAPY_RESISTANCE_5;ER_TO_GOLGI_VESICLE_MEDIATED_TRANSPORT;ESTABLISHMENT_OF_CELLULAR_LOCALIZATION;ESTABLISHMENT_OF_LOCALIZATION;FLECHNER_BIOPSY_KIDNEY_TRANSPLANT_OK_VS_DONOR_UP;GINESTIER_BREAST_CANCER_ZNF217_AMPLIFIED_UP;GOLGI_VESICLE_TRANSP…	3D-structure;Acetylation;Coiledcoil;Completeproteome;Directproteinsequencing;Endoplasmicreticulum;ER-Golgitransport;Golgiapparatus;Membrane;Phosphoprotein;Polymorphism;Proteintransport;Referenceproteome;Transmembrane;Transmembranehelix;Transport		Casein kinase II substrate motif	+	CST;HTP	1	1.56072e-26	152.37	133.44	152.37	-0.33823	137	74.2957	O75396	137	O75396
0.17312	0.382191	-0.821442	0.546259	NaN	NaN	0.320391	-0.0456236	0.494211	-1.40336	-0.173647	-0.456816	NaN	-0.923305	0.082287	-0.218744	0.11202	-0.581913	-0.719905	NaN	NaN	-1.2437	-0.581913	S	3	___1	anatomical structure development;developmental process;nervous system development;system development		cell part;intracellular organelle part;intracellular part;nuclear body;nuclear part;nucleoplasm part;organelle part;PML body	anatomical structure development;developmental process	cell part		CH;LRR_1;LRR_8	AAAGACA,MIR-511;ACCAAAG,MIR-9;AMUNDSON_POOR_SURVIVAL_AFTER_GAMMA_RADIATION_8G;ANATOMICAL_STRUCTURE_DEVELOPMENT;BANDRES_RESPONSE_TO_CARMUSTIN_WITHOUT_MGMT_48HR_DN;BLALOCK_ALZHEIMERS_DISEASE_UP;CAGCTG_V$AP4_Q5;CAGGTG_V$E12_Q6;CCAGGGG,MIR-331;CGCTGCT,MIR-503;chr7q22;DEURIG_T_CELL_PROLYMPHOCYTIC_LEUKEMIA_UP;ENGELMANN_CANCER_PROGENITORS_DN;FOSTER_KDM1A_TARGETS_DN;GAGCCAG,MIR-149;GATTGGY_V$NFY_Q6_01;GG…	Completeproteome;Leucine-richrepeat;Phosphoprotein;Polymorphism;Referenceproteome;Repeat		14-3-3 domain binding motif;ATM kinase substrate motif;Calmodulin-dependent protein kinase II substrate motif;Calmodulin-dependent protein kinase IV substrate motif;Casein kinase II substrate motif;Chk1 kinase substrate motif;DNA dependent Protein kinase substrate motif;G protein-coupled receptor kinase 1 substrate motif;GSK3 kinase substrate motif;MDC1 BRCT domain binding motif;PKA kinase substr…	+	CST;HTP	0.998819	8.87405e-47	154.6	147.35	126.02	-0.033177	513	30.8243	O75427	513	O75427
1.35805	0.578854	2.56822	1.16849	NaN	NaN	1.14202	1.19299	1.20452	0.570477	1.09494	1.59526	1.62378	0.706084	0.399023	-0.16506	0.625663	-1.99774	-0.0735543	NaN	NaN	-0.435935	-0.16506	S	3	___1	biological regulation;biosynthetic process;cellular biosynthetic process;cellular component assembly;cellular component assembly at cellular level;cellular component organization;cellular component organization at cellular level;cellular component organization or biogenesis;cellular component organization or biogenesis at cellular level;cellular macromolecular complex assembly;cellular macromolec…	activating transcription factor binding;binding;chromatin binding;DNA binding;nucleic acid binding;protein binding;protein binding transcription factor activity;RNA polymerase II transcription coactivator activity;RNA polymerase II transcription cofactor activity;RNA polymerase II transcription factor binding transcription factor activity;RNA polymerase II transcription factor binding transcripti…	cell part;chromatin;chromosomal part;cytoplasmic part;cytosol;heterochromatin;intracellular membrane-bounded organelle;intracellular organelle;intracellular organelle part;intracellular part;membrane-bounded organelle;nuclear chromatin;nuclear chromosome part;nuclear heterochromatin;nuclear part;nuclear periphery;nucleoplasm;nucleus;organelle;organelle part;transcriptionally active chromatin	biological regulation;biosynthetic process;cellular component assembly;cellular component organization;cellular macromolecular complex assembly;cellular metabolic process;cellular nitrogen compound metabolic process;cellular process;macromolecular complex assembly;macromolecule metabolic process;metabolic process;nitrogen compound metabolic process;nucleobase-containing compound metabolic process…	cell part;cytosol;intracellular membrane-bounded organelle;intracellular organelle;nucleoplasm;nucleus;organelle		LEDGF;PWWP	AAGCCAT,MIR-135A,MIR-135B;ACACTAC,MIR-142-3P;ACTGAAA,MIR-30A-3P,MIR-30E-3P;AGCATTA,MIR-155;AGUIRRE_PANCREATIC_CANCER_COPY_NUMBER_DN;BENPORATH_ES_1;BHATTACHARYA_EMBRYONIC_STEM_CELL;BILD_E2F3_ONCOGENIC_SIGNATURE;BOUDOUKHA_BOUND_BY_IGF2BP2;CAGCTG_V$AP4_Q5;CAGGTG_V$E12_Q6;CAGTATT,MIR-200B,MIR-200C,MIR-429;CATTGTYY_V$SOX9_B1;CHICAS_RB1_TARGETS_GROWING;CHICAS_RB1_TARGETS_SENESCENT;chr9p22;CREIGHTON_END…	3D-structure;Alternativesplicing;Chromosomalrearrangement;Citrullination;Coiledcoil;Completeproteome;Directproteinsequencing;DNA-binding;Host-virusinteraction;Nucleus;Phosphoprotein;Referenceproteome;Transcription;Transcriptionregulation		Casein kinase I substrate motif;Casein kinase II substrate motif;PKA kinase substrate motif;PKC kinase substrate motif;Pyruvate dehydrogenase kinase substrate motif	+	CST;HTP	1	3.87355e-201	310.84	310.84	249.67	3.3352	129	70.0214	O75475;O75475-3;O75475-2	129;129;129	O75475
-0.35723	-0.231095	0.0212765	-0.834014	-0.489425	NaN	-0.315004	-0.338386	-0.57388	-0.189173	-0.515703	-0.00104236	0.20298	0.0578774	0.471231	0.0188442	-0.342785	-0.21045	0.318311	0.488382	NaN	0.372881	0.168577	S	2	___1	assembly of spliceosomal tri-snRNP;biological regulation;cellular component assembly;cellular component assembly at cellular level;cellular component organization;cellular component organization at cellular level;cellular component organization or biogenesis;cellular component organization or biogenesis at cellular level;cellular macromolecular complex assembly;cellular macromolecular complex sub…	binding;nucleic acid binding;nucleotide binding;protein binding;protein domain specific binding;RNA binding;RS domain binding;unfolded protein binding	cell part;cytoplasm;intracellular membrane-bounded organelle;intracellular organelle;intracellular organelle part;intracellular part;membrane-bounded organelle;nuclear body;nuclear part;nuclear speck;nucleoplasm;nucleoplasm part;nucleus;organelle;organelle part	biological regulation;cellular component assembly;cellular component organization;cellular macromolecular complex assembly;cellular metabolic process;cellular nitrogen compound metabolic process;cellular process;establishment of localization;macromolecular complex assembly;macromolecule metabolic process;metabolic process;mRNA metabolic process;mRNA processing;nitrogen compound metabolic process;…	cell part;cytoplasm;intracellular membrane-bounded organelle;intracellular organelle;nucleoplasm;nucleus;organelle	Spliceosome	RRM_1	ACCAAAG,MIR-9;ACTGAAA,MIR-30A-3P,MIR-30E-3P;ACTGTAG,MIR-139;ASTON_MAJOR_DEPRESSIVE_DISORDER_DN;ATACTGT,MIR-144;ATATGCA,MIR-448;ATGAAGG,MIR-205;ATGCACG,MIR-517B;BENPORATH_CYCLING_GENES;BILD_CTNNB1_ONCOGENIC_SIGNATURE;BIOPOLYMER_METABOLIC_PROCESS;BLUM_RESPONSE_TO_SALIRASIB_DN;BORCZUK_MALIGNANT_MESOTHELIOMA_UP;BOUDOUKHA_BOUND_BY_IGF2BP2;BROWNE_HCMV_INFECTION_16HR_UP;BURTON_ADIPOGENESIS_12;BYSTRYKH_H…	Alternativesplicing;Completeproteome;Cytoplasm;mRNAprocessing;mRNAsplicing;Nucleus;Phosphoprotein;Referenceproteome;RNA-binding		14-3-3 domain binding motif;Akt kinase substrate motif;Calmodulin-dependent protein kinase II substrate motif;Casein kinase II substrate motif;MAPKAPK1 kinase substrate motif;MAPKAPK2 kinase substrate motif;PKA kinase substrate motif;PKC kinase substrate motif	+	CST;HTP	1	6.46005e-12	173.06	140.13	136.3	-0.23566	133	76.881	O75494-2;O75494;O75494-5;O75494-4;O75494-6;O75494-3	133;133;133;133;133;133	O75494-2;O75494-6
-0.903007	-0.435804	-0.115034	-0.895863	NaN	NaN	-0.103983	-0.389155	-0.187363	0.217755	-0.539468	-0.335041	0.486202	-0.0604007	0.0177453	0.513852	0.248441	0.332789	0.356395	NaN	NaN	0.0435823	0.332789	S	2	___1	assembly of spliceosomal tri-snRNP;biological regulation;cellular component assembly;cellular component assembly at cellular level;cellular component organization;cellular component organization at cellular level;cellular component organization or biogenesis;cellular component organization or biogenesis at cellular level;cellular macromolecular complex assembly;cellular macromolecular complex sub…	binding;nucleic acid binding;nucleotide binding;protein binding;protein domain specific binding;RNA binding;RS domain binding;unfolded protein binding	cell part;cytoplasm;intracellular membrane-bounded organelle;intracellular organelle;intracellular organelle part;intracellular part;membrane-bounded organelle;nuclear body;nuclear part;nuclear speck;nucleoplasm;nucleoplasm part;nucleus;organelle;organelle part	biological regulation;cellular component assembly;cellular component organization;cellular macromolecular complex assembly;cellular metabolic process;cellular nitrogen compound metabolic process;cellular process;establishment of localization;macromolecular complex assembly;macromolecule metabolic process;metabolic process;mRNA metabolic process;mRNA processing;nitrogen compound metabolic process;…	cell part;cytoplasm;intracellular membrane-bounded organelle;intracellular organelle;nucleoplasm;nucleus;organelle	Spliceosome	RRM_1	ACCAAAG,MIR-9;ACTGAAA,MIR-30A-3P,MIR-30E-3P;ACTGTAG,MIR-139;ASTON_MAJOR_DEPRESSIVE_DISORDER_DN;ATACTGT,MIR-144;ATATGCA,MIR-448;ATGAAGG,MIR-205;ATGCACG,MIR-517B;BENPORATH_CYCLING_GENES;BILD_CTNNB1_ONCOGENIC_SIGNATURE;BIOPOLYMER_METABOLIC_PROCESS;BLUM_RESPONSE_TO_SALIRASIB_DN;BORCZUK_MALIGNANT_MESOTHELIOMA_UP;BOUDOUKHA_BOUND_BY_IGF2BP2;BROWNE_HCMV_INFECTION_16HR_UP;BURTON_ADIPOGENESIS_12;BYSTRYKH_H…	Alternativesplicing;Completeproteome;Cytoplasm;mRNAprocessing;mRNAsplicing;Nucleus;Phosphoprotein;Referenceproteome;RNA-binding		Casein kinase II substrate motif;ERK1,2 kinase substrate motif;G protein-coupled receptor kinase 1 substrate motif;Growth associated histone HI kinase substrate motif;GSK3 kinase substrate motif;GSK-3, ERK1, ERK2, CDK5 substrate motif;PKA kinase substrate motif;PKC kinase substrate motif;WW domain binding motif	+	CST;HTP	0.940637	0.00105676	69.598	61.328	47.429	0.32098	255	11.6551	O75494-2;O75494	255;256	O75494-2
-0.255271	-0.835721	0.141807	0.180187	0.158051	NaN	0.32356	0.0567439	-1.06326	-0.289995	-1.17324	0.281389	0.337691	0.0934237	0.260334	0.312015	-0.227542	-0.431802	-1.35342	0.123338	NaN	-0.230136	-0.228839	S	3	___1	assembly of spliceosomal tri-snRNP;biological regulation;cellular component assembly;cellular component assembly at cellular level;cellular component organization;cellular component organization at cellular level;cellular component organization or biogenesis;cellular component organization or biogenesis at cellular level;cellular macromolecular complex assembly;cellular macromolecular complex sub…	binding;nucleic acid binding;nucleotide binding;protein binding;protein domain specific binding;RNA binding;RS domain binding;unfolded protein binding	cell part;cytoplasm;intracellular membrane-bounded organelle;intracellular organelle;intracellular organelle part;intracellular part;membrane-bounded organelle;nuclear body;nuclear part;nuclear speck;nucleoplasm;nucleoplasm part;nucleus;organelle;organelle part	biological regulation;cellular component assembly;cellular component organization;cellular macromolecular complex assembly;cellular metabolic process;cellular nitrogen compound metabolic process;cellular process;establishment of localization;macromolecular complex assembly;macromolecule metabolic process;metabolic process;mRNA metabolic process;mRNA processing;nitrogen compound metabolic process;…	cell part;cytoplasm;intracellular membrane-bounded organelle;intracellular organelle;nucleoplasm;nucleus;organelle	Spliceosome	RRM_1	ACCAAAG,MIR-9;ACTGAAA,MIR-30A-3P,MIR-30E-3P;ACTGTAG,MIR-139;ASTON_MAJOR_DEPRESSIVE_DISORDER_DN;ATACTGT,MIR-144;ATATGCA,MIR-448;ATGAAGG,MIR-205;ATGCACG,MIR-517B;BENPORATH_CYCLING_GENES;BILD_CTNNB1_ONCOGENIC_SIGNATURE;BIOPOLYMER_METABOLIC_PROCESS;BLUM_RESPONSE_TO_SALIRASIB_DN;BORCZUK_MALIGNANT_MESOTHELIOMA_UP;BOUDOUKHA_BOUND_BY_IGF2BP2;BROWNE_HCMV_INFECTION_16HR_UP;BURTON_ADIPOGENESIS_12;BYSTRYKH_H…	Alternativesplicing;Completeproteome;Cytoplasm;mRNAprocessing;mRNAsplicing;Nucleus;Phosphoprotein;Referenceproteome;RNA-binding		14-3-3 domain binding motif;Calmodulin-dependent protein kinase II substrate motif;Casein kinase II substrate motif;PKA kinase substrate motif;PKC kinase substrate motif;Pyruvate dehydrogenase kinase substrate motif;ZIP kinase substrate motif	+	CST;HTP	0.968259	8.0153e-48	148.3	148.3	131.13	-0.2769	157	14.8447	O75494-6;O75494-3	157;158	O75494-6
2.12438	4.12668	3.3069	2.88048	1.43707	NaN	4.34716	2.11137	2.89168	1.41453	1.65392	NaN	0.528589	2.6008	0.0208708	-0.0130029	-1.235	-1.89236	-1.22656	NaN	NaN	-1.74636	-1.235	S	2	___1	B cell activation;biological regulation;cell activation;cellular component assembly;cellular component organization;cellular component organization or biogenesis;cellular process;cellular response to stimulus;immune system process;leukocyte activation;lymphocyte activation;macromolecular complex assembly;macromolecular complex subunit organization;negative regulation of biological process;negativ…	binding;binding, bridging;protein binding;protein binding, bridging;SH3/SH2 adaptor activity;signaling adaptor activity	cell part;cytoplasm;cytoplasmic part;cytosol;intracellular organelle part;intracellular part;membrane;nuclear part;nucleoplasm;organelle part;plasma membrane	biological regulation;cell activation;cellular component assembly;cellular component organization;cellular process;immune system process;macromolecular complex assembly;protein complex assembly;response to stimulus;signal transduction	cell part;cytoplasm;cytosol;membrane;nucleoplasm;plasma membrane		PH;SH3_9	BLALOCK_ALZHEIMERS_DISEASE_DN;BUCKANOVICH_T_LYMPHOCYTE_HOMING_ON_TUMOR_UP;BURTON_ADIPOGENESIS_9;BYSTRYKH_HEMATOPOIESIS_STEM_CELL_AND_BRAIN_QTL_TRANS;BYSTRYKH_HEMATOPOIESIS_STEM_CELL_QTL_TRANS;CASORELLI_ACUTE_PROMYELOCYTIC_LEUKEMIA_DN;CELLULAR_COMPONENT_ASSEMBLY;CHARAFE_BREAST_CANCER_LUMINAL_VS_BASAL_DN;CHIARADONNA_NEOPLASTIC_TRANSFORMATION_CDC25_DN;chr7p15;COLINA_TARGETS_OF_4EBP1_AND_4EBP2;CRX_DN…	3D-structure;B-cellactivation;Completeproteome;Cytoplasm;Phosphoprotein;Polymorphism;Referenceproteome;SH3domain		14-3-3 domain binding motif;ATM kinase substrate motif;Calmodulin-dependent protein kinase II substrate motif;Casein kinase II substrate motif;DNA dependent Protein kinase substrate motif;PKA kinase substrate motif;PKC epsilon kinase substrate motif;PKC kinase substrate motif	+	HTP	1	1.47847e-67	236.43	210.44	231.83	-0.032119	283	77.0882	O75563	283	O75563
1.59957	0.587664	-0.625554	0.0894987	0.874685	NaN	0.724246	1.29309	0.611324	0.41447	0.721487	3.02546	0.478748	0.75429	0.167491	-0.306478	0.0236597	1.04002	0.631988	2.15077	NaN	0.0300435	0.331016	S	2	___1	anatomical structure morphogenesis;biological regulation;cellular macromolecule metabolic process;cellular metabolic process;cellular nitrogen compound metabolic process;cellular process;cellular protein metabolic process;cellular response to chemical stimulus;cellular response to dsRNA;cellular response to organic substance;cellular response to oxidative stress;cellular response to stimulus;cell…	binding;double-stranded RNA binding;enzyme activator activity;enzyme binding;enzyme regulator activity;identical protein binding;nucleic acid binding;protein binding;protein dimerization activity;protein homodimerization activity;RNA binding	cell part;cytoplasm;cytoplasmic part;cytosol;intracellular organelle part;intracellular part;membrane;nuclear part;nucleoplasm;organelle part;perinuclear region of cytoplasm	anatomical structure morphogenesis;biological regulation;cellular metabolic process;cellular nitrogen compound metabolic process;cellular process;developmental process;immune system process;macromolecule metabolic process;macromolecule modification;metabolic process;multi-organism process;nitrogen compound metabolic process;nucleobase-containing compound metabolic process;phosphorus metabolic pro…	cell part;cytoplasm;cytosol;membrane;nucleoplasm		dsrm	BENPORATH_MYC_MAX_TARGETS;BOYLAN_MULTIPLE_MYELOMA_D_CLUSTER_DN;BOYLAN_MULTIPLE_MYELOMA_D_DN;CELL_PROLIFERATION_GO_0008283;CHIBA_RESPONSE_TO_TSA;chr2q31;CTTTGTA,MIR-524;CYTOPLASM;DANG_BOUND_BY_MYC;DIAZ_CHRONIC_MEYLOGENOUS_LEUKEMIA_UP;ENZYME_ACTIVATOR_ACTIVITY;ENZYME_REGULATOR_ACTIVITY;FIRESTEIN_PROLIFERATION;FLECHNER_BIOPSY_KIDNEY_TRANSPLANT_OK_VS_DONOR_UP;FLECHNER_BIOPSY_KIDNEY_TRANSPLANT_REJECTE…	3D-structure;Alternativesplicing;Completeproteome;Cytoplasm;Diseasemutation;Dystonia;Parkinsonism;Phosphoprotein;Referenceproteome;Repeat;RNA-binding;RNA-mediatedgenesilencing		14-3-3 domain binding motif;b-Adrenergic Receptor kinase substrate motif;Calmodulin-dependent protein kinase II substrate motif;Calmodulin-dependent protein kinase IV substrate motif;Casein kinase II substrate motif;Chk1 kinase substrate motif;G protein-coupled receptor kinase 1 substrate motif;GSK3 kinase substrate motif;PKA kinase substrate motif;PKC epsilon kinase substrate motif;PKC kinase su…	+	CST;HTP	0.992595	2.39354e-31	131.33	123.32	115.96	-0.090974	18	21.2907	O75569	18	O75569
0.483183	0.278295	-0.144623	0.440938	0.010431	-1.07228	0.0848491	0.00650507	-0.0110482	-0.949455	-0.353976	-0.0156521	NaN	-0.929305	0.0132503	-0.476678	-0.289344	-0.804832	-0.794915	-0.0260831	NaN	-1.01415	-0.635796	S	2	___1	anatomical structure morphogenesis;axon guidance;axonogenesis;biological regulation;biosynthetic process;branchiomotor neuron axon guidance;cell part morphogenesis;cell projection morphogenesis;cell projection organization;cellular biosynthetic process;cellular component morphogenesis;cellular component organization;cellular component organization at cellular level;cellular component organization…	acid-amino acid ligase activity;binding;catalytic activity;cation binding;ion binding;ligase activity;ligase activity, forming carbon-nitrogen bonds;metal ion binding;small conjugating protein ligase activity;transition metal ion binding;ubiquitin-protein ligase activity;zinc ion binding	axon;cell part;cell projection;cytoskeleton;intracellular membrane-bounded organelle;intracellular non-membrane-bounded organelle;intracellular organelle;intracellular part;membrane;membrane-bounded organelle;microtubule cytoskeleton;neuron projection;non-membrane-bounded organelle;nucleus;organelle	anatomical structure morphogenesis;biological regulation;biosynthetic process;cellular component morphogenesis;cellular component organization;cellular metabolic process;cellular nitrogen compound metabolic process;cellular process;developmental process;locomotion;macromolecule metabolic process;metabolic process;nitrogen compound metabolic process;nucleobase-containing compound metabolic process…	cell part;cell projection;cytoskeleton;intracellular membrane-bounded organelle;intracellular non-membrane-bounded organelle;intracellular organelle;membrane;neuron projection;nucleus;organelle		Filamin;PHR;RCC1;SH3_3;zf-RING_2	ACCATTT,MIR-522;ACEVEDO_LIVER_TUMOR_VS_NORMAL_ADJACENT_TISSUE_DN;ACEVEDO_NORMAL_TISSUE_ADJACENT_TO_LIVER_TUMOR_UP;ACTGCCT,MIR-34B;ATGCTGG,MIR-338;BENPORATH_CYCLING_GENES;BUCKANOVICH_T_LYMPHOCYTE_HOMING_ON_TUMOR_UP;CHANDRAN_METASTASIS_UP;chr13q22;DACOSTA_UV_RESPONSE_VIA_ERCC3_COMMON_DN;DACOSTA_UV_RESPONSE_VIA_ERCC3_DN;GABRIELY_MIR21_TARGETS;GACTGTT,MIR-212,MIR-132;GAGCCTG,MIR-484;GATTGGY_V$NFY_Q6_…	Alternativesplicing;Completeproteome;Disulfidebond;Ligase;Metal-binding;Nucleus;Phosphoprotein;Polymorphism;Referenceproteome;Repeat;Transcription;Transcriptionregulation;Ublconjugation;Ublconjugationpathway;Zinc;Zinc-finger		14-3-3 domain binding motif;Akt kinase substrate motif;Calmodulin-dependent protein kinase II substrate motif;Casein kinase II substrate motif;G protein-coupled receptor kinase 1 substrate motif;MAPKAPK1 kinase substrate motif;PKA kinase substrate motif;PKC kinase substrate motif	+	CST;HTP	0.999578	6.73995e-46	182.76	182.76	182.76	0.11727	2833	34.5041	O75592-2;O75592	2833;2833	O75592-2
0.954528	-0.112941	-1.27122	0.223869	0.352733	NaN	-0.0666362	0.467552	0.557861	-0.780502	0.447045	0.215515	-0.172474	-0.797411	0.983345	-0.486976	0.670802	0.490722	0.223176	-0.137218	NaN	-0.730775	0.0429789	S	2	___1	anatomical structure morphogenesis;axon guidance;axonogenesis;biological regulation;biosynthetic process;branchiomotor neuron axon guidance;cell part morphogenesis;cell projection morphogenesis;cell projection organization;cellular biosynthetic process;cellular component morphogenesis;cellular component organization;cellular component organization at cellular level;cellular component organization…	acid-amino acid ligase activity;binding;catalytic activity;cation binding;ion binding;ligase activity;ligase activity, forming carbon-nitrogen bonds;metal ion binding;small conjugating protein ligase activity;transition metal ion binding;ubiquitin-protein ligase activity;zinc ion binding	axon;cell part;cell projection;cytoskeleton;intracellular membrane-bounded organelle;intracellular non-membrane-bounded organelle;intracellular organelle;intracellular part;membrane;membrane-bounded organelle;microtubule cytoskeleton;neuron projection;non-membrane-bounded organelle;nucleus;organelle	anatomical structure morphogenesis;biological regulation;biosynthetic process;cellular component morphogenesis;cellular component organization;cellular metabolic process;cellular nitrogen compound metabolic process;cellular process;developmental process;locomotion;macromolecule metabolic process;metabolic process;nitrogen compound metabolic process;nucleobase-containing compound metabolic process…	cell part;cell projection;cytoskeleton;intracellular membrane-bounded organelle;intracellular non-membrane-bounded organelle;intracellular organelle;membrane;neuron projection;nucleus;organelle		Filamin;PHR;RCC1;SH3_3;zf-RING_2	ACCATTT,MIR-522;ACEVEDO_LIVER_TUMOR_VS_NORMAL_ADJACENT_TISSUE_DN;ACEVEDO_NORMAL_TISSUE_ADJACENT_TO_LIVER_TUMOR_UP;ACTGCCT,MIR-34B;ATGCTGG,MIR-338;BENPORATH_CYCLING_GENES;BUCKANOVICH_T_LYMPHOCYTE_HOMING_ON_TUMOR_UP;CHANDRAN_METASTASIS_UP;chr13q22;DACOSTA_UV_RESPONSE_VIA_ERCC3_COMMON_DN;DACOSTA_UV_RESPONSE_VIA_ERCC3_DN;GABRIELY_MIR21_TARGETS;GACTGTT,MIR-212,MIR-132;GAGCCTG,MIR-484;GATTGGY_V$NFY_Q6_…	Alternativesplicing;Completeproteome;Disulfidebond;Ligase;Metal-binding;Nucleus;Phosphoprotein;Polymorphism;Referenceproteome;Repeat;Transcription;Transcriptionregulation;Ublconjugation;Ublconjugationpathway;Zinc;Zinc-finger		14-3-3 domain binding motif;Calmodulin-dependent protein kinase II alpha substrate motif;Calmodulin-dependent protein kinase II substrate motif;Calmodulin-dependent protein kinase IV substrate motif;G protein-coupled receptor kinase 1 substrate motif;GSK3 kinase substrate motif;Phosphorylase kinase substrate motif;PKA kinase substrate motif;PKC kinase substrate motif	+	CST;HTP	0.999827	9.11656e-20	114.63	114.63	97.273	-0.67415	3440	38.0253	O75592-2;O75592	3440;3440	O75592-2
-0.634348	-0.349485	-0.270505	-0.342136	-0.374119	NaN	-0.610481	-0.393374	-0.613632	-0.099402	-0.305673	-0.252405	-0.0816614	-0.14967	0.248562	0.240974	-0.264147	0.171103	0.0364631	0.121713	NaN	0.460812	0.146408	S	2	___1	biological regulation;biosynthetic process;cell cycle phase;cell cycle process;cell division;cellular biosynthetic process;cellular component organization;cellular component organization at cellular level;cellular component organization or biogenesis;cellular component organization or biogenesis at cellular level;cellular macromolecule biosynthetic process;cellular macromolecule metabolic process…	binding;catalytic activity;cyclin-dependent protein kinase activity;enzyme binding;kinase activity;kinase binding;phosphotransferase activity, alcohol group as acceptor;protein binding;protein kinase activity;protein kinase binding;protein serine/threonine kinase activity;RNA polymerase II carboxy-terminal domain kinase activity;transferase activity;transferase activity, transferring phosphorus-c…	cell part;intracellular membrane-bounded organelle;intracellular organelle;intracellular part;membrane-bounded organelle;nucleus;organelle	biological regulation;biosynthetic process;cell division;cellular component organization;cellular metabolic process;cellular nitrogen compound metabolic process;cellular process;developmental process;embryo development;macromolecule metabolic process;macromolecule modification;metabolic process;mitosis;nitrogen compound metabolic process;nuclear division;nucleobase-containing compound metabolic p…	cell part;intracellular membrane-bounded organelle;intracellular organelle;nucleus;organelle		Cyclin_N	ACTGTGA,MIR-27A,MIR-27B;ALK_DN.V1_UP;ATACTGT,MIR-144;BIOPOLYMER_METABOLIC_PROCESS;BRUINS_UVC_RESPONSE_VIA_TP53_GROUP_C;CAGCAGG,MIR-370;CELL_CYCLE_GO_0007049;chr14q32;DORN_ADENOVIRUS_INFECTION_12HR_DN;DORN_ADENOVIRUS_INFECTION_48HR_DN;ESC_V6.5_UP_EARLY.V1_UP;GCCATNTTG_V$YY1_Q6;GOBERT_OLIGODENDROCYTE_DIFFERENTIATION_UP;GSE11924_TH1_VS_TH2_CD4_TCELL_UP;GSE13485_DAY3_VS_DAY21_YF17D_VACCINE_PBMC_UP;GS…	3D-structure;Alternativesplicing;Cellcycle;Celldivision;Completeproteome;Cyclin;Mitosis;Nucleus;Phosphoprotein;Referenceproteome;Transcription;Transcriptionregulation	P-TEFb.4 complex	Casein kinase II substrate motif;ERK1,2 kinase substrate motif;Growth associated histone HI kinase substrate motif;GSK-3, ERK1, ERK2, CDK5 substrate motif;PKA kinase substrate motif;PKC kinase substrate motif;WW domain binding motif	+	CST;HTP	1	3.99251e-37	211.82	185.46	140.27	0.97805	340	140.273	O75909;O75909-1	340;340	O75909
1.82147	1.47139	0.378487	2.15847	NaN	NaN	2.81406	1.80286	2.03711	-0.0436451	1.96961	2.38095	NaN	1.62405	0.430077	-0.0186155	0.565722	-0.422132	-0.188854	NaN	NaN	-1.19	-0.188854	S	3	___1	anatomical structure homeostasis;biological regulation;homeostasis of number of cells;homeostasis of number of cells within a tissue;homeostatic process;positive regulation of adaptive immune response;positive regulation of adaptive immune response based on somatic recombination of immune receptors built from immunoglobulin superfamily domains;positive regulation of alpha-beta T cell activation;p…		cell part;cytoplasm;intracellular membrane-bounded organelle;intracellular organelle;intracellular part;membrane-bounded organelle;nucleus;organelle	biological regulation;homeostatic process	cell part;cytoplasm;intracellular membrane-bounded organelle;intracellular organelle;nucleus;organelle		SAM_2;SH3_2;SLY	BCAT.100_UP.V1_UP;BIDUS_METASTASIS_DN;BRACHAT_RESPONSE_TO_CAMPTOTHECIN_DN;BRACHAT_RESPONSE_TO_METHOTREXATE_DN;CACGTG_V$MYC_Q2;CADWELL_ATG16L1_TARGETS_UP;chrxq26;CROONQUIST_NRAS_SIGNALING_UP;CTGCAGY_UNKNOWN;FAELT_B_CLL_WITH_VH3_21_UP;GGGAGGRR_V$MAZ_Q6;GNF2_CD48;GNF2_CD53;GNF2_HLA-C;GNF2_INPP5D;GNF2_VAV1;GSE12366_PLASMA_CELL_VS_NAIVE_BCELL_DN;GSE13306_LAMINA_PROPRIA_VS_SPLEEN_TREG_DN;GSE13484_3H_UN…	Completeproteome;Phosphoprotein;Referenceproteome;SH3domain		14-3-3 domain binding motif;Calmodulin-dependent protein kinase II substrate motif;Calmodulin-dependent protein kinase IV substrate motif;Casein kinase II substrate motif;Chk1 kinase substrate motif;DNA dependent Protein kinase substrate motif;Pim1 kinase substrate sequence;PKA kinase substrate motif;PKA, PKG kinase substrate motif;PKC epsilon kinase substrate motif;PKC kinase substrate motif;PKG…	+	CST	1	4.37378e-53	219.85	183.26	219.85	-1.3087	7	63.5655	O75995	7	O75995
1.53268	1.44746	0.910561	2.35115	1.32526	-1.95367	1.98874	1.04792	1.65532	0.0936964	1.21365	1.82493	-0.564379	1.61572	0.76509	-0.484751	0.207861	-0.816865	-1.1375	0.499671	1.38929	-0.373019	-0.373019	S	2	___1	anatomical structure homeostasis;biological regulation;homeostasis of number of cells;homeostasis of number of cells within a tissue;homeostatic process;positive regulation of adaptive immune response;positive regulation of adaptive immune response based on somatic recombination of immune receptors built from immunoglobulin superfamily domains;positive regulation of alpha-beta T cell activation;p…		cell part;cytoplasm;intracellular membrane-bounded organelle;intracellular organelle;intracellular part;membrane-bounded organelle;nucleus;organelle	biological regulation;homeostatic process	cell part;cytoplasm;intracellular membrane-bounded organelle;intracellular organelle;nucleus;organelle		SAM_2;SH3_2;SLY	BCAT.100_UP.V1_UP;BIDUS_METASTASIS_DN;BRACHAT_RESPONSE_TO_CAMPTOTHECIN_DN;BRACHAT_RESPONSE_TO_METHOTREXATE_DN;CACGTG_V$MYC_Q2;CADWELL_ATG16L1_TARGETS_UP;chrxq26;CROONQUIST_NRAS_SIGNALING_UP;CTGCAGY_UNKNOWN;FAELT_B_CLL_WITH_VH3_21_UP;GGGAGGRR_V$MAZ_Q6;GNF2_CD48;GNF2_CD53;GNF2_HLA-C;GNF2_INPP5D;GNF2_VAV1;GSE12366_PLASMA_CELL_VS_NAIVE_BCELL_DN;GSE13306_LAMINA_PROPRIA_VS_SPLEEN_TREG_DN;GSE13484_3H_UN…	Completeproteome;Phosphoprotein;Referenceproteome;SH3domain		14-3-3 domain binding motif;Calmodulin-dependent protein kinase I substrate motif;Calmodulin-dependent protein kinase II alpha substrate motif;Calmodulin-dependent protein kinase II substrate motif;Calmodulin-dependent protein kinase IV substrate motif;Casein kinase II substrate motif;Chk1 kinase substrate motif;MDC1 BRCT domain binding motif;PKA kinase substrate motif;PKC kinase substrate motif;…	+	CST;HTP;LTP	0.998631	1.84111e-05	105.36	83.703	105.36	-0.010216	27	29.6195	O75995	27	O75995
-2.38847	-1.3785	NaN	-2.17682	-1.34373	NaN	-0.965908	-1.88256	-1.52809	-0.480993	-1.13149	-1.15098	-0.422809	-0.627705	0.121167	0.505907	-0.149595	NaN	1.04532	0.192753	NaN	0.338204	0.338204	S	2	___1	biological regulation;cell differentiation;cellular developmental process;cellular process;developmental process;osteoblast differentiation;regulation of apoptosis;regulation of biological process;regulation of cell aging;regulation of cell death;regulation of cellular process;regulation of cellular response to stress;regulation of cellular senescence;regulation of developmental process;regulatio…		cell part;intracellular non-membrane-bounded organelle;intracellular organelle;intracellular organelle part;intracellular part;membrane;non-membrane-bounded organelle;nuclear part;nucleolus;organelle;organelle part	biological regulation;cell differentiation;cellular process;developmental process	cell part;intracellular non-membrane-bounded organelle;intracellular organelle;membrane;nucleolus;organelle		Ribosomal_L1	ALFANO_MYC_TARGETS;BASAKI_YBX1_TARGETS_DN;BENPORATH_EED_TARGETS;BERENJENO_TRANSFORMED_BY_RHOA_UP;BROWNE_HCMV_INFECTION_8HR_UP;BUYTAERT_PHOTODYNAMIC_THERAPY_STRESS_UP;CAIRO_HEPATOBLASTOMA_CLASSES_UP;chr16p13;DACOSTA_UV_RESPONSE_VIA_ERCC3_COMMON_UP;DACOSTA_UV_RESPONSE_VIA_ERCC3_UP;DODD_NASOPHARYNGEAL_CARCINOMA_DN;GARCIA_TARGETS_OF_FLI1_AND_DAX1_DN;GARGALOVIC_RESPONSE_TO_OXIDIZED_PHOSPHOLIPIDS_BLUE_…	Acetylation;Alternativesplicing;Coiledcoil;Completeproteome;Directproteinsequencing;Nucleus;Phosphoprotein;Referenceproteome	Nop56p-associated pre-rRNA complex;Parvulin-associated pre-rRNP complex	b-Adrenergic Receptor kinase substrate motif;BARD1 BRCT domain binding motif;Casein kinase II substrate motif;G protein-coupled receptor kinase 1 substrate motif	+	CST;HTP	0.995811	5.02283e-41	159.67	153.52	157.7	0.69774	361	23.7605	O76021;O76021-2	361;141	O76021
0.383995	-0.245469	-2.29181	-0.105699	0.311885	NaN	0.322948	0.135645	0.329981	-1.08983	0.548443	0.352755	-0.148511	0.264473	0.166125	-0.248349	0.575451	1.20197	0.654142	0.0408702	NaN	-0.0584758	0.30816	S	3	___1	biological regulation;cellular process;cellular response to chemical stimulus;cellular response to endogenous stimulus;cellular response to growth factor stimulus;cellular response to hormone stimulus;cellular response to organic substance;cellular response to steroid hormone stimulus;cellular response to stimulus;multi-organism process;negative regulation of biological process;negative regulatio…	binding;chromatin binding;enzyme inhibitor activity;enzyme regulator activity;phosphatase inhibitor activity;phosphatase regulator activity;protein binding transcription factor activity;protein phosphatase inhibitor activity;protein phosphatase regulator activity;RNA polymerase II transcription cofactor activity;RNA polymerase II transcription corepressor activity;RNA polymerase II transcription …	cell part;cell projection;cytoplasm;cytoplasmic part;dendrite;DNA-directed RNA polymerase complex;DNA-directed RNA polymerase II, core complex;intracellular membrane-bounded organelle;intracellular organelle;intracellular organelle part;intracellular part;macromolecular complex;membrane-bounded organelle;mitochondrion;neuron projection;nuclear DNA-directed RNA polymerase complex;nuclear part;nucl…	biological regulation;cellular process;multi-organism process;response to biotic stimulus;response to chemical stimulus;response to endogenous stimulus;response to stimulus	cell part;cell projection;cytoplasm;intracellular membrane-bounded organelle;intracellular organelle;macromolecular complex;mitochondrion;neuron projection;nucleus;organelle;protein complex;RNA polymerase complex		Prefoldin		Acetylation;Alternativesplicing;Cellprojection;Completeproteome;Cytoplasm;Mitochondrion;Nucleus;Oncogene;Phosphoprotein;Polymorphism;Proteinphosphataseinhibitor;Referenceproteome;Repressor;Transcription;Transcriptionregulation	URI complex (Unconventional prefoldin RPB5 Interactor)	14-3-3 domain binding motif;Calmodulin-dependent protein kinase II substrate motif;Calmodulin-dependent protein kinase IV substrate motif;Casein kinase II substrate motif;Chk1 kinase substrate motif;G protein-coupled receptor kinase 1 substrate motif;PKA kinase substrate motif;PKC kinase substrate motif	+	CST;HTP	0.978787	4.881e-81	201.1	196.09	201.1	-0.60776	442	16.6409	O94763;O94763-2;O94763-3;O94763-4	442;366;416;424	O94763
-0.261187	0.0176276	-1.06673	0.648586	NaN	NaN	0.078633	-1.73233	0.271843	-2.01787	0.801012	-1.36741	-1.62438	-1.03019	0.147721	-1.47114	0.254216	-0.951145	0.152427	NaN	NaN	-1.10882	-0.951145	S	2	___1	activation of protein kinase activity;biological adhesion;biological regulation;cell adhesion;cell cycle;cell-cell adhesion;cellular macromolecule metabolic process;cellular metabolic process;cellular process;cellular protein metabolic process;cellular response to stimulus;cellular response to stress;homotypic cell-cell adhesion;intracellular protein kinase cascade;intracellular signal transducti…	adenyl nucleotide binding;adenyl ribonucleotide binding;ATP binding;binding;catalytic activity;identical protein binding;kinase activity;molecular transducer activity;nucleotide binding;phosphotransferase activity, alcohol group as acceptor;polo kinase kinase activity;protein binding;protein dimerization activity;protein homodimerization activity;protein kinase activity;protein serine/threonine k…	cell part;cytoplasm;extracellular membrane-bounded organelle;extracellular organelle;extracellular region part;extracellular vesicular exosome;intracellular part;membrane;membrane-bounded organelle;membrane-bounded vesicle;organelle;plasma membrane;vesicle	biological adhesion;biological regulation;cell adhesion;cell cycle;cellular metabolic process;cellular process;macromolecule metabolic process;macromolecule modification;metabolic process;phosphorus metabolic process;primary metabolic process;protein metabolic process;protein modification process;protein phosphorylation;regulation of cell cycle;regulation of mitotic cell cycle;regulation of prote…	cell part;cytoplasm;extracellular organelle;membrane;organelle;plasma membrane;vesicle		Pkinase;PKK	AMUNDSON_RESPONSE_TO_ARSENITE;BASSO_CD40_SIGNALING_UP;BIOPOLYMER_METABOLIC_PROCESS;BIOPOLYMER_MODIFICATION;BLALOCK_ALZHEIMERS_DISEASE_UP;BRUINS_UVC_RESPONSE_EARLY_LATE;BUYTAERT_PHOTODYNAMIC_THERAPY_STRESS_UP;CELLULAR_MACROMOLECULE_METABOLIC_PROCESS;CELLULAR_PROTEIN_METABOLIC_PROCESS;CHARAFE_BREAST_CANCER_LUMINAL_VS_MESENCHYMAL_DN;CHEN_METABOLIC_SYNDROM_NETWORK;CHIARADONNA_NEOPLASTIC_TRANSFORMATIO…	3D-structure;ATP-binding;Cellcycle;Cellmembrane;Coiledcoil;Completeproteome;Kinase;Membrane;Nucleotide-binding;Phosphoprotein;Polymorphism;Referenceproteome;Serine/threonine-proteinkinase;Transferase		Casein kinase II substrate motif;PKA kinase substrate motif;PKC kinase substrate motif	+	CST;HTP	1	1.16597e-07	118.76	95.003	48.568	-0.309	13	48.5679	O94804	13	O94804
-0.111888	0.379285	0.268884	0.115156	0.706528	0.306382	0.175687	0.0152789	0.209145	0.770084	0.507642	0.743758	-0.297249	0.951584	0.415075	0.127167	-0.17014	0.5012	0.392486	0.0372297	-0.603631	0.775896	0.127167	S	3	___1	cellular macromolecule metabolic process;cellular metabolic process;cellular process;cellular protein metabolic process;establishment of localization;establishment of localization in cell;establishment of protein localization;establishment of protein localization in mitochondrion;establishment of protein localization to organelle;intracellular protein transport;intracellular transport;macromolecu…	macromolecule transmembrane transporter activity;protein transmembrane transporter activity;protein transporter activity;substrate-specific transmembrane transporter activity;substrate-specific transporter activity;transmembrane transporter activity;transporter activity	cell part;cytoplasmic part;extracellular membrane-bounded organelle;extracellular organelle;extracellular region part;extracellular vesicular exosome;integral to membrane;intracellular membrane-bounded organelle;intracellular organelle;intracellular organelle part;intracellular part;intrinsic to membrane;macromolecular complex;membrane;membrane part;membrane-bounded organelle;membrane-bounded ves…	cellular metabolic process;cellular process;establishment of localization;macromolecule metabolic process;metabolic process;primary metabolic process;protein metabolic process;protein targeting;protein transport;transmembrane transport;transport	cell part;extracellular organelle;intracellular membrane-bounded organelle;intracellular organelle;macromolecular complex;membrane;mitochondrion;organelle;protein complex;vesicle		TPR_1;TPR_8	AAAGGAT,MIR-501;AAGGGAT,MIR-188;ACTGAAA,MIR-30A-3P,MIR-30E-3P;BENPORATH_CYCLING_GENES;BERENJENO_TRANSFORMED_BY_RHOA_UP;BLALOCK_ALZHEIMERS_DISEASE_DN;BYSTRYKH_HEMATOPOIESIS_STEM_CELL_QTL_TRANS;CAGCTTT,MIR-320;CAIRO_HEPATOBLASTOMA_CLASSES_UP;CATGTAA,MIR-496;CHARAFE_BREAST_CANCER_LUMINAL_VS_BASAL_UP;CHOI_ATL_STAGE_PREDICTOR;chr3q12;DING_LUNG_CANCER_EXPRESSION_BY_COPY_NUMBER;DITTMER_PTHLH_TARGETS_DN;…	Acetylation;Completeproteome;Membrane;Mitochondrion;Mitochondrionoutermembrane;Phosphoprotein;Referenceproteome;Repeat;TPRrepeat;Transmembrane;Transmembranehelix		ERK1,2 kinase substrate motif;GSK-3, ERK1, ERK2, CDK5 substrate motif;PKA kinase substrate motif;PKC kinase substrate motif;WW domain binding motif	+	HTP	0.999979	2.71821e-59	163.39	163.39	117.94	-0.11142	91	46.8256	O94826	91	O94826
0.669547	0.561306	0.501278	0.16228	0.592045	NaN	0.72205	0.599118	0.287623	1.02217	1.03115	0.605738	0.679954	1.09122	0.22822	-0.0704292	-0.273683	0.52089	0.868871	0.0136935	NaN	0.369167	0.19143	S	3	___1	anatomical structure development;biological regulation;developmental process;lung alveolus development;negative regulation of biological process;negative regulation of biosynthetic process;negative regulation of cell communication;negative regulation of cell proliferation;negative regulation of cellular biosynthetic process;negative regulation of cellular macromolecule biosynthetic process;negati…	binding;cation binding;ion binding;metal ion binding;transition metal ion binding;zinc ion binding	cell part;intracellular membrane-bounded organelle;intracellular organelle;intracellular part;membrane-bounded organelle;nucleus;organelle	anatomical structure development;biological regulation;developmental process	cell part;intracellular membrane-bounded organelle;intracellular organelle;nucleus;organelle		PHD	ATAAGCT,MIR-21;ATGTTAA,MIR-302C;BONOME_OVARIAN_CANCER_SURVIVAL_SUBOPTIMAL_DEBULKING;CATGTAA,MIR-496;chr7p21;DACOSTA_UV_RESPONSE_VIA_ERCC3_DN;DACOSTA_UV_RESPONSE_VIA_ERCC3_TTD_DN;DACOSTA_UV_RESPONSE_VIA_ERCC3_XPCS_DN;DODD_NASOPHARYNGEAL_CARCINOMA_DN;GARY_CD5_TARGETS_UP;GAUSSMANN_MLL_AF4_FUSION_TARGETS_G_UP;GSE15324_NAIVE_VS_ACTIVATED_ELF4_KO_CD8_TCELL_UP;GSE18791_CTRL_VS_NEWCASTLE_VIRUS_DC_18H_UP;…	Alternativesplicing;Completeproteome;Metal-binding;Phosphoprotein;Polymorphism;Referenceproteome;Repeat;Zinc;Zinc-finger		14-3-3 domain binding motif;Akt kinase substrate motif;Calmodulin-dependent protein kinase II substrate motif;MAPKAPK1 kinase substrate motif;PKA kinase substrate motif;PKC epsilon kinase substrate motif;PKC kinase substrate motif	+	CST;HTP	1	2.71114e-05	84.169	74.657	53.981	-0.020378	835	53.9812	O94880;O94880-2	835;550	O94880;O94880-2
0.723895	0.0895359	-0.265232	0.797413	0.375262	NaN	0.543302	0.500198	0.354966	-0.000389345	1.33463	-0.00476748	-0.429296	0.507297	0.63407	-0.223698	0.26543	0.264842	0.537216	-0.38003	NaN	-0.0360048	0.114419	S	2	___1		binding;enzyme binding;protein binding;small conjugating protein binding;transcription factor binding;ubiquitin binding;ubiquitin protein ligase binding	Cdc48p-Npl4p-Ufd1p AAA ATPase complex;cell part;cytoplasmic part;endoplasmic reticulum part;intracellular organelle part;intracellular part;macromolecular complex;membrane part;nuclear part;nucleoplasm;organelle part;protein complex		cell part;macromolecular complex;nucleoplasm;protein complex		UBX	BACOLOD_RESISTANCE_TO_ALKYLATING_AGENTS_DN;BORCZUK_MALIGNANT_MESOTHELIOMA_UP;BOYAULT_LIVER_CANCER_SUBCLASS_G1_UP;BUYTAERT_PHOTODYNAMIC_THERAPY_STRESS_UP;chr3q29;DACOSTA_UV_RESPONSE_VIA_ERCC3_DN;DACOSTA_UV_RESPONSE_VIA_ERCC3_TTD_DN;DACOSTA_UV_RESPONSE_VIA_ERCC3_XPCS_DN;GARY_CD5_TARGETS_UP;GSE13493_CD4INTCD8POS_VS_CD8POS_THYMOCYTE_UP;GSE20366_EX_VIVO_VS_DEC205_CONVERSION_NAIVE_CD4_TCELL_UP;GSE28237…	3D-structure;Acetylation;Completeproteome;Isopeptidebond;Nucleus;Phosphoprotein;Referenceproteome;Ublconjugation		14-3-3 domain binding motif;b-Adrenergic Receptor kinase substrate motif;Calmodulin-dependent protein kinase II substrate motif;Casein kinase II substrate motif;G protein-coupled receptor kinase 1 substrate motif;Phosphorylase kinase substrate motif;PKA kinase substrate motif;PKC kinase substrate motif;Pyruvate dehydrogenase kinase substrate motif	+	CST;HTP	0.981095	1.14323e-35	171.5	157.65	108.57	1.2338	280	17.1575	O94888	280	O94888
NaN	0.0650248	0.380079	0.129525	0.260484	NaN	0.281548	0.170638	-0.269411	0.394954	-0.184664	-0.0959747	0.642044	0.206032	0.0491126	NaN	-0.334435	0.0148754	-0.314189	-0.356458	NaN	-0.0755154	-0.314189	S	3	___1	biosynthetic process;cellular biosynthetic process;cellular macromolecule biosynthetic process;cellular macromolecule metabolic process;cellular metabolic process;cellular nitrogen compound metabolic process;cellular process;gene expression;macromolecule biosynthetic process;macromolecule metabolic process;metabolic process;mRNA 3'-end processing;mRNA cleavage;mRNA metabolic process;mRNA polyaden…	basal RNA polymerase II transcription machinery binding;basal transcription machinery binding;binding;enzyme binding;mRNA binding;nucleic acid binding;protein binding;RNA binding;RNA polymerase binding;RNA polymerase core enzyme binding;RNA polymerase II core binding	cell part;cytoplasm;intracellular organelle part;intracellular part;macromolecular complex;mRNA cleavage factor complex;nuclear part;nucleoplasm;nucleoplasm part;organelle part;protein complex	biosynthetic process;cellular metabolic process;cellular nitrogen compound metabolic process;cellular process;macromolecule metabolic process;metabolic process;mRNA metabolic process;mRNA processing;nitrogen compound metabolic process;nucleobase-containing compound metabolic process;primary metabolic process;RNA metabolic process;RNA processing;RNA splicing;transcription from RNA polymerase II pr…	cell part;cytoplasm;macromolecular complex;mRNA cleavage factor complex;nucleoplasm;protein complex	mRNA surveillance pathway	CTD_bind	AAAYRNCTG_UNKNOWN;AACTTT_UNKNOWN;ACAWNRNSRCGG_UNKNOWN;ACTGCCT,MIR-34B;ATGTTAA,MIR-302C;BENPORATH_CYCLING_GENES;BENPORATH_MYC_MAX_TARGETS;BENPORATH_SOX2_TARGETS;BROWNE_HCMV_INFECTION_10HR_DN;BROWNE_HCMV_INFECTION_48HR_DN;CAGCTG_V$AP4_Q5;CATGTAA,MIR-496;CHIARADONNA_NEOPLASTIC_TRANSFORMATION_CDC25_UP;chr11q13;CTTTAAR_UNKNOWN;CTTTGT_V$LEF1_Q2;DACOSTA_UV_RESPONSE_VIA_ERCC3_DN;DAZARD_RESPONSE_TO_UV_NHE…	Acetylation;Coiledcoil;Completeproteome;mRNAprocessing;Nucleus;Phosphoprotein;Polymorphism;Referenceproteome	CF IIAm complex (Cleavage factor IIAm complex)	ERK1,2 kinase substrate motif;Growth associated histone HI kinase substrate motif;GSK-3, ERK1, ERK2, CDK5 substrate motif;PKA kinase substrate motif;PKC kinase substrate motif;WW domain binding motif	+	CST;HTP	1	4.15509e-07	101.42	101.42	58.32	-0.86526	777	58.3203	O94913	777	O94913
-0.778564	-0.283886	NaN	-0.379966	-0.286135	NaN	-0.0064876	-0.485339	-0.650957	0.360917	-0.180072	-0.31033	0.377052	-0.253812	0.828897	0.293225	-0.367071	NaN	0.199894	-0.0241951	NaN	-0.247325	-0.0241951	S	2	___1	biosynthetic process;cellular biosynthetic process;cellular macromolecule biosynthetic process;cellular macromolecule metabolic process;cellular metabolic process;cellular nitrogen compound metabolic process;cellular process;gene expression;macromolecule biosynthetic process;macromolecule metabolic process;metabolic process;mRNA 3'-end processing;mRNA cleavage;mRNA metabolic process;mRNA polyaden…	basal RNA polymerase II transcription machinery binding;basal transcription machinery binding;binding;enzyme binding;mRNA binding;nucleic acid binding;protein binding;RNA binding;RNA polymerase binding;RNA polymerase core enzyme binding;RNA polymerase II core binding	cell part;cytoplasm;intracellular organelle part;intracellular part;macromolecular complex;mRNA cleavage factor complex;nuclear part;nucleoplasm;nucleoplasm part;organelle part;protein complex	biosynthetic process;cellular metabolic process;cellular nitrogen compound metabolic process;cellular process;macromolecule metabolic process;metabolic process;mRNA metabolic process;mRNA processing;nitrogen compound metabolic process;nucleobase-containing compound metabolic process;primary metabolic process;RNA metabolic process;RNA processing;RNA splicing;transcription from RNA polymerase II pr…	cell part;cytoplasm;macromolecular complex;mRNA cleavage factor complex;nucleoplasm;protein complex	mRNA surveillance pathway	CTD_bind	AAAYRNCTG_UNKNOWN;AACTTT_UNKNOWN;ACAWNRNSRCGG_UNKNOWN;ACTGCCT,MIR-34B;ATGTTAA,MIR-302C;BENPORATH_CYCLING_GENES;BENPORATH_MYC_MAX_TARGETS;BENPORATH_SOX2_TARGETS;BROWNE_HCMV_INFECTION_10HR_DN;BROWNE_HCMV_INFECTION_48HR_DN;CAGCTG_V$AP4_Q5;CATGTAA,MIR-496;CHIARADONNA_NEOPLASTIC_TRANSFORMATION_CDC25_UP;chr11q13;CTTTAAR_UNKNOWN;CTTTGT_V$LEF1_Q2;DACOSTA_UV_RESPONSE_VIA_ERCC3_DN;DAZARD_RESPONSE_TO_UV_NHE…	Acetylation;Coiledcoil;Completeproteome;mRNAprocessing;Nucleus;Phosphoprotein;Polymorphism;Referenceproteome	CF IIAm complex (Cleavage factor IIAm complex)	Cdc2 kinase substrate motif;CDK kinase substrate motif;CDK1,2,4,6 kinase substrate motif;ERK1,2 kinase substrate motif;Growth associated histone HI kinase substrate motif;GSK-3, ERK1, ERK2, CDK5 substrate motif;PKA kinase substrate motif;PKC kinase substrate motif;WW domain binding motif	+	CST;HTP	1	7.74425e-05	106.6	90.374	106.6	-0.3471	494	82.5136	O94913	494	O94913
0.190064	0.575701	-0.316173	0.613848	-0.622946	NaN	0.160308	-0.149715	0.546749	-0.870025	0.737922	-0.834885	-1.0143	-0.251534	0.0688754	-0.339779	-0.0289529	-0.553853	0.124074	-0.211939	NaN	-0.411842	-0.275859	S	3	___1	antigen processing and presentation;antigen processing and presentation of exogenous antigen;antigen processing and presentation of exogenous peptide antigen;antigen processing and presentation of exogenous peptide antigen via MHC class II;antigen processing and presentation of peptide antigen;antigen processing and presentation of peptide antigen via MHC class I;antigen processing and presentati…	binding;calcium-dependent protein binding;protein binding	cell part;coated vesicle;coated vesicle membrane;COPII vesicle coat;cytoplasm;cytoplasmic membrane-bounded vesicle;cytoplasmic part;cytoplasmic vesicle;cytoplasmic vesicle membrane;cytoplasmic vesicle part;cytosol;endoplasmic reticulum;endoplasmic reticulum exit site;endoplasmic reticulum membrane;endoplasmic reticulum part;ER to Golgi transport vesicle;ER to Golgi transport vesicle membrane;Golg…	biological regulation;carbohydrate metabolic process;cellular component organization;cellular metabolic process;cellular process;establishment of localization;Golgi vesicle transport;immune system process;macromolecule metabolic process;macromolecule modification;membrane organization;metabolic process;organelle organization;peptidyl-amino acid modification;primary metabolic process;protein glyco…	cell part;cytoplasm;cytoplasmic membrane-bounded vesicle;cytosol;endoplasmic reticulum;intracellular membrane-bounded organelle;intracellular organelle;macromolecular complex;membrane;organelle;protein complex;vesicle	Protein processing in endoplasmic reticulum	Sec16_C;WD40	ABDULRAHMAN_KIDNEY_CANCER_VHL_DN;BERENJENO_TRANSFORMED_BY_RHOA_DN;BLALOCK_ALZHEIMERS_DISEASE_DN;BLALOCK_ALZHEIMERS_DISEASE_INCIPIENT_DN;CAFFAREL_RESPONSE_TO_THC_UP;CHNG_MULTIPLE_MYELOMA_HYPERPLOID_DN;chr4q21;CTTTGT_V$LEF1_Q2;DIAZ_CHRONIC_MEYLOGENOUS_LEUKEMIA_UP;GGCNNMSMYNTTG_UNKNOWN;GSE12845_IGD_NEG_BLOOD_VS_PRE_GC_TONSIL_BCELL_UP;GSE13485_DAY3_VS_DAY21_YF17D_VACCINE_PBMC_UP;GSE17721_LPS_VS_PAM3C…	3D-structure;Alternativesplicing;Chromosomalrearrangement;Completeproteome;Cytoplasm;Cytoplasmicvesicle;Endoplasmicreticulum;ER-Golgitransport;Isopeptidebond;Membrane;Phosphoprotein;Polymorphism;Proteintransport;Proto-oncogene;Referenceproteome;Repeat;Transport;Ublconjugation;WDrepeat		b-Adrenergic Receptor kinase substrate motif;ERK1,2 kinase substrate motif;G protein-coupled receptor kinase 1 substrate motif;Growth associated histone HI kinase substrate motif;GSK-3, ERK1, ERK2, CDK5 substrate motif;PKA kinase substrate motif;PKC kinase substrate motif;WW domain binding motif	+	CST;HTP	1	1.5887e-26	125.45	119.22	125.45	-0.15585	799	76.7701	O94979-3;O94979-9;O94979-2;O94979;O94979-8;O94979-6;O94979-10;O94979-4;O94979-7	799;794;799;799;799;760;760;760;532	O94979-3
-0.109196	-0.145621	0.0139663	-0.590104	-0.213748	NaN	-0.685763	0.0165688	-0.27082	0.222087	0.1894	-0.4248	-0.0580875	-0.55557	0.336253	0.125765	-0.125199	0.20812	0.779504	-0.211052	NaN	0.130193	0.127979	S	2	___1	biological regulation;catabolic process;cell proliferation;cellular catabolic process;cellular macromolecule catabolic process;cellular macromolecule metabolic process;cellular metabolic process;cellular nitrogen compound metabolic process;cellular process;cellular protein metabolic process;cellular response to stimulus;cellular response to stress;DNA metabolic process;DNA repair;intracellular re…	acid-amino acid ligase activity;binding;catalytic activity;cation binding;ion binding;ligase activity;ligase activity, forming carbon-nitrogen bonds;metal ion binding;nucleic acid binding;RNA binding;small conjugating protein ligase activity;transition metal ion binding;ubiquitin-protein ligase activity;ubiquitin-ubiquitin ligase activity;zinc ion binding	cell part;cytoplasm;intracellular membrane-bounded organelle;intracellular organelle;intracellular organelle part;intracellular part;membrane;membrane-bounded organelle;nuclear part;nucleoplasm;nucleus;organelle;organelle part	biological regulation;catabolic process;cell proliferation;cellular metabolic process;cellular nitrogen compound metabolic process;cellular process;DNA metabolic process;DNA repair;macromolecule metabolic process;macromolecule modification;metabolic process;nitrogen compound metabolic process;nucleobase-containing compound metabolic process;primary metabolic process;protein metabolic process;prot…	cell part;cytoplasm;intracellular membrane-bounded organelle;intracellular organelle;membrane;nucleoplasm;nucleus;organelle	Ubiquitin mediated proteolysis	E3_UbLigase_EDD;HECT;PABP;zf-UBR	AAGWWRNYGGC_UNKNOWN;ACATTCC,MIR-1,MIR-206;ACID_AMINO_ACID_LIGASE_ACTIVITY;ACTGTGA,MIR-27A,MIR-27B;AMIT_EGF_RESPONSE_40_HELA;ATCATGA,MIR-433;BENPORATH_NANOG_TARGETS;BENPORATH_NOS_TARGETS;BENPORATH_OCT4_TARGETS;BENPORATH_SOX2_TARGETS;BIOPOLYMER_CATABOLIC_PROCESS;BIOPOLYMER_METABOLIC_PROCESS;BOYAULT_LIVER_CANCER_SUBCLASS_G3_UP;BROWNE_HCMV_INFECTION_12HR_DN;CACGTG_V$MYC_Q2;CACTGTG,MIR-128A,MIR-128B;C…	3D-structure;Acetylation;Alternativesplicing;Completeproteome;DNAdamage;DNArepair;Ligase;Metal-binding;Nucleus;Phosphoprotein;Polymorphism;Referenceproteome;Ublconjugationpathway;Zinc;Zinc-finger	SNW1 complex	14-3-3 domain binding motif;ATM kinase substrate motif;Calmodulin-dependent protein kinase II substrate motif;Casein kinase II substrate motif;DNA dependent Protein kinase substrate motif;G protein-coupled receptor kinase 1 substrate motif;PAK2 kinase substrate motif;PKA kinase substrate motif;PKC epsilon kinase substrate motif;PKC kinase substrate motif	+	CST;HTP	0.999955	1.14484e-07	140.91	85.129	120.55	0.032131	1549	43.4269	O95071-2;O95071	1549;1549	O95071-2
-0.0613627	0.236982	-0.108076	-0.0175525	0.756449	NaN	-0.124566	0.249052	0.306958	0.40851	0.593729	0.74303	0.480542	0.537544	0.0270298	0.310414	0.0699755	0.516585	0.611282	-0.013419	NaN	0.662109	0.4135	S	3	___1	biological regulation;cellular macromolecule metabolic process;cellular metabolic process;cellular nitrogen compound metabolic process;cellular process;macromolecule metabolic process;metabolic process;mRNA metabolic process;mRNA processing;nitrogen compound metabolic process;nucleic acid metabolic process;nucleobase-containing compound metabolic process;primary metabolic process;regulation of bi…	binding;cation binding;ion binding;metal ion binding;nucleic acid binding;nucleic acid binding transcription factor activity;RNA binding;sequence-specific DNA binding transcription factor activity;transition metal ion binding;zinc ion binding	cell part;intracellular membrane-bounded organelle;intracellular organelle;intracellular organelle part;intracellular part;membrane-bounded organelle;nuclear part;nucleoplasm;nucleus;organelle;organelle part	biological regulation;cellular metabolic process;cellular nitrogen compound metabolic process;cellular process;macromolecule metabolic process;metabolic process;mRNA metabolic process;mRNA processing;nitrogen compound metabolic process;nucleobase-containing compound metabolic process;primary metabolic process;RNA metabolic process;RNA processing;RNA splicing	cell part;intracellular membrane-bounded organelle;intracellular organelle;nucleoplasm;nucleus;organelle		zf-RanBP	AAGCCAT,MIR-135A,MIR-135B;ACCATTT,MIR-522;AGGTGCA,MIR-500;BENPORATH_CYCLING_GENES;BIOPOLYMER_METABOLIC_PROCESS;BRUINS_UVC_RESPONSE_VIA_TP53_GROUP_D;BYSTRYKH_HEMATOPOIESIS_STEM_CELL_QTL_TRANS;CAFFAREL_RESPONSE_TO_THC_24HR_5_DN;CAFFAREL_RESPONSE_TO_THC_UP;CATTTCA,MIR-203;CHESLER_BRAIN_HIGHEST_EXPRESSION;chr1p31;DNA_BINDING;GCM_RAB10;GSE10239_NAIVE_VS_MEMORY_CD8_TCELL_UP;GSE12366_GC_BCELL_VS_PLASMA_…	3D-structure;Acetylation;Alternativesplicing;Completeproteome;Metal-binding;mRNAprocessing;mRNAsplicing;Nucleus;Phosphoprotein;Polymorphism;Referenceproteome;Repeat;RNA-binding;Zinc;Zinc-finger	Emerin complex 25	b-Adrenergic Receptor kinase substrate motif;Casein kinase I substrate motif;Casein kinase II substrate motif;G protein-coupled receptor kinase 1 substrate motif;PKA kinase substrate motif;PKC kinase substrate motif	+	CST;HTP	1	6.44103e-124	242.09	242.09	127.16	-0.29436	153	93.9002	O95218-2;O95218	153;153	O95218-2
-0.0650484	0.267875	-0.149061	-0.127666	-0.178339	-0.132424	-0.516534	-0.0776685	0.077785	-0.335638	0.030755	-0.311517	-0.862991	-0.518341	0.191596	-0.0126201	-0.19009	-0.186577	0.158421	-0.133179	-0.730567	-0.00180686	-0.133179	S	3	___1	assembly of spliceosomal tri-snRNP;biological regulation;cellular component assembly;cellular component assembly at cellular level;cellular component organization;cellular component organization at cellular level;cellular component organization or biogenesis;cellular component organization or biogenesis at cellular level;cellular macromolecular complex assembly;cellular macromolecular complex sub…	binding;ribonucleoprotein binding	cell part;cytoplasm;intracellular membrane-bounded organelle;intracellular organelle;intracellular organelle part;intracellular part;macromolecular complex;membrane-bounded organelle;nuclear part;nucleoplasm;nucleus;organelle;organelle part;ribonucleoprotein complex;small nuclear ribonucleoprotein complex;U5 snRNP	biological regulation;cellular component assembly;cellular component organization;cellular macromolecular complex assembly;cellular metabolic process;cellular nitrogen compound metabolic process;cellular process;macromolecular complex assembly;macromolecule metabolic process;metabolic process;mRNA metabolic process;mRNA processing;nitrogen compound metabolic process;nucleobase-containing compound…	cell part;cytoplasm;intracellular membrane-bounded organelle;intracellular organelle;macromolecular complex;nucleoplasm;nucleus;organelle;ribonucleoprotein complex;small nuclear ribonucleoprotein complex		GYF	BCAT_BILD_ET_AL_UP;BLALOCK_ALZHEIMERS_DISEASE_UP;BRUINS_UVC_RESPONSE_LATE;CASORELLI_ACUTE_PROMYELOCYTIC_LEUKEMIA_DN;chr16p11;CTTTGA_V$LEF1_Q2;CYTOPLASM;GCNP_SHH_UP_EARLY.V1_UP;GGGCGGR_V$SP1_Q6;GGGTGGRR_V$PAX4_03;GSE11864_UNTREATED_VS_CSF1_IFNG_PAM3CYS_IN_MAC_DN;GSE13306_TREG_VS_TCONV_SPLEEN_DN;GSE15750_DAY6_VS_DAY10_EFF_CD8_TCELL_UP;GSE17721_12H_VS_24H_GARDIQUIMOD_BMDM_DN;GSE17721_4_VS_24H_GARDIQ…	3D-structure;Acetylation;Completeproteome;Cytoplasm;mRNAprocessing;mRNAsplicing;Nucleus;Phosphoprotein;Polymorphism;Referenceproteome	Spliceosome	Cdc2 kinase substrate motif;CDK kinase substrate motif;CDK1,2,4,6 kinase substrate motif;ERK1,2 kinase substrate motif;Growth associated histone HI kinase substrate motif;GSK-3, ERK1, ERK2, CDK5 substrate motif;MDC1 BRCT domain binding motif;Plk1 PBD domain binding motif;WW domain binding motif	+	CST;HTP	0.955583	2.52768e-09	111.75	96.225	94.922	-0.24679	195	13.3272	O95400	195	O95400
1.08572	-1.20374	2.1258	-1.35172	0.383433	NaN	NaN	0.696252	0.0368796	0.774698	-2.87354	0.599503	0.402581	1.26973	0.518894	-0.389464	1.24062	-1.3511	-1.52182	0.21607	NaN	NaN	-0.389464	S	2	___1	anatomical structure development;biological regulation;cellular component organization;cellular component organization at cellular level;cellular component organization or biogenesis;cellular component organization or biogenesis at cellular level;cellular process;cytoskeleton organization;developmental process;muscle tissue development;organelle organization;positive regulation of biological proc…	actin binding;actin filament binding;binding;cytoskeletal protein binding;protein binding	actin cytoskeleton;adherens junction;anchoring junction;cell division site part;cell junction;cell part;cell projection;cell-substrate adherens junction;cell-substrate junction;cleavage furrow;contractile fiber part;costamere;cytoplasm;cytoplasmic part;cytoskeletal part;cytoskeleton;focal adhesion;intracellular membrane-bounded organelle;intracellular non-membrane-bounded organelle;intracellular …	anatomical structure development;biological regulation;cellular component organization;cellular process;cytoskeleton organization;developmental process;organelle organization	cell part;cell projection;cytoplasm;cytoskeleton;intracellular membrane-bounded organelle;intracellular non-membrane-bounded organelle;intracellular organelle;macromolecular complex;membrane;midbody;nucleus;organelle;plasma membrane;protein complex		Gelsolin;VHP	ACTIN_BINDING;ACTIN_FILAMENT_BINDING;ALFANO_MYC_TARGETS;ANATOMICAL_STRUCTURE_DEVELOPMENT;ATGTACA,MIR-493;BHAT_ESR1_TARGETS_NOT_VIA_AKT1_UP;BHAT_ESR1_TARGETS_VIA_AKT1_UP;BROWNE_HCMV_INFECTION_16HR_DN;BROWNE_HCMV_INFECTION_20HR_DN;CAGCTG_V$AP4_Q5;CCAWWNAAGG_V$SRF_Q4;CHANG_CORE_SERUM_RESPONSE_DN;CHARAFE_BREAST_CANCER_LUMINAL_VS_BASAL_DN;chr10p11;COLDREN_GEFITINIB_RESISTANCE_DN;CONTRACTILE_FIBER;CONT…	3D-structure;Actin-binding;Alternativesplicing;Calcium;Celljunction;Cellmembrane;Cellprojection;Completeproteome;Cytoplasm;Cytoskeleton;Membrane;Phosphoprotein;Polymorphism;Referenceproteome;Repeat	P2X7 receptor signalling complex	ERK1,2 kinase substrate motif;G protein-coupled receptor kinase 1 substrate motif;Growth associated histone HI kinase substrate motif;GSK-3, ERK1, ERK2, CDK5 substrate motif;PKA kinase substrate motif;PKC kinase substrate motif;WW domain binding motif	+	CST;HTP	0.999988	3.70409e-31	180.27	166.95	180.27	0.53225	245	49.1921	O95425-2;O95425-3;O95425-4;O95425	245;245;245;245	O95425-2
1.23209	0.374278	1.36512	1.80108	-0.107124	NaN	1.03915	0.98325	0.428039	-1.0173	0.0766492	0.0818766	-0.146113	0.182098	0.107532	-0.248843	0.0537615	-2.38242	-1.72443	0.189	NaN	-0.857048	-0.552946	S	3	___1	actin cytoskeleton organization;actin filament severing;actin filament-based process;biological regulation;cell migration;cell motility;cellular component movement;cellular component organization;cellular component organization at cellular level;cellular component organization or biogenesis;cellular component organization or biogenesis at cellular level;cellular process;cellular response to stimu…	actin binding;actin filament binding;binding;cytoskeletal protein binding;enzyme binding;GTPase activating protein binding;GTPase binding;protein binding;Rac GTPase binding;Ras GTPase binding;Rho GTPase binding;small GTPase binding	bleb;cell cortex;cell part;cell projection;cytoplasmic membrane-bounded vesicle;cytoplasmic part;cytoplasmic vesicle;cytosol;endocytic vesicle;extracellular membrane-bounded organelle;extracellular organelle;extracellular region part;extracellular vesicular exosome;intracellular membrane-bounded organelle;intracellular organelle;intracellular part;membrane;membrane-bounded organelle;membrane-boun…	biological regulation;cell motility;cellular component movement;cellular component organization;cellular process;cytoskeleton organization;locomotion;organelle organization;response to stimulus;signal transduction	bleb;cell cortex;cell part;cell projection;cytoplasmic membrane-bounded vesicle;cytosol;extracellular organelle;intracellular membrane-bounded organelle;intracellular organelle;membrane;organelle;plasma membrane;vesicle		Drf_FH3;Drf_GBD;FH2	AACTTT_UNKNOWN;APPIERTO_RESPONSE_TO_FENRETINIDE_DN;CAGGTG_V$E12_Q6;chr17q21;ENK_UV_RESPONSE_KERATINOCYTE_UP;GGGAGGRR_V$MAZ_Q6;GGGTGGRR_V$PAX4_03;GNF2_CASP1;GNF2_CD53;GNF2_ICAM3;GNF2_ITGB2;GNF2_MCL1;GNF2_MYD88;GNF2_PAK2;GNF2_PTPN6;GNF2_PTPRC;GNF2_SELL;GNF2_STAT6;GSE10325_MYELOID_VS_LUPUS_MYELOID_DN;GSE11864_CSF1_IFNG_VS_CSF1_IFNG_PAM3CYS_IN_MAC_DN;GSE12845_NAIVE_VS_PRE_GC_TONSIL_BCELL_UP;GSE13485_…	Alternativesplicing;Cellmembrane;Cellprojection;Completeproteome;Cytoplasm;Cytoplasmicvesicle;Lipoprotein;Membrane;Myristate;Phosphoprotein;Referenceproteome		Cdc2 kinase substrate motif;CDK kinase substrate motif;CDK1,2,4,6 kinase substrate motif;ERK1, ERK2, SAPK, CDK5 and GSK3 kinase substrate motif;ERK1,2 kinase substrate motif;G protein-coupled receptor kinase 1 substrate motif;Growth associated histone HI kinase substrate motif;GSK-3, ERK1, ERK2, CDK5 substrate motif;WW domain binding motif	+	CST;HTP	1	7.28526e-87	193.05	193.05	64.104	3.0623	1031	64.1035	O95466-2;O95466;O95466-3	1031;1031;1031	O95466-2
1.9186	0.691118	1.62136	1.97157	-0.059529	-0.158483	1.06826	1.45282	0.93705	-0.683171	0.242196	0.730686	0.577896	-0.0445915	0.277832	-0.465776	0.245932	-2.30453	-1.72938	0.790215	0.736379	-1.11285	-0.465776	S	3	___1	actin cytoskeleton organization;actin filament severing;actin filament-based process;biological regulation;cell migration;cell motility;cellular component movement;cellular component organization;cellular component organization at cellular level;cellular component organization or biogenesis;cellular component organization or biogenesis at cellular level;cellular process;cellular response to stimu…	actin binding;actin filament binding;binding;cytoskeletal protein binding;enzyme binding;GTPase activating protein binding;GTPase binding;protein binding;Rac GTPase binding;Ras GTPase binding;Rho GTPase binding;small GTPase binding	bleb;cell cortex;cell part;cell projection;cytoplasmic membrane-bounded vesicle;cytoplasmic part;cytoplasmic vesicle;cytosol;endocytic vesicle;extracellular membrane-bounded organelle;extracellular organelle;extracellular region part;extracellular vesicular exosome;intracellular membrane-bounded organelle;intracellular organelle;intracellular part;membrane;membrane-bounded organelle;membrane-boun…	biological regulation;cell motility;cellular component movement;cellular component organization;cellular process;cytoskeleton organization;locomotion;organelle organization;response to stimulus;signal transduction	bleb;cell cortex;cell part;cell projection;cytoplasmic membrane-bounded vesicle;cytosol;extracellular organelle;intracellular membrane-bounded organelle;intracellular organelle;membrane;organelle;plasma membrane;vesicle		Drf_FH3;Drf_GBD;FH2	AACTTT_UNKNOWN;APPIERTO_RESPONSE_TO_FENRETINIDE_DN;CAGGTG_V$E12_Q6;chr17q21;ENK_UV_RESPONSE_KERATINOCYTE_UP;GGGAGGRR_V$MAZ_Q6;GGGTGGRR_V$PAX4_03;GNF2_CASP1;GNF2_CD53;GNF2_ICAM3;GNF2_ITGB2;GNF2_MCL1;GNF2_MYD88;GNF2_PAK2;GNF2_PTPN6;GNF2_PTPRC;GNF2_SELL;GNF2_STAT6;GSE10325_MYELOID_VS_LUPUS_MYELOID_DN;GSE11864_CSF1_IFNG_VS_CSF1_IFNG_PAM3CYS_IN_MAC_DN;GSE12845_NAIVE_VS_PRE_GC_TONSIL_BCELL_UP;GSE13485_…	Alternativesplicing;Cellmembrane;Cellprojection;Completeproteome;Cytoplasm;Cytoplasmicvesicle;Lipoprotein;Membrane;Myristate;Phosphoprotein;Referenceproteome		14-3-3 domain binding motif;b-Adrenergic Receptor kinase substrate motif;Calmodulin-dependent protein kinase II substrate motif;Calmodulin-dependent protein kinase IV substrate motif;Chk1 kinase substrate motif;G protein-coupled receptor kinase 1 substrate motif;PAK2 kinase substrate motif;PKA kinase substrate motif;PKC epsilon kinase substrate motif;PKC kinase substrate motif	+	CST;HTP	1	4.04919e-13	148.85	75.493	51.726	2.1029	624	51.7258	O95466-2;O95466;O95466-3	624;624;624	O95466-2
-0.676287	0.527924	NaN	0.43708	0.771169	NaN	0.57053	0.521294	0.176882	0.506051	0.535626	-0.134343	0.958284	1.27352	0.710285	1.19758	-0.351043	NaN	0.0985462	-0.905512	NaN	0.702991	0.0985462	S	2	___1			cell part;cytoplasmic part;endosomal part;endosome membrane;integral to membrane;intracellular membrane-bounded organelle;intracellular organelle;intracellular organelle part;intracellular part;intrinsic to membrane;late endosome membrane;lysosomal membrane;membrane;membrane part;membrane-bounded organelle;organelle;organelle membrane;organelle part;vacuolar membrane;vacuolar part		cell part;intracellular membrane-bounded organelle;intracellular organelle;membrane;organelle		MENTAL	ATACCTC,MIR-202;chr7p14;DODD_NASOPHARYNGEAL_CARCINOMA_DN;GGGCGGR_V$SP1_Q6;GSE11057_CD4_CENT_MEM_VS_PBMC_DN;GSE11864_CSF1_VS_CSF1_IFNG_PAM3CYS_IN_MAC_DN;GSE14000_TRANSLATED_RNA_VS_MRNA_16H_LPS_DC_DN;GSE14000_TRANSLATED_RNA_VS_MRNA_4H_LPS_DC_DN;GSE15324_ELF4_KO_VS_WT_ACTIVATED_CD8_TCELL_DN;GSE17721_0.5H_VS_12H_LPS_BMDM_DN;GSE17721_0.5H_VS_12H_POLYIC_BMDM_DN;GSE17721_0.5H_VS_24H_POLYIC_BMDM_DN;GSE17…	Acetylation;Alternativeinitiation;Completeproteome;Endosome;Membrane;Phosphoprotein;Referenceproteome;Transmembrane;Transmembranehelix		14-3-3 domain binding motif;b-Adrenergic Receptor kinase substrate motif;Calmodulin-dependent protein kinase II alpha substrate motif;Calmodulin-dependent protein kinase II substrate motif;Calmodulin-dependent protein kinase IV substrate motif;Casein kinase II substrate motif;Chk1 kinase substrate motif;PKA kinase substrate motif;PKC kinase substrate motif	+	CST;HTP	0.999977	0.00348231	86.136	40.007	83.948	-0.26229	39	46.3894	O95772;O95772-2	39;32	O95772;O95772-2
-0.00124541	-1.15328	0.864267	0.246993	-1.11293	NaN	-0.48729	0.095289	-0.586979	-0.7466	-1.50505	NaN	-0.753575	-1.04819	0.226959	0.0965344	0.566298	-1.61087	-1.75205	NaN	NaN	-0.560901	-0.560901	S	2	___1	activation of protein kinase activity;anatomical structure morphogenesis;biological regulation;cell part morphogenesis;cell projection morphogenesis;cell projection organization;cellular component morphogenesis;cellular component organization;cellular component organization at cellular level;cellular component organization or biogenesis;cellular component organization or biogenesis at cellular le…	adenyl nucleotide binding;adenyl ribonucleotide binding;ATP binding;binding;catalytic activity;creatine kinase activity;kinase activity;nucleotide binding;phosphotransferase activity, alcohol group as acceptor;phosphotransferase activity, nitrogenous group as acceptor;protein kinase activity;protein serine/threonine kinase activity;purine nucleotide binding;purine ribonucleoside triphosphate bind…	cell part;cytoplasm;intracellular part	anatomical structure morphogenesis;biological regulation;cellular component morphogenesis;cellular component organization;cellular metabolic process;cellular process;developmental process;macromolecule metabolic process;macromolecule modification;metabolic process;phosphorus metabolic process;primary metabolic process;protein metabolic process;protein modification process;protein phosphorylation;…	cell part;cytoplasm	MAPK signaling pathway	CNH;Pkinase	AAAGACA,MIR-511;AACTGGA,MIR-145;AATGTGA,MIR-23A,MIR-23B;ADENYL_NUCLEOTIDE_BINDING;ADENYL_RIBONUCLEOTIDE_BINDING;AKL_HTLV1_INFECTION_UP;ATP_BINDING;BIOCARTA_MAPK_PATHWAY;BIOPOLYMER_METABOLIC_PROCESS;BIOPOLYMER_MODIFICATION;BOYAULT_LIVER_CANCER_SUBCLASS_G1_UP;BURTON_ADIPOGENESIS_6;BYSTROEM_CORRELATED_WITH_IL5_UP;CAATGCA,MIR-33;CAGGTA_V$AREB6_01;CAGTATT,MIR-200B,MIR-200C,MIR-429;CAIRO_HEPATOBLASTOMA…	3D-structure;Acetylation;Alternativesplicing;ATP-binding;Completeproteome;Cytoplasm;Kinase;Nucleotide-binding;Phosphoprotein;Polymorphism;Referenceproteome;Serine/threonine-proteinkinase;Transferase		ERK1,2 kinase substrate motif;G protein-coupled receptor kinase 1 substrate motif;Growth associated histone HI kinase substrate motif;GSK3 kinase substrate motif;GSK-3, ERK1, ERK2, CDK5 substrate motif;WW domain binding motif	+	CST;HTP	0.970187	5.14492e-05	98.592	77.533	96.371	0.79718	546	15.1318	O95819-4;O95819-2;O95819;O95819-5;O95819-6;O95819-3	546;600;631;623;600;708	O95819-4
-0.241578	0.344784	0.313004	0.139255	1.36002	NaN	0.175067	0.335319	0.147507	1.06057	0.748657	0.14388	-0.0578337	1.06924	0.505655	0.576897	-0.197277	0.747568	0.609402	-1.21614	NaN	0.894178	0.593149	S	2	___1	anatomical structure development;ATP-dependent chromatin remodeling;biological regulation;biosynthetic process;cellular biosynthetic process;cellular component organization;cellular component organization at cellular level;cellular component organization or biogenesis;cellular component organization or biogenesis at cellular level;cellular macromolecule biosynthetic process;cellular macromolecule…	binding;chromatin binding;DNA binding;methyl-CpG binding;nucleic acid binding;nucleotide binding;sequence-specific DNA binding	cell part;chromatin;chromatin remodeling complex;chromosomal part;cytoplasm;heterochromatin;histone deacetylase complex;intracellular organelle part;intracellular part;macromolecular complex;nuclear chromatin;nuclear chromosome part;nuclear part;nucleoplasm;nucleoplasm part;NuRD complex;organelle part;protein complex;transcriptional repressor complex	anatomical structure development;biological regulation;biosynthetic process;cellular component organization;cellular metabolic process;cellular nitrogen compound metabolic process;cellular process;chromatin modification;chromatin organization;chromosome organization;developmental process;embryo development;gene silencing;histone modification;macromolecule metabolic process;macromolecule modificat…	cell part;chromatin remodeling complex;cytoplasm;macromolecular complex;nucleoplasm;protein complex;transcriptional repressor complex		MBD;MBD_C	ACEVEDO_LIVER_TUMOR_VS_NORMAL_ADJACENT_TISSUE_DN;BIOCARTA_MTA3_PATHWAY;BLALOCK_ALZHEIMERS_DISEASE_UP;BYSTRYKH_HEMATOPOIESIS_STEM_CELL_QTL_TRANS;chr19p13;DELACROIX_RAR_BOUND_ES;DNA_BINDING;GCM_DENR;GCM_ING1;GCM_NF2;GGGTGGRR_V$PAX4_03;GINESTIER_BREAST_CANCER_ZNF217_AMPLIFIED_DN;GRAESSMANN_APOPTOSIS_BY_DOXORUBICIN_DN;GRAESSMANN_RESPONSE_TO_MC_AND_DOXORUBICIN_DN;GSE10239_MEMORY_VS_DAY4.5_EFF_CD8_TCEL…	3D-structure;Alternativesplicing;Chromosome;Coiledcoil;Completeproteome;DNA-binding;Nucleus;Phosphoprotein;Referenceproteome;Transcription;Transcriptionregulation	ALL-1 supercomplex;HDAC1-associated core complex cII;HDAC1-associated protein complex;HDAC2-asscociated core complex;LARC complex (LCR-associated remodeling complex);MeCP1 complex;Mi2/NuRD complex;Mi2/NuRD-BCL6-MTA3 complex;Mi-2/NuRD-MTA2 complex;MTA1 complex;MTA2 complex;NuRD.1 complex;PID complex;SNF2h-cohesin-NuRD complex	14-3-3 domain binding motif;Akt kinase substrate motif;AMP-activated protein kinase substrate motif;b-Adrenergic Receptor kinase substrate motif;Calmodulin-dependent protein kinase II substrate motif;HMGCoA Reductase kinase substrate motif;MAPKAPK1 kinase substrate motif;PKA kinase substrate motif;PKC kinase substrate motif	+	CST;HTP;LTP	0.972606	1.19218e-15	145.6	109.92	145.6	0.25317	53	15.5028	O95983-2;O95983	53;85	O95983-2
0.2843	0.305068	-1.02358	0.544618	-0.575397	NaN	-0.0661587	0.456192	0.127254	-0.728885	0.16405	-0.662603	-1.12651	-0.451132	0.450304	0.171892	-0.177814	0.294695	-0.380567	-0.0872067	NaN	-0.384974	-0.13251	S	2	___1	activation of immune response;activation of innate immune response;adaptive immune response;adaptive immune response based on somatic recombination of immune receptors built from immunoglobulin superfamily domains;anatomical structure formation involved in morphogenesis;antigen receptor-mediated signaling pathway;apoptosis;B cell apoptosis;B cell mediated immunity;biological regulation;cell death…	binding;enzyme binding;kinase binding;NF-kappaB binding;protease binding;protein binding;protein binding transcription factor activity;protein C-terminus binding;protein kinase B binding;protein kinase binding;protein self-association;small conjugating protein binding;transcription coactivator activity;transcription cofactor activity;transcription factor binding;transcription factor binding trans…	CBM complex;cell part;cytoplasm;cytoplasmic microtubule;cytoplasmic part;cytoskeletal part;cytosol;immunological synapse;intracellular membrane-bounded organelle;intracellular organelle;intracellular organelle part;intracellular part;lysosome;lytic vacuole;macromolecular complex;membrane;membrane part;membrane raft;membrane-bounded organelle;microtubule;nucleus;organelle;organelle part;perinuclea…	anatomical structure formation involved in morphogenesis;biological regulation;cell death;cellular component assembly;cellular component organization;cellular process;death;developmental process;immune system process;macromolecular complex assembly;macromolecule metabolic process;metabolic process;multi-organism process;primary metabolic process;protein complex assembly;protein metabolic process;…	cell part;cytoplasm;cytosol;intracellular membrane-bounded organelle;intracellular organelle;lysosome;macromolecular complex;membrane;nucleus;organelle;plasma membrane;protein complex;vacuole	B cell receptor signaling pathway;ko05152;T cell receptor signaling pathway	CARD	ACTIVATION_OF_NF_KAPPAB_TRANSCRIPTION_FACTOR;ADAPTIVE_IMMUNE_RESPONSE;ALCALAY_AML_BY_NPM1_LOCALIZATION_UP;AMIT_EGF_RESPONSE_120_HELA;AMIT_EGF_RESPONSE_120_MCF10A;ANATOMICAL_STRUCTURE_DEVELOPMENT;ANATOMICAL_STRUCTURE_MORPHOGENESIS;APOPTOSIS_GO;BANDRES_RESPONSE_TO_CARMUSTIN_WITHOUT_MGMT_48HR_UP;BILBAN_B_CLL_LPL_UP;BIOPOLYMER_METABOLIC_PROCESS;BIOPOLYMER_MODIFICATION;BIOSYNTHETIC_PROCESS;BRUINS_UVC_…	3D-structure;Acetylation;Apoptosis;Chromosomalrearrangement;Completeproteome;Cytoplasm;Diseasemutation;Immunity;Membrane;Phosphoprotein;Referenceproteome;Tumorsuppressor	BCL10 oligomer complex;BCL10-CHUK-BCL10-IKBKB complex;BCL10-MALT1 complex;CARMA1-BCL10-MALT1 complex;CASP8-CHUK-IKBKB-MALT1-BCL10 complex;CASP8-FADD-MALT1-BCL10 complex;FYB-CARMA1-BCL-10-MALT1 complex;Ubiquitin ligase complex (TRAF6, TAB2, MALT1, UEV1A, BCL10)	14-3-3 domain binding motif;Calmodulin-dependent protein kinase II substrate motif;Calmodulin-dependent protein kinase IV substrate motif;Casein kinase II substrate motif;Chk1 kinase substrate motif;MAPKAPK2 kinase substrate motif;PKA kinase substrate motif;PKC kinase substrate motif	+	CST;HTP;LTP	0.999988	7.0878e-19	145.1	123.04	145.1	-0.37078	138	49.117	O95999	138	O95999
-0.0299544	-0.190486	-0.0755109	NaN	0.339385	NaN	-0.367006	-0.0398554	-0.407989	0.315806	NaN	0.3961	0.6079	0.0663735	0.349948	-0.00990101	-0.217502	0.391316	NaN	0.0567157	NaN	0.433379	0.0567157	S	3	___1	anatomical structure development;ATP-dependent chromatin remodeling;biological regulation;biosynthetic process;cellular biosynthetic process;cellular component organization;cellular component organization at cellular level;cellular component organization or biogenesis;cellular component organization or biogenesis at cellular level;cellular macromolecule biosynthetic process;cellular macromolecule…	binding;chromatin binding;protein binding transcription factor activity;transcription coactivator activity;transcription cofactor activity;transcription factor binding transcription factor activity	cell part;chromatin;chromatin remodeling complex;chromosomal part;DNA helicase complex;H4/H2A histone acetyltransferase complex;histone acetyltransferase complex;Ino80 complex;intracellular membrane-bounded organelle;intracellular organelle;intracellular organelle part;intracellular part;macromolecular complex;membrane;membrane-bounded organelle;npBAF complex;NuA4 histone acetyltransferase comple…	anatomical structure development;biological regulation;biosynthetic process;cellular component organization;cellular metabolic process;cellular nitrogen compound metabolic process;cellular process;chromatin modification;chromatin organization;chromosome organization;developmental process;DNA metabolic process;DNA recombination;DNA repair;histone modification;macromolecule metabolic process;macrom…	cell part;chromatin remodeling complex;DNA helicase complex;intracellular membrane-bounded organelle;intracellular organelle;macromolecular complex;membrane;nucleoplasm;nucleus;organelle;plasma membrane;protein complex		Actin	ACEVEDO_LIVER_CANCER_UP;ACEVEDO_LIVER_TUMOR_VS_NORMAL_ADJACENT_TISSUE_UP;ACTGCCT,MIR-34B;BERENJENO_TRANSFORMED_BY_RHOA_UP;BLALOCK_ALZHEIMERS_DISEASE_UP;BORCZUK_MALIGNANT_MESOTHELIOMA_UP;BOYAULT_LIVER_CANCER_SUBCLASS_G3_UP;CHANG_CORE_SERUM_RESPONSE_UP;chr3q26;CHROMATIN_BINDING;CHROMATIN_MODIFICATION;CHROMATIN_REMODELING;CHROMOSOME_ORGANIZATION_AND_BIOGENESIS;CSR_LATE_UP.V1_UP;CTTTGT_V$LEF1_Q2;DIAZ…	Acetylation;Activator;Alternativesplicing;Chromatinregulator;Completeproteome;Directproteinsequencing;DNAdamage;DNArecombination;DNArepair;Growthregulation;Neurogenesis;Nucleus;Phosphoprotein;Referenceproteome;Transcription;Transcriptionregulation	BAF complex;BRG1-associated complex;Brg1-associated complex I;Brg1-associated complex II;Brg1-based SWI/SNF chromatin remodeling complex;BRG1-SIN3A complex;BRG1-SIN3A-HDAC containing SWI/SNF remodeling complex I;Brm-associated complex;BRM-associated complex;BRM-SIN3A complex;BRM-SIN3A-HDAC complex;cMYC-ATPase-helicase complex;c-MYC-ATPase-helicase complex;DMAP1-associated complex;EBAFa complex;EB…	14-3-3 domain binding motif;Calmodulin-dependent protein kinase II substrate motif;ERK1,2 kinase substrate motif;GSK-3, ERK1, ERK2, CDK5 substrate motif;PKA kinase substrate motif;PKC epsilon kinase substrate motif;PKC kinase substrate motif;WW domain binding motif	+	CST;HTP	1	0.000359406	99.568	44.784	41.448	-0.43351	233	41.4482	O96019;O96019-2	233;191	O96019
-0.780458	1.94037	-5.89971	-6.74348	-5.44225	NaN	-0.648451	-1.48473	1.48418	-4.47866	-7.04362	-5.1507	NaN	-1.19174	0.887289	-0.704277	-0.45619	1.42106	-0.300137	0.291555	NaN	-0.543287	-0.378164	S	3	___1	antibacterial humoral response;antigen processing and presentation;antigen processing and presentation of endogenous antigen;antigen processing and presentation of endogenous peptide antigen;antigen processing and presentation of endogenous peptide antigen via MHC class I;antigen processing and presentation of endogenous peptide antigen via MHC class I via ER pathway;antigen processing and presen…	antigen binding;beta-2-microglobulin binding;binding;peptide antigen binding;peptide binding;protein binding;protein complex binding;receptor binding;T cell receptor binding;TAP binding	cell part;cell surface;coated vesicle membrane;cytoplasmic part;cytoplasmic vesicle membrane;cytoplasmic vesicle part;early endosome membrane;endocytic vesicle membrane;endoplasmic reticulum;endoplasmic reticulum exit site;endoplasmic reticulum part;endosomal part;endosome membrane;ER to Golgi transport vesicle membrane;extracellular membrane-bounded organelle;extracellular organelle;extracellula…	biological regulation;cellular process;immune system process;multi-organism process;response to biotic stimulus;response to chemical stimulus;response to stimulus;response to stress;signal transduction;viral reproduction	cell part;cell surface;endoplasmic reticulum;extracellular organelle;Golgi apparatus;intracellular membrane-bounded organelle;intracellular organelle;macromolecular complex;membrane;MHC protein complex;organelle;plasma membrane;protein complex;vesicle	Allograft rejection;Antigen processing and presentation;Autoimmune thyroid disease;Cell adhesion molecules (CAMs);Endocytosis;Graft-versus-host disease;Natural killer cell mediated cytotoxicity;Phagosome;Type I diabetes mellitus;Viral myocarditis	C1-set;MHC_I;MHC_I_C	ALCALA_APOPTOSIS;BENPORATH_EED_TARGETS;BENPORATH_ES_WITH_H3K27ME3;BENPORATH_MYC_MAX_TARGETS;BIOCARTA_CTL_PATHWAY;BIOCARTA_NKCELLS_PATHWAY;CHIBA_RESPONSE_TO_TSA_UP;chr6p21;COLIN_PILOCYTIC_ASTROCYTOMA_VS_GLIOBLASTOMA_UP;DACOSTA_UV_RESPONSE_VIA_ERCC3_UP;DER_IFN_ALPHA_RESPONSE_UP;DER_IFN_BETA_RESPONSE_UP;DER_IFN_GAMMA_RESPONSE_UP;DOANE_RESPONSE_TO_ANDROGEN_DN;EBAUER_TARGETS_OF_PAX3_FOXO1_FUSION_UP;EN…	3D-structure;Completeproteome;Directproteinsequencing;Disulfidebond;Glycoprotein;Host-virusinteraction;Immunity;Membrane;MHCI;Phosphoprotein;Polymorphism;Referenceproteome;Signal;Transmembrane;Transmembranehelix;Ublconjugation		Casein kinase II substrate motif;G protein-coupled receptor kinase 1 substrate motif;PKA kinase substrate motif;PKC kinase substrate motif	+	HTP;LTP	0.95501	2.27451e-67	180.4	171.73	150.94	0.40692	343	13.269	P01892;P10316;P01891	343;343;343	P01892;P10316
-1.58299	-2.28272	-1.56916	0.117298	-2.96472	1.18678	0.379459	-0.89658	-2.57754	-0.23024	-0.201658	-3.29531	1.07902	-0.670125	0.971774	0.686407	-0.294819	1.33892	-0.318956	-0.33058	-0.107754	-1.04958	-0.294819	S	2	___1	anatomical structure development;apoptosis;biological regulation;cardiac cell development;cardiac muscle cell development;cell cycle;cell cycle process;cell death;cell development;cellular component disassembly;cellular component disassembly at cellular level;cellular component disassembly involved in apoptosis;cellular component organization;cellular component organization at cellular level;cell…	structural molecule activity	cell part;cytoplasm;cytoplasmic part;cytoskeletal part;cytosol;envelope;intermediate filament;intracellular membrane-bounded organelle;intracellular organelle;intracellular organelle part;intracellular part;lamin filament;macromolecular complex;membrane;membrane-bounded organelle;nuclear body;nuclear envelope;nuclear lamina;nuclear membrane;nuclear part;nuclear speck;nucleoplasm;nucleoplasm part;…	anatomical structure development;biological regulation;cell cycle;cell death;cell development;cellular component disassembly;cellular component organization;cellular localization;cellular membrane organization;cellular metabolic process;cellular process;cytoskeleton organization;death;developmental process;establishment of localization;establishment or maintenance of cell polarity;localization;ma…	cell part;cytoplasm;cytosol;intracellular membrane-bounded organelle;intracellular organelle;macromolecular complex;membrane;nuclear envelope;nucleoplasm;nucleus;organelle;protein complex	Arrhythmogenic right ventricular cardiomyopathy (ARVC);Dilated cardiomyopathy;Hypertrophic cardiomyopathy (HCM)	Filament;LTD	AACTTT_UNKNOWN;ACCAAAG,MIR-9;ACEVEDO_LIVER_TUMOR_VS_NORMAL_ADJACENT_TISSUE_UP;ALCALAY_AML_BY_NPM1_LOCALIZATION_UP;AMUNDSON_POOR_SURVIVAL_AFTER_GAMMA_RADIATION_2G;BENPORATH_CYCLING_GENES;BENPORATH_MYC_TARGETS_WITH_EBOX;BIOCARTA_CASPASE_PATHWAY;BIOCARTA_DEATH_PATHWAY;BIOCARTA_FAS_PATHWAY;BIOCARTA_HIVNEF_PATHWAY;BIOCARTA_TNFR1_PATHWAY;BLALOCK_ALZHEIMERS_DISEASE_UP;BLUM_RESPONSE_TO_SALIRASIB_DN;BOYAU…	3D-structure;Acetylation;Alternativesplicing;Cardiomyopathy;Charcot-Marie-Toothdisease;Coiledcoil;Completeproteome;Congenitalmusculardystrophy;Directproteinsequencing;Diseasemutation;Emery-Dreifussmusculardystrophy;Intermediatefilament;Isopeptidebond;Limb-girdlemusculardystrophy;Lipoprotein;Methylation;Neurodegeneration;Neuropathy;Nucleus;Phosphoprotein;Polymorphism;Prenylation;Referenceproteome;…	CTCF-nucleophosmin-PARP-HIS-KPNA-LMNA-TOP complex;Emerin architectural complex;Emerin complex 24	Casein kinase II substrate motif;ERK1,2 kinase substrate motif;G protein-coupled receptor kinase 1 substrate motif;GSK-3, ERK1, ERK2, CDK5 substrate motif;PKA kinase substrate motif;PKC kinase substrate motif;WW domain binding motif	+	CST;HTP;LTP	0.999992	1.98869e-22	165.93	154.98	165.93	0.018932	390	51.0441	P02545;P02545-3;P02545-6;P02545-5;P02545-4;P02545-2	390;390;390;291;278;390	P02545;P02545-2
0.499247	0.905124	-0.371486	0.735314	0.121915	NaN	0.531723	-0.0641427	1.19221	-1.09756	NaN	0.143359	-0.629858	-0.262889	0.174653	-0.56339	0.287089	-0.726072	NaN	0.0214446	NaN	-0.794613	-0.56339	S	2	___1	aging;anatomical structure development;axon ensheathment;biological regulation;cell communication;cell-cell signaling;cellular component organization;cellular component organization or biogenesis;cellular process;central nervous system development;developmental process;ensheathment of neurons;immune response;immune system process;membrane organization;myelination;negative regulation of axonogenes…	structural constituent of myelin sheath;structural molecule activity	axon part;cell body;cell part;cell projection part;compact myelin;internode region of axon;intracellular membrane-bounded organelle;intracellular organelle;intracellular part;membrane;membrane-bounded organelle;neuronal cell body;nucleus;organelle;plasma membrane	aging;anatomical structure development;biological regulation;cell communication;cell-cell signaling;cellular component organization;cellular process;developmental process;immune system process;membrane organization;response to chemical stimulus;response to endogenous stimulus;response to stimulus;signaling	cell body;cell part;intracellular membrane-bounded organelle;intracellular organelle;membrane;neuronal cell body;nucleus;organelle;plasma membrane		Myelin_MBP	AGUIRRE_PANCREATIC_CANCER_COPY_NUMBER_DN;AMIT_EGF_RESPONSE_480_HELA;ANATOMICAL_STRUCTURE_DEVELOPMENT;BLALOCK_ALZHEIMERS_DISEASE_INCIPIENT_UP;BLALOCK_ALZHEIMERS_DISEASE_UP;BOQUEST_STEM_CELL_UP;BRUINS_UVC_RESPONSE_VIA_TP53_GROUP_D;BUYTAERT_PHOTODYNAMIC_THERAPY_STRESS_UP;BYSTRYKH_HEMATOPOIESIS_STEM_CELL_QTL_TRANS;CAGCTG_V$AP4_Q5;CATTGTYY_V$SOX9_B1;CELL_CELL_SIGNALING;CENTRAL_NERVOUS_SYSTEM_DEVELOPME…	3D-structure;Acetylation;Alternativesplicing;Autoimmuneencephalomyelitis;Cellmembrane;Citrullination;Completeproteome;Directproteinsequencing;Membrane;Methylation;Nucleus;Phosphoprotein;Referenceproteome		14-3-3 domain binding motif;Calmodulin-dependent protein kinase II substrate motif;Calmodulin-dependent protein kinase IV substrate motif;Chk1 kinase substrate motif;G protein-coupled receptor kinase 1 substrate motif;PKA kinase substrate motif;PKC kinase substrate motif	+	CST;HTP	1	3.1287e-07	89.468	73.743	58.172	0.74733	96	58.1721	P02686-2;P02686	96;96	P02686-2
-0.0356514	-1.08471	-1.26566	0.123745	NaN	NaN	-0.600692	-0.0300646	-0.428595	-1.88944	-1.01188	-1.43057	-1.76736	-1.55677	0.281345	0.00558674	0.65611	-0.623779	-1.13563	NaN	NaN	-0.956083	-0.623779	S	3	___1	activation of adenylate cyclase activity;activation of immune response;activation of innate immune response;activation of MAPKK activity;activation of protein kinase activity;anatomical structure development;apoptosis;axon guidance;biological regulation;blood coagulation;cell activation;cell communication;cell death;cell proliferation;cell surface receptor linked signaling pathway;cell-cell signa…	adenyl nucleotide binding;adenyl ribonucleotide binding;ATP binding;binding;catalytic activity;cation binding;identical protein binding;ion binding;kinase activity;MAP kinase kinase kinase activity;metal ion binding;molecular transducer activity;nucleotide binding;phosphotransferase activity, alcohol group as acceptor;protein binding;protein kinase activity;protein serine/threonine kinase activit…	cell part;cell projection;cytoplasm;cytoplasmic part;cytosol;Golgi apparatus;intracellular membrane-bounded organelle;intracellular organelle;intracellular organelle part;intracellular part;membrane;membrane-bounded organelle;mitochondrial membrane;mitochondrial outer membrane;mitochondrial part;nucleus;organelle;organelle membrane;organelle outer membrane;organelle part;outer membrane;plasma mem…	anatomical structure development;biological regulation;cell activation;cell communication;cell death;cell proliferation;cell-cell signaling;cellular component assembly;cellular component organization;cellular metabolic process;cellular process;coagulation;cytoskeleton organization;death;developmental process;establishment of localization;immune system process;ion transport;locomotion;macromolecul…	cell part;cell projection;cytoplasm;cytosol;Golgi apparatus;intracellular membrane-bounded organelle;intracellular organelle;membrane;nucleus;organelle;plasma membrane;pseudopodium	Acute myeloid leukemia;B cell receptor signaling pathway;Bladder cancer;Chemokine signaling pathway;Chronic myeloid leukemia;Colorectal cancer;Endometrial cancer;ErbB signaling pathway;Fc epsilon RI signaling pathway;Fc gamma R-mediated phagocytosis;Focal adhesion;Gap junction;Glioma;GnRH signaling pathway;Hepatitis C;Insulin signaling pathway;ko05152;Long-term depression;Long-term potentiation;M…	C1_1;Pkinase_Tyr;RBD	APOPTOSIS_GO;BARIS_THYROID_CANCER_DN;BIOCARTA_AT1R_PATHWAY;BIOCARTA_BARR_MAPK_PATHWAY;BIOCARTA_BARRESTIN_SRC_PATHWAY;BIOCARTA_BCR_PATHWAY;BIOCARTA_BIOPEPTIDES_PATHWAY;BIOCARTA_CCR3_PATHWAY;BIOCARTA_CDK5_PATHWAY;BIOCARTA_CDMAC_PATHWAY;BIOCARTA_CERAMIDE_PATHWAY;BIOCARTA_CXCR4_PATHWAY;BIOCARTA_ECM_PATHWAY;BIOCARTA_EGF_PATHWAY;BIOCARTA_EPO_PATHWAY;BIOCARTA_ERK_PATHWAY;BIOCARTA_FCER1_PATHWAY;BIOCARTA_…	3D-structure;Alternativesplicing;ATP-binding;Cardiomyopathy;Cellmembrane;Completeproteome;Cytoplasm;Deafness;Directproteinsequencing;Diseasemutation;Kinase;Membrane;Metal-binding;Methylation;Mitochondrion;Nucleotide-binding;Nucleus;Phosphoprotein;Polymorphism;Proto-oncogene;Referenceproteome;Serine/threonine-proteinkinase;Transferase;Zinc;Zinc-finger	BRAF-RAF1-14-3-3 complex;CNK1-SRC-RAF1 complex;G protein complex (GNG2, GNB2L1, RAF1);KSR1-RAF1-MEK complex;MAP2K1-BRAF-RAF1-YWHAE-KSR1 complex;RAF1-BRAF complex, RAS stimulated;RAF1-CNK1 complex, RAS stimulated;RAF1-MAP2K1-YWHAE complex;RAF1-PPP2-PIN1 complex;RAF1-RAS complex, EGF induced	14-3-3 domain binding motif;Calmodulin-dependent protein kinase II substrate motif;Calmodulin-dependent protein kinase IV substrate motif;PAK2 kinase substrate motif;PKA kinase substrate motif;PKA, PKG kinase substrate motif;PKC epsilon kinase substrate motif;PKC kinase substrate motif;PKG kinase substrate motif	+	CST;HTP;LTP	1	1.88638e-21	149.52	140.96	123.14	0.68495	43	79.5465	P04049;P04049-2	43;43	P04049
-0.284972	1.8011	2.01683	1.87056	2.62147	NaN	1.21418	-1.56776	1.19746	-0.0873091	0.957961	1.86746	-1.28003	-0.195773	0.00329089	-1.28278	-0.603635	-2.10414	-0.912594	-0.754019	NaN	-1.40996	-1.09769	S	3	___1	activation of MAPK activity;adaptive immune response;adaptive immune response based on somatic recombination of immune receptors built from immunoglobulin superfamily domains;antigen processing and presentation;antigen processing and presentation of endogenous antigen;antigen processing and presentation of exogenous antigen;antigen processing and presentation of exogenous peptide antigen;antigen …	antigen binding;beta-amyloid binding;binding;cytokine binding;cytokine receptor activity;identical protein binding;macrophage migration inhibitory factor binding;MHC class II protein binding;MHC class II protein binding, via antigen binding groove;MHC class II protein complex binding;MHC protein binding;MHC protein complex binding;molecular transducer activity;protein binding;protein binding invo…	cell part;cell surface;clathrin coated vesicle membrane;clathrin-coated endocytic vesicle membrane;coated vesicle membrane;cytoplasmic part;cytoplasmic vesicle membrane;cytoplasmic vesicle part;endocytic vesicle membrane;endoplasmic reticulum part;endosome;ER to Golgi transport vesicle membrane;external side of plasma membrane;extracellular membrane-bounded organelle;extracellular organelle;extra…	biological regulation;biosynthetic process;cell proliferation;cellular component assembly;cellular component organization;cellular ketone metabolic process;cellular lipid metabolic process;cellular metabolic process;cellular process;establishment of localization;immune system process;lipid metabolic process;macromolecular complex assembly;macromolecule metabolic process;macromolecule modification…	cell part;cell surface;endosome;extracellular organelle;intracellular;intracellular membrane-bounded organelle;intracellular organelle;macromolecular complex;membrane;MHC protein complex;organelle;plasma membrane;protein complex;receptor complex;vacuole;vesicle	Antigen processing and presentation;ko05152	MHC2-interact;MHCassoc_trimer;Thyroglobulin_1	ACEVEDO_LIVER_CANCER_UP;ADAPTIVE_IMMUNE_RESPONSE;ADAPTIVE_IMMUNE_RESPONSE_GO_0002460;ALCALA_APOPTOSIS;APOPTOSIS_GO;BASSO_CD40_SIGNALING_UP;BEIER_GLIOMA_STEM_CELL_DN;BIOSYNTHETIC_PROCESS;BOQUEST_STEM_CELL_DN;BYSTRYKH_HEMATOPOIESIS_STEM_CELL_QTL_TRANS;CAGGTA_V$AREB6_01;CAMP_UP.V1_UP;CARBOXYLIC_ACID_METABOLIC_PROCESS;CAVARD_LIVER_CANCER_MALIGNANT_VS_BENIGN;CELL_DEVELOPMENT;CELL_PROLIFERATION_GO_0008…	3D-structure;Adaptiveimmunity;Alternativesplicing;Cellmembrane;Chaperone;Completeproteome;Directproteinsequencing;Disulfidebond;Endoplasmicreticulum;Endosome;Glycoprotein;Golgiapparatus;Immunity;Lysosome;Membrane;Phosphoprotein;Proteoglycan;Referenceproteome;Signal-anchor;Transmembrane;Transmembranehelix		14-3-3 domain binding motif;Akt kinase substrate motif;Calmodulin-dependent protein kinase II substrate motif;Casein kinase II substrate motif;MAPKAPK1 kinase substrate motif;PKA kinase substrate motif;PKC kinase substrate motif;ZIP kinase substrate motif	+	HTP	1	4.42749e-41	204.17	186.16	70.699	-0.42847	8	70.6994	P04233-2;P04233;P04233-3	8;8;8	P04233-2
-0.246792	-0.688062	-5.80257	-2.59107	-1.85186	-4.95552	-2.99704	-0.32118	0.124716	-3.9677	-1.26338	-2.09285	-4.2394	-3.82621	0.202048	-0.0743874	0.812778	1.83487	1.32769	-0.240994	0.716119	-0.829167	0.716119	S	2	___1	anatomical structure homeostasis;biological adhesion;biological regulation;cell adhesion;cell surface receptor linked signaling pathway;cell-cell adhesion;cellular component movement;cellular process;cellular response to chemical stimulus;cellular response to growth factor stimulus;cellular response to organic substance;cellular response to stimulus;cellular response to vascular endothelial growt…	binding;enzyme binding;enzyme inhibitor activity;enzyme regulator activity;identical protein binding;kinase binding;kinase inhibitor activity;kinase regulator activity;protein binding;protein kinase binding;protein kinase C binding;protein kinase C inhibitor activity;protein kinase inhibitor activity;protein kinase regulator activity;protein serine/threonine kinase inhibitor activity;small conjug…	adherens junction;anchoring junction;cell junction;cell part;cell-substrate adherens junction;cell-substrate junction;contractile fiber part;cytoplasm;cytoplasmic part;cytoskeletal part;cytoskeleton;cytosol;extracellular membrane-bounded organelle;extracellular organelle;extracellular region part;extracellular space;extracellular vesicular exosome;focal adhesion;intracellular membrane-bounded org…	biological adhesion;biological regulation;cell adhesion;cellular component movement;cellular process;homeostatic process;macromolecule metabolic process;metabolic process;multi-organism process;regulation of protein modification process;regulation of translation;response to biotic stimulus;response to chemical stimulus;response to stimulus;response to stress;signal transduction	cell part;cytoplasm;cytoskeleton;cytosol;extracellular organelle;extracellular space;intracellular membrane-bounded organelle;intracellular non-membrane-bounded organelle;intracellular organelle;macromolecular complex;membrane;nucleus;organelle;plasma membrane;proteasome complex;protein complex;vesicle	Amoebiasis;MAPK signaling pathway;VEGF signaling pathway	HSP20	AACTTT_UNKNOWN;ACEVEDO_LIVER_CANCER_UP;AIYAR_COBRA1_TARGETS_DN;ALONSO_METASTASIS_UP;AMBROSINI_FLAVOPIRIDOL_TREATMENT_TP53;ANTI_APOPTOSIS;APOPTOSIS_GO;BIOCARTA_HSP27_PATHWAY;BIOCARTA_MTA3_PATHWAY;BIOCARTA_P38MAPK_PATHWAY;BIOSYNTHETIC_PROCESS;BLUM_RESPONSE_TO_SALIRASIB_DN;BOYLAN_MULTIPLE_MYELOMA_D_UP;CAIRO_HEPATOBLASTOMA_UP;CELL_DEVELOPMENT;CELL_SURFACE;CELLULAR_BIOSYNTHETIC_PROCESS;CELLULAR_COMPON…	3D-structure;Acetylation;Chaperone;Charcot-Marie-Toothdisease;Completeproteome;Cytoplasm;Cytoskeleton;Directproteinsequencing;Diseasemutation;Neurodegeneration;Neuropathy;Nucleus;Phosphoprotein;Referenceproteome;Stressresponse		14-3-3 domain binding motif;Calmodulin-dependent protein kinase II substrate motif;Calmodulin-dependent protein kinase IV substrate motif;Chk1 kinase substrate motif;G protein-coupled receptor kinase 1 substrate motif;GSK3 kinase substrate motif;MAPKAPK2 kinase substrate motif;PKA kinase substrate motif;PKC kinase substrate motif	+	CST;HTP;LTP	0.999185	4.12963e-12	134.3	81.181	96.23	0.52003	82	30.9348	P04792	82	P04792
-0.0825293	-1.72996	-5.48283	-3.00142	-2.0055	NaN	-3.71933	-0.138784	-0.222383	-4.80431	-1.60123	-2.47334	-4.43894	-4.87077	0.495388	-0.0562549	1.50757	0.678525	1.40018	-0.467833	NaN	-1.15144	0.311135	S	3	___1	anatomical structure homeostasis;biological adhesion;biological regulation;cell adhesion;cell surface receptor linked signaling pathway;cell-cell adhesion;cellular component movement;cellular process;cellular response to chemical stimulus;cellular response to growth factor stimulus;cellular response to organic substance;cellular response to stimulus;cellular response to vascular endothelial growt…	binding;enzyme binding;enzyme inhibitor activity;enzyme regulator activity;identical protein binding;kinase binding;kinase inhibitor activity;kinase regulator activity;protein binding;protein kinase binding;protein kinase C binding;protein kinase C inhibitor activity;protein kinase inhibitor activity;protein kinase regulator activity;protein serine/threonine kinase inhibitor activity;small conjug…	adherens junction;anchoring junction;cell junction;cell part;cell-substrate adherens junction;cell-substrate junction;contractile fiber part;cytoplasm;cytoplasmic part;cytoskeletal part;cytoskeleton;cytosol;extracellular membrane-bounded organelle;extracellular organelle;extracellular region part;extracellular space;extracellular vesicular exosome;focal adhesion;intracellular membrane-bounded org…	biological adhesion;biological regulation;cell adhesion;cellular component movement;cellular process;homeostatic process;macromolecule metabolic process;metabolic process;multi-organism process;regulation of protein modification process;regulation of translation;response to biotic stimulus;response to chemical stimulus;response to stimulus;response to stress;signal transduction	cell part;cytoplasm;cytoskeleton;cytosol;extracellular organelle;extracellular space;intracellular membrane-bounded organelle;intracellular non-membrane-bounded organelle;intracellular organelle;macromolecular complex;membrane;nucleus;organelle;plasma membrane;proteasome complex;protein complex;vesicle	Amoebiasis;MAPK signaling pathway;VEGF signaling pathway	HSP20	AACTTT_UNKNOWN;ACEVEDO_LIVER_CANCER_UP;AIYAR_COBRA1_TARGETS_DN;ALONSO_METASTASIS_UP;AMBROSINI_FLAVOPIRIDOL_TREATMENT_TP53;ANTI_APOPTOSIS;APOPTOSIS_GO;BIOCARTA_HSP27_PATHWAY;BIOCARTA_MTA3_PATHWAY;BIOCARTA_P38MAPK_PATHWAY;BIOSYNTHETIC_PROCESS;BLUM_RESPONSE_TO_SALIRASIB_DN;BOYLAN_MULTIPLE_MYELOMA_D_UP;CAIRO_HEPATOBLASTOMA_UP;CELL_DEVELOPMENT;CELL_SURFACE;CELLULAR_BIOSYNTHETIC_PROCESS;CELLULAR_COMPON…	3D-structure;Acetylation;Chaperone;Charcot-Marie-Toothdisease;Completeproteome;Cytoplasm;Cytoskeleton;Directproteinsequencing;Diseasemutation;Neurodegeneration;Neuropathy;Nucleus;Phosphoprotein;Referenceproteome;Stressresponse		14-3-3 domain binding motif;AMP-activated protein kinase substrate motif;Calmodulin-dependent protein kinase I substrate motif;Calmodulin-dependent protein kinase II substrate motif;Calmodulin-dependent protein kinase IV substrate motif;Chk1 kinase substrate motif;DNA dependent Protein kinase substrate motif;HMGCoA Reductase kinase substrate motif;PKA kinase substrate motif;PKC kinase substrate m…	+	CST;HTP;LTP	1	1.64157e-19	127.97	127.97	112.01	-0.77206	15	93.6906	P04792	15	P04792
2.85072	1.97662	2.72942	2.08879	2.76837	3.46113	1.4648	3.0656	1.31632	0.237542	1.53412	1.5257	2.85412	2.29682	0.157848	0.214885	-0.660299	-2.49188	-0.554672	-1.24267	-0.607009	0.832016	-0.607009	S	2	___1	anatomical structure morphogenesis;biological regulation;cellular component organization;cellular component organization at cellular level;cellular component organization or biogenesis;cellular component organization or biogenesis at cellular level;cellular macromolecule metabolic process;cellular metabolic process;cellular nitrogen compound metabolic process;cellular process;cellular response to…	binding;chromatin binding;DNA binding;nucleic acid binding	cell part;chromatin;chromosomal part;cytoplasm;intracellular membrane-bounded organelle;intracellular organelle;intracellular organelle part;intracellular part;membrane-bounded organelle;nucleus;organelle;organelle part	anatomical structure morphogenesis;biological regulation;cellular component organization;cellular metabolic process;cellular nitrogen compound metabolic process;cellular process;chromatin organization;chromosome organization;developmental process;DNA metabolic process;DNA repair;macromolecule metabolic process;metabolic process;nitrogen compound metabolic process;nucleobase-containing compound me…	cell part;cytoplasm;intracellular membrane-bounded organelle;intracellular organelle;nucleus;organelle		HMG14_17	AACATTC,MIR-409-3P;ACATTCC,MIR-1,MIR-206;ALCALA_APOPTOSIS;BAELDE_DIABETIC_NEPHROPATHY_DN;BAKKER_FOXO3_TARGETS_DN;BIOCARTA_P38MAPK_PATHWAY;BROWN_MYELOID_CELL_DEVELOPMENT_DN;CAIRO_LIVER_DEVELOPMENT_UP;CATTGTYY_V$SOX9_B1;CGTSACG_V$PAX3_B;chr21q22;CHROMATIN;CHROMOSOMAL_PART;CHROMOSOME;CTCTAGA,MIR-526C,MIR-518F,MIR-526A;DAWSON_METHYLATED_IN_LYMPHOMA_TCL1;DNA_BINDING;FEVR_CTNNB1_TARGETS_DN;FLECHNER_BIO…	Acetylation;Completeproteome;Cytoplasm;Directproteinsequencing;DNA-binding;Nucleus;Phosphoprotein;Referenceproteome;RNAediting		14-3-3 domain binding motif;Calmodulin-dependent protein kinase II substrate motif;Casein kinase II substrate motif;Pim1 kinase substrate sequence;PKA kinase substrate motif;PKC epsilon kinase substrate motif;PKC kinase substrate motif	+	CST;HTP;LTP	0.998633	2.43326e-89	254.54	254.54	229.37	-0.28374	7	28.6374	P05114	7	P05114
0.158375	-0.0921794	-0.184325	-0.809285	NaN	NaN	0.0621023	0.357453	-0.0666225	0.531684	-0.527578	0.421457	0.982928	0.245767	0.0729828	0.199077	0.0255569	0.716009	0.281708	NaN	NaN	0.183664	0.199077	S	3	___1	anatomical structure morphogenesis;biological regulation;cellular component organization;cellular component organization at cellular level;cellular component organization or biogenesis;cellular component organization or biogenesis at cellular level;cellular macromolecule metabolic process;cellular metabolic process;cellular nitrogen compound metabolic process;cellular process;cellular response to…	binding;chromatin binding;DNA binding;nucleic acid binding	cell part;chromatin;chromosomal part;cytoplasm;intracellular membrane-bounded organelle;intracellular organelle;intracellular organelle part;intracellular part;membrane-bounded organelle;nucleus;organelle;organelle part	anatomical structure morphogenesis;biological regulation;cellular component organization;cellular metabolic process;cellular nitrogen compound metabolic process;cellular process;chromatin organization;chromosome organization;developmental process;DNA metabolic process;DNA repair;macromolecule metabolic process;metabolic process;nitrogen compound metabolic process;nucleobase-containing compound me…	cell part;cytoplasm;intracellular membrane-bounded organelle;intracellular organelle;nucleus;organelle		HMG14_17	AACATTC,MIR-409-3P;ACATTCC,MIR-1,MIR-206;ALCALA_APOPTOSIS;BAELDE_DIABETIC_NEPHROPATHY_DN;BAKKER_FOXO3_TARGETS_DN;BIOCARTA_P38MAPK_PATHWAY;BROWN_MYELOID_CELL_DEVELOPMENT_DN;CAIRO_LIVER_DEVELOPMENT_UP;CATTGTYY_V$SOX9_B1;CGTSACG_V$PAX3_B;chr21q22;CHROMATIN;CHROMOSOMAL_PART;CHROMOSOME;CTCTAGA,MIR-526C,MIR-518F,MIR-526A;DAWSON_METHYLATED_IN_LYMPHOMA_TCL1;DNA_BINDING;FEVR_CTNNB1_TARGETS_DN;FLECHNER_BIO…	Acetylation;Completeproteome;Cytoplasm;Directproteinsequencing;DNA-binding;Nucleus;Phosphoprotein;Referenceproteome;RNAediting		Casein kinase I substrate motif;PKA kinase substrate motif	+	HTP;LTP	1	8.33147e-105	229.03	229.03	130.3	0.66662	99	83.7328	P05114	99	P05114
-1.26556	-0.574225	-1.06372	-0.755767	-0.677345	NaN	-0.383394	-0.818751	-0.341581	-0.193782	0.127196	-0.448275	-0.622259	-0.170295	0.0144262	0.446809	0.232644	0.86994	0.882963	0.22907	NaN	0.2131	0.339727	S	3	___1	cellular macromolecule metabolic process;cellular metabolic process;cellular nitrogen compound metabolic process;cellular process;histone mRNA metabolic process;macromolecule metabolic process;macromolecule modification;metabolic process;mRNA metabolic process;ncRNA metabolic process;ncRNA processing;nitrogen compound metabolic process;nucleic acid metabolic process;nucleobase-containing compound…	binding;mRNA binding;nucleic acid binding;nucleotide binding;RNA binding;tRNA binding	cell part;intracellular membrane-bounded organelle;intracellular organelle;intracellular part;macromolecular complex;membrane-bounded organelle;nucleus;organelle;ribonucleoprotein complex	cellular metabolic process;cellular nitrogen compound metabolic process;cellular process;macromolecule metabolic process;macromolecule modification;metabolic process;mRNA metabolic process;nitrogen compound metabolic process;nucleobase-containing compound metabolic process;primary metabolic process;RNA metabolic process;RNA modification;RNA processing;tRNA metabolic process;tRNA processing	cell part;intracellular membrane-bounded organelle;intracellular organelle;macromolecular complex;nucleus;organelle;ribonucleoprotein complex	Systemic lupus erythematosus	La;RRM_1;RRM_3	BENPORATH_ES_1;BENPORATH_MYC_MAX_TARGETS;BERENJENO_ROCK_SIGNALING_NOT_VIA_RHOA_DN;BHATTACHARYA_EMBRYONIC_STEM_CELL;BIOPOLYMER_METABOLIC_PROCESS;BIOPOLYMER_MODIFICATION;BLALOCK_ALZHEIMERS_DISEASE_DN;BRACHAT_RESPONSE_TO_CAMPTOTHECIN_DN;BRUINS_UVC_RESPONSE_EARLY_LATE;CAIRO_HEPATOBLASTOMA_CLASSES_UP;chr2q31;CTTTGTA,MIR-524;DANG_BOUND_BY_MYC;DIAZ_CHRONIC_MEYLOGENOUS_LEUKEMIA_UP;ENK_UV_RESPONSE_KERATIN…	3D-structure;Acetylation;Completeproteome;Nucleus;Phosphoprotein;Polymorphism;Referenceproteome;RNA-binding;Systemiclupuserythematosus	Emerin complex 25;H2AX complex, isolated from cells without IR exposure	BARD1 BRCT domain binding motif;Casein kinase II substrate motif;PKA kinase substrate motif;PKC kinase substrate motif	+	CST;HTP;LTP	1	2.61224e-150	270	270	184.66	-0.35603	366	88.5359	P05455	366	P05455
-0.219485	-1.44716	NaN	-1.15776	-1.48193	NaN	-0.512958	0.0503031	-0.64286	-1.20021	-1.49691	-1.09581	NaN	-1.79783	0.932346	0.269788	0.804303	NaN	-0.339153	0.386119	NaN	-1.28487	0.269788	S	2	___1	biosynthetic process;cellular biosynthetic process;cellular macromolecule biosynthetic process;cellular macromolecule metabolic process;cellular metabolic process;cellular nitrogen compound metabolic process;cellular process;macromolecule biosynthetic process;macromolecule metabolic process;metabolic process;nitrogen compound metabolic process;nucleic acid metabolic process;nucleobase-containing …		cell part;cytoplasm;extracellular membrane-bounded organelle;extracellular organelle;extracellular region part;extracellular vesicular exosome;intracellular membrane-bounded organelle;intracellular organelle;intracellular organelle part;intracellular part;membrane-bounded organelle;membrane-bounded vesicle;nuclear part;nucleoplasm;nucleus;organelle;organelle part;vesicle	biosynthetic process;cellular metabolic process;cellular nitrogen compound metabolic process;cellular process;macromolecule metabolic process;metabolic process;nitrogen compound metabolic process;nucleobase-containing compound metabolic process;primary metabolic process;RNA metabolic process	cell part;cytoplasm;extracellular organelle;intracellular membrane-bounded organelle;intracellular organelle;nucleoplasm;nucleus;organelle;vesicle		Prothymosin	AACTTT_UNKNOWN;ACEVEDO_NORMAL_TISSUE_ADJACENT_TO_LIVER_TUMOR_UP;APPIERTO_RESPONSE_TO_FENRETINIDE_DN;BENPORATH_MYC_TARGETS_WITH_EBOX;BLALOCK_ALZHEIMERS_DISEASE_UP;BLUM_RESPONSE_TO_SALIRASIB_DN;CACGTG_V$MYC_Q2;CAIRO_PML_TARGETS_BOUND_BY_MYC_UP;CATTGTYY_V$SOX9_B1;CCANNAGRKGGC_UNKNOWN;CCCNNGGGAR_V$OLF1_01;CGTSACG_V$PAX3_B;CHICAS_RB1_TARGETS_SENESCENT;chr2q35;CTGYNNCTYTAA_UNKNOWN;CTTTAAR_UNKNOWN;CTTTG…	3D-structure;Acetylation;Alternativesplicing;Completeproteome;Directproteinsequencing;Nucleus;Phosphoprotein;Referenceproteome			+	CST;HTP;LTP	1	2.25434e-19	135.09	131.51	135.09	-1.2116	2	86.1828	P06454-2;P06454	2;2	P06454-2
0.246028	-1.5682	NaN	-0.0642502	-0.0883752	NaN	1.2892	-0.501993	-0.544849	-0.848223	0.361644	-0.00959199	-2.50488	0.841527	0.842735	-0.748021	1.02335	NaN	0.425894	0.0787832	NaN	-0.447668	0.0787832	S	2	___1	aging;ATP-dependent chromatin remodeling;biological regulation;cell aging;cell cycle process;cellular component assembly;cellular component assembly at cellular level;cellular component organization;cellular component organization at cellular level;cellular component organization or biogenesis;cellular component organization or biogenesis at cellular level;cellular macromolecular complex assembly…	binding;enzyme binding;enzyme inhibitor activity;enzyme regulator activity;histone binding;identical protein binding;kinase binding;kinase inhibitor activity;kinase regulator activity;NF-kappaB binding;nucleic acid binding;protein binding;protein binding transcription factor activity;protein dimerization activity;protein heterodimerization activity;protein homodimerization activity;protein kinase…	adherens junction;anchoring junction;cell junction;cell part;cell-substrate adherens junction;cell-substrate junction;centrosome;cytoplasm;cytoplasmic part;cytoskeletal part;cytosol;focal adhesion;intracellular membrane-bounded organelle;intracellular non-membrane-bounded organelle;intracellular organelle;intracellular organelle part;intracellular part;macromolecular complex;membrane;membrane-bou…	aging;biological regulation;cellular component assembly;cellular component organization;cellular macromolecular complex assembly;cellular metabolic process;cellular nitrogen compound metabolic process;cellular process;chromatin modification;chromatin organization;chromosome organization;developmental process;DNA metabolic process;DNA repair;establishment of localization;localization;macromolecula…	cell part;centrosome;cytoplasm;cytosol;intracellular membrane-bounded organelle;intracellular non-membrane-bounded organelle;intracellular organelle;macromolecular complex;membrane;microtubule organizing center;nucleolus;nucleoplasm;nucleus;organelle;ribonucleoprotein complex			ACTIVATION_OF_NF_KAPPAB_TRANSCRIPTION_FACTOR;AGING;AMUNDSON_RESPONSE_TO_ARSENITE;ANTI_APOPTOSIS;APOPTOSIS_GO;BAE_BRCA1_TARGETS_DN;BENPORATH_ES_1;BHATTACHARYA_EMBRYONIC_STEM_CELL;BILD_MYC_ONCOGENIC_SIGNATURE;BROWN_MYELOID_CELL_DEVELOPMENT_DN;BRUINS_UVC_RESPONSE_LATE;CACGTG_V$MYC_Q2;CAGTATT,MIR-200B,MIR-200C,MIR-429;CAIRO_HEPATOBLASTOMA_CLASSES_UP;CAIRO_PML_TARGETS_BOUND_BY_MYC_UP;CASORELLI_ACUTE_P…	3D-structure;Acetylation;ADP-ribosylation;Alternativesplicing;Chaperone;Chromosomalrearrangement;Completeproteome;Cytoplasm;Cytoskeleton;Directproteinsequencing;Disulfidebond;Host-virusinteraction;Isopeptidebond;Nucleus;Phosphoprotein;Proto-oncogene;Referenceproteome;RNA-binding;Ublconjugation	ARF-Mule complex;CTCF-nucleophosmin complex;CTCF-nucleophosmin-PARP-HIS-KPNA-LMNA-TOP complex;H2AX complex I;H2AX complex II;H2AX complex, isolated from cells without IR exposure;Nop56p-associated pre-rRNA complex;TLE1 corepressor complex (MASH1 promoter-corepressor complex)	Casein kinase II substrate motif;Phosphorylase kinase substrate motif;PKA kinase substrate motif;PKC kinase substrate motif	+	CST;HTP	0.999623	0.0037203	104.01	35.468	83.948	-0.22793	137	34.2326	P06748;P06748-2;P06748-3	137;137;137	P06748
0.0109575	-2.25956	-3.51365	-1.5758	1.05479	NaN	-1.17777	-0.466901	-0.930742	-1.0812	0.307201	-0.482969	1.54098	0.128969	0.240852	-0.477859	1.32882	2.43245	1.883	-1.53776	NaN	1.30673	1.31778	S	2	___1	3'-UTR-mediated mRNA stabilization;ATP-dependent chromatin remodeling;biological regulation;cell differentiation;cellular component organization;cellular component organization at cellular level;cellular component organization or biogenesis;cellular component organization or biogenesis at cellular level;cellular developmental process;cellular macromolecule metabolic process;cellular metabolic pro…	binding;chromatin binding;chromatin DNA binding;core promoter proximal region DNA binding;core promoter proximal region sequence-specific DNA binding;DNA binding;enhancer binding;enhancer sequence-specific DNA binding;identical protein binding;mRNA 3'-UTR binding;mRNA binding;nucleic acid binding;nucleosomal DNA binding;nucleosome binding;nucleotide binding;poly(U) RNA binding;poly-pyrimidine tra…	catalytic step 2 spliceosome;cell part;chromatin;chromosomal part;cytoplasmic part;cytosol;extracellular membrane-bounded organelle;extracellular organelle;extracellular region part;extracellular vesicular exosome;intracellular membrane-bounded organelle;intracellular organelle;intracellular organelle part;intracellular part;macromolecular complex;membrane;membrane-bounded organelle;membrane-boun…	biological regulation;cell differentiation;cellular component organization;cellular metabolic process;cellular nitrogen compound metabolic process;cellular process;chromatin modification;chromatin organization;chromosome organization;developmental process;macromolecule metabolic process;metabolic process;mRNA metabolic process;mRNA processing;nitrogen compound metabolic process;nucleobase-contain…	cell part;cytosol;extracellular organelle;intracellular membrane-bounded organelle;intracellular organelle;macromolecular complex;membrane;nucleoplasm;nucleus;organelle;protein complex;ribonucleoprotein complex;spliceosomal complex;vesicle	Spliceosome	RRM_1	AAGCACA,MIR-218;AGTCTTA,MIR-499;ATACCTC,MIR-202;BAELDE_DIABETIC_NEPHROPATHY_DN;BENPORATH_SOX2_TARGETS;BIOPOLYMER_METABOLIC_PROCESS;BLALOCK_ALZHEIMERS_DISEASE_DN;BORCZUK_MALIGNANT_MESOTHELIOMA_UP;CAGCTTT,MIR-320;CAIRO_HEPATOBLASTOMA_CLASSES_UP;CASORELLI_ACUTE_PROMYELOCYTIC_LEUKEMIA_DN;chr14q11;CTTTGT_V$LEF1_Q2;DAIRKEE_CANCER_PRONE_RESPONSE_BPA_E2;DE_YY1_TARGETS_DN;DIAZ_CHRONIC_MEYLOGENOUS_LEUKEMIA…	3D-structure;Acetylation;Alternativesplicing;Coiledcoil;Completeproteome;Directproteinsequencing;Isopeptidebond;mRNAprocessing;mRNAsplicing;Nucleus;Phosphoprotein;Polymorphism;Referenceproteome;Ribonucleoprotein;RNA-binding;Spliceosome;Ublconjugation	C complex spliceosome;LARC complex (LCR-associated remodeling complex);Toposome	14-3-3 domain binding motif;Calmodulin-dependent protein kinase II alpha substrate motif;Calmodulin-dependent protein kinase II substrate motif;Calmodulin-dependent protein kinase IV substrate motif;PKA kinase substrate motif;PKC kinase substrate motif	+	CST;HTP	0.999534	0.00468083	70.256	64.221	69.598	-0.49484	125	33.4128	P07910;P07910-2;P07910-4;P07910-3	138;125;125;58	P07910;P07910-2;P07910-3
0.0421551	-0.312637	0.526719	0.0532885	NaN	NaN	0.0960736	-0.0188954	0.235329	1.56781	0.772893	0.212205	0.442481	0.639277	0.0357731	-0.0610506	0.547966	1.04109	0.719604	NaN	NaN	0.543204	0.547966	S	2	___1	3'-UTR-mediated mRNA stabilization;ATP-dependent chromatin remodeling;biological regulation;cell differentiation;cellular component organization;cellular component organization at cellular level;cellular component organization or biogenesis;cellular component organization or biogenesis at cellular level;cellular developmental process;cellular macromolecule metabolic process;cellular metabolic pro…	binding;chromatin binding;chromatin DNA binding;core promoter proximal region DNA binding;core promoter proximal region sequence-specific DNA binding;DNA binding;enhancer binding;enhancer sequence-specific DNA binding;identical protein binding;mRNA 3'-UTR binding;mRNA binding;nucleic acid binding;nucleosomal DNA binding;nucleosome binding;nucleotide binding;poly(U) RNA binding;poly-pyrimidine tra…	catalytic step 2 spliceosome;cell part;chromatin;chromosomal part;cytoplasmic part;cytosol;extracellular membrane-bounded organelle;extracellular organelle;extracellular region part;extracellular vesicular exosome;intracellular membrane-bounded organelle;intracellular organelle;intracellular organelle part;intracellular part;macromolecular complex;membrane;membrane-bounded organelle;membrane-boun…	biological regulation;cell differentiation;cellular component organization;cellular metabolic process;cellular nitrogen compound metabolic process;cellular process;chromatin modification;chromatin organization;chromosome organization;developmental process;macromolecule metabolic process;metabolic process;mRNA metabolic process;mRNA processing;nitrogen compound metabolic process;nucleobase-contain…	cell part;cytosol;extracellular organelle;intracellular membrane-bounded organelle;intracellular organelle;macromolecular complex;membrane;nucleoplasm;nucleus;organelle;protein complex;ribonucleoprotein complex;spliceosomal complex;vesicle	Spliceosome	RRM_1	AAGCACA,MIR-218;AGTCTTA,MIR-499;ATACCTC,MIR-202;BAELDE_DIABETIC_NEPHROPATHY_DN;BENPORATH_SOX2_TARGETS;BIOPOLYMER_METABOLIC_PROCESS;BLALOCK_ALZHEIMERS_DISEASE_DN;BORCZUK_MALIGNANT_MESOTHELIOMA_UP;CAGCTTT,MIR-320;CAIRO_HEPATOBLASTOMA_CLASSES_UP;CASORELLI_ACUTE_PROMYELOCYTIC_LEUKEMIA_DN;chr14q11;CTTTGT_V$LEF1_Q2;DAIRKEE_CANCER_PRONE_RESPONSE_BPA_E2;DE_YY1_TARGETS_DN;DIAZ_CHRONIC_MEYLOGENOUS_LEUKEMIA…	3D-structure;Acetylation;Alternativesplicing;Coiledcoil;Completeproteome;Directproteinsequencing;Isopeptidebond;mRNAprocessing;mRNAsplicing;Nucleus;Phosphoprotein;Polymorphism;Referenceproteome;Ribonucleoprotein;RNA-binding;Spliceosome;Ublconjugation	C complex spliceosome;LARC complex (LCR-associated remodeling complex);Toposome	BARD1 BRCT domain binding motif;Casein kinase II substrate motif;G protein-coupled receptor kinase 1 substrate motif;PKA kinase substrate motif	+	CST;HTP	1	7.88401e-216	346.23	322.7	346.23	-0.18285	220	206.419	P07910;P07910-2;P07910-4;P07910-3	233;220;177;153	P07910;P07910-2;P07910-3
-0.715269	-0.280985	0.0546754	-0.137226	-0.918597	NaN	-1.3951	-1.19923	-0.727795	-0.796595	-1.25265	-0.652533	-1.00487	-0.49867	0.385415	-0.483965	-0.44681	-0.85127	-1.11542	0.266064	NaN	0.896426	-0.465388	S	2	___1	activation of immune response;activation of innate immune response;amine transport;anatomical structure development;antigen receptor-mediated signaling pathway;axon guidance;B cell homeostasis;B cell receptor signaling pathway;biological regulation;blood coagulation;cell activation;cell communication;cell development;cell differentiation;cell migration;cell motility;cell surface receptor linked s…	adenyl nucleotide binding;adenyl ribonucleotide binding;ATP binding;binding;catalytic activity;enzyme binding;glycolipid binding;glycosphingolipid binding;ion channel binding;kinase activity;lipid binding;molecular transducer activity;non-membrane spanning protein tyrosine kinase activity;nucleotide binding;phosphotransferase activity, alcohol group as acceptor;protein binding;protein kinase acti…	alpha2-beta1 integrin complex;cell part;cytoplasm;cytoplasmic part;cytoskeletal part;cytosol;extracellular membrane-bounded organelle;extracellular organelle;extracellular region part;extracellular vesicular exosome;extrinsic to internal side of plasma membrane;extrinsic to membrane;extrinsic to plasma membrane;Golgi apparatus;integrin complex;intracellular membrane-bounded organelle;intracellula…	amine transport;anatomical structure development;biological regulation;cell activation;cell communication;cell development;cell differentiation;cell motility;cellular component movement;cellular metabolic process;cellular process;coagulation;developmental process;establishment of localization;exocytosis;homeostatic process;hormone transport;immune system process;locomotion;macromolecule metabolic…	cell part;cytoplasm;cytosol;extracellular organelle;Golgi apparatus;intracellular membrane-bounded organelle;intracellular organelle;lysosome;macromolecular complex;membrane;nucleus;organelle;plasma membrane;protein complex;receptor complex;vacuole;vesicle	B cell receptor signaling pathway;Chemokine signaling pathway;Epithelial cell signaling in Helicobacter pylori infection;Fc epsilon RI signaling pathway;Fc gamma R-mediated phagocytosis;Long-term depression	Pkinase_Tyr;SH2;SH3_1	AMUNDSON_RESPONSE_TO_ARSENITE;ANATOMICAL_STRUCTURE_DEVELOPMENT;BARRIER_CANCER_RELAPSE_TUMOR_SAMPLE_UP;BASSO_CD40_SIGNALING_UP;BILD_HRAS_ONCOGENIC_SIGNATURE;BIOCARTA_BCR_PATHWAY;BIOCARTA_EPHA4_PATHWAY;BIOCARTA_FCER1_PATHWAY;BIOCARTA_PTDINS_PATHWAY;BIOPOLYMER_METABOLIC_PROCESS;BIOPOLYMER_MODIFICATION;BOCHKIS_FOXA2_TARGETS;BROWNE_HCMV_INFECTION_16HR_UP;BROWNE_HCMV_INFECTION_18HR_UP;BROWNE_HCMV_INFEC…	3D-structure;Adaptiveimmunity;Alternativesplicing;ATP-binding;Cellmembrane;Completeproteome;Cytoplasm;Golgiapparatus;Host-virusinteraction;Immunity;Inflammatoryresponse;Innateimmunity;Kinase;Lipoprotein;Membrane;Myristate;Nucleotide-binding;Nucleus;Palmitate;Phosphoprotein;Polymorphism;Proto-oncogene;Referenceproteome;SH2domain;SH3domain;Transferase;Tyrosine-proteinkinase;Ublconjugation	CD20-LCK-LYN-FYN-p75/80 complex, (Raji human B cell line);FGFR2-c-Cbl-Lyn-Fyn complex;p21(ras)GAP-Fyn-Lyn-Yes complex, thrombin stimulated;PLC-gamma-2-Lyn-FcR-gamma complex;PLC-gamma-2-SLP-76-Lyn-Grb2 complex	Casein kinase I substrate motif;PKA kinase substrate motif	+	CST;HTP	1	1.02849e-30	166.77	140.66	97.095	-0.04545	13	97.0952	P07948;P07948-2	13;13	P07948;P07948-2
-1.41134	-1.63423	-2.36442	-1.21894	-1.94395	-3.57047	-1.65062	-0.875675	-1.30785	-2.09499	-1.38072	-1.9923	-1.9424	-1.81112	0.199658	0.535665	0.326383	0.269426	-0.161784	-0.04835	1.62807	-0.160498	0.269426	S	3	___1	anatomical structure development;axon guidance;biological regulation;cellular macromolecule metabolic process;cellular metabolic process;cellular process;cellular protein metabolic process;cellular response to chemical stimulus;cellular response to cytokine stimulus;cellular response to heat;cellular response to interleukin-4;cellular response to organic substance;cellular response to stimulus;ce…	adenyl nucleotide binding;adenyl ribonucleotide binding;antigen binding;ATP binding;binding;double-stranded RNA binding;enzyme binding;enzyme regulator activity;kinase binding;MHC class II protein complex binding;MHC protein complex binding;nitric-oxide synthase regulator activity;nucleic acid binding;nucleotide binding;protein binding;protein domain specific binding;purine nucleotide binding;pur…	cell part;cytoplasm;cytoplasmic membrane-bounded vesicle;cytoplasmic part;cytoplasmic vesicle;cytosol;extracellular membrane-bounded organelle;extracellular organelle;extracellular region part;extracellular vesicular exosome;intracellular membrane-bounded organelle;intracellular organelle;intracellular organelle part;intracellular part;melanosome;membrane;membrane-bounded organelle;membrane-bound…	anatomical structure development;biological regulation;cellular metabolic process;cellular process;developmental process;immune system process;locomotion;macromolecule metabolic process;metabolic process;primary metabolic process;protein folding;protein metabolic process;response to abiotic stimulus;response to chemical stimulus;response to external stimulus;response to heat;response to stimulus;…	cell part;cytoplasm;cytoplasmic membrane-bounded vesicle;cytosol;extracellular organelle;intracellular membrane-bounded organelle;intracellular organelle;membrane;mitochondrion;nucleoplasm;organelle;vesicle	Antigen processing and presentation;NOD-like receptor signaling pathway;Pathways in cancer;Plant-pathogen interaction;Progesterone-mediated oocyte maturation;Prostate cancer;Protein processing in endoplasmic reticulum	HATPase_c;HSP90	ACEVEDO_LIVER_CANCER_UP;ACEVEDO_LIVER_TUMOR_VS_NORMAL_ADJACENT_TISSUE_UP;ATCMNTCCGY_UNKNOWN;BENPORATH_MYC_TARGETS_WITH_EBOX;BENPORATH_SOX2_TARGETS;BIOSYNTHETIC_PROCESS;BLALOCK_ALZHEIMERS_DISEASE_DN;BLALOCK_ALZHEIMERS_DISEASE_INCIPIENT_DN;BORCZUK_MALIGNANT_MESOTHELIOMA_UP;BUYTAERT_PHOTODYNAMIC_THERAPY_STRESS_UP;BYSTRYKH_HEMATOPOIESIS_STEM_CELL_SCP2_QTL_TRANS;CACGTG_V$MYC_Q2;CAGGTG_V$E12_Q6;CAIRO_H…	3D-structure;Acetylation;ATP-binding;Chaperone;Coiledcoil;Completeproteome;Cytoplasm;Directproteinsequencing;Glycoprotein;Nucleotide-binding;Phosphoprotein;Polymorphism;Referenceproteome;S-nitrosylation;Stressresponse;Ublconjugation	CDC37-HSP90AA1-HSP90AB1-MAP3K11 complex;HSP90-CDC37-LRRK2 complex;IKBKB-CDC37-KIAA1967-HSP90AB1-HSP90AA1 complex;Kinase maturation complex 1;Kinase maturation complex 2;LRRK2-CHIP-HSP90 complex;P2X7 receptor signalling complex;RNA-induced silencing complex, RISC;TNF-alpha/NF-kappa B signaling complex 10;TNF-alpha/NF-kappa B signaling complex 6;TNF-alpha/NF-kappa B signaling complex 7;TNF-alpha/NF…	BARD1 BRCT domain binding motif;Casein kinase I substrate motif;Casein kinase II substrate motif	+	CST;HTP;LTP	1	2.99727e-103	250.27	229.32	96.708	0.040871	255	96.7085	P08238;Q58FF8	255;177	P08238;Q58FF8
NaN	2.40669	2.7601	0.930077	3.07316	NaN	1.21269	0.842257	1.73126	2.78564	2.55481	2.95831	1.69454	2.62785	0.370566	NaN	-0.675432	0.0255423	1.62473	-0.114851	NaN	1.41516	0.0255423	S	2	___1	acetyl-CoA biosynthetic process;acetyl-CoA biosynthetic process from pyruvate;acetyl-CoA catabolic process;acetyl-CoA metabolic process;alcohol catabolic process;alcohol metabolic process;biological regulation;biosynthetic process;carbohydrate catabolic process;carbohydrate metabolic process;carboxylic acid metabolic process;catabolic process;cellular biosynthetic process;cellular carbohydrate ca…	catalytic activity;oxidoreductase activity;oxidoreductase activity, acting on the aldehyde or oxo group of donors;oxidoreductase activity, acting on the aldehyde or oxo group of donors, disulfide as acceptor;pyruvate dehydrogenase (acetyl-transferring) activity;pyruvate dehydrogenase activity	cell part;cytoplasmic part;intracellular membrane-bounded organelle;intracellular organelle;intracellular organelle lumen;intracellular organelle part;intracellular part;macromolecular complex;membrane-bounded organelle;membrane-enclosed lumen;mitochondrial matrix;mitochondrial part;mitochondrion;nucleus;organelle;organelle lumen;organelle part;protein complex;pyruvate dehydrogenase complex	alcohol metabolic process;biological regulation;biosynthetic process;carbohydrate metabolic process;catabolic process;cellular ketone metabolic process;cellular metabolic process;cellular process;cofactor metabolic process;generation of precursor metabolites and energy;metabolic process;organic acid metabolic process;primary metabolic process;small molecule metabolic process	cell part;intracellular membrane-bounded organelle;intracellular organelle;macromolecular complex;mitochondrion;nucleus;organelle;protein complex;pyruvate dehydrogenase complex	Butanoate metabolism;Citrate cycle (TCA cycle);Glycolysis / Gluconeogenesis;Pyruvate metabolism;Valine, leucine and isoleucine biosynthesis	E1_dh	BCAT_GDS748_DN;BENPORATH_MYC_TARGETS_WITH_EBOX;BLALOCK_ALZHEIMERS_DISEASE_DN;BLALOCK_ALZHEIMERS_DISEASE_INCIPIENT_DN;chrxp22;COLDREN_GEFITINIB_RESISTANCE_UP;CTTTAAR_UNKNOWN;CYTOPLASM;CYTOPLASMIC_PART;DANG_BOUND_BY_MYC;DE_YY1_TARGETS_DN;DIAZ_CHRONIC_MEYLOGENOUS_LEUKEMIA_UP;DODD_NASOPHARYNGEAL_CARCINOMA_DN;FERNANDEZ_BOUND_BY_MYC;GERHOLD_ADIPOGENESIS_UP;GRAESSMANN_APOPTOSIS_BY_DOXORUBICIN_DN;GRAESSM…	3D-structure;Acetylation;Alternativesplicing;Carbohydratemetabolism;Completeproteome;Directproteinsequencing;Diseasemutation;Glucosemetabolism;Leighsyndrome;Mitochondrion;Oxidoreductase;Phosphoprotein;Polymorphism;Pyruvate;Referenceproteome;Thiaminepyrophosphate;Transitpeptide;Tricarboxylicacidcycle	Pyruvate dehydrogenase complex	Casein kinase II substrate motif;G protein-coupled receptor kinase 1 substrate motif	+	CST;HTP;LTP	1	2.28468e-08	130.1	120.09	107.65	-0.52717	232	64.8027	P08559;P08559-4;P08559-3;P08559-2	232;270;201;239	P08559;P08559-2
-0.189772	0.783022	0.459293	-0.0690388	0.64563	NaN	0.511649	-0.178545	0.492096	1.28233	0.477917	1.09175	0.391744	1.50873	0.0869759	0.0112266	-0.290926	0.823035	0.546956	0.446115	NaN	0.997084	0.496535	S	2	___1	acetyl-CoA biosynthetic process;acetyl-CoA biosynthetic process from pyruvate;acetyl-CoA catabolic process;acetyl-CoA metabolic process;alcohol catabolic process;alcohol metabolic process;biological regulation;biosynthetic process;carbohydrate catabolic process;carbohydrate metabolic process;carboxylic acid metabolic process;catabolic process;cellular biosynthetic process;cellular carbohydrate ca…	catalytic activity;oxidoreductase activity;oxidoreductase activity, acting on the aldehyde or oxo group of donors;oxidoreductase activity, acting on the aldehyde or oxo group of donors, disulfide as acceptor;pyruvate dehydrogenase (acetyl-transferring) activity;pyruvate dehydrogenase activity	cell part;cytoplasmic part;intracellular membrane-bounded organelle;intracellular organelle;intracellular organelle lumen;intracellular organelle part;intracellular part;macromolecular complex;membrane-bounded organelle;membrane-enclosed lumen;mitochondrial matrix;mitochondrial part;mitochondrion;nucleus;organelle;organelle lumen;organelle part;protein complex;pyruvate dehydrogenase complex	alcohol metabolic process;biological regulation;biosynthetic process;carbohydrate metabolic process;catabolic process;cellular ketone metabolic process;cellular metabolic process;cellular process;cofactor metabolic process;generation of precursor metabolites and energy;metabolic process;organic acid metabolic process;primary metabolic process;small molecule metabolic process	cell part;intracellular membrane-bounded organelle;intracellular organelle;macromolecular complex;mitochondrion;nucleus;organelle;protein complex;pyruvate dehydrogenase complex	Butanoate metabolism;Citrate cycle (TCA cycle);Glycolysis / Gluconeogenesis;Pyruvate metabolism;Valine, leucine and isoleucine biosynthesis	E1_dh	ACEVEDO_METHYLATED_IN_LIVER_CANCER_DN;BCAT_GDS748_DN;BENPORATH_MYC_TARGETS_WITH_EBOX;BLALOCK_ALZHEIMERS_DISEASE_DN;BLALOCK_ALZHEIMERS_DISEASE_INCIPIENT_DN;CAGCTG_V$AP4_Q5;CAGGTA_V$AREB6_01;chr4q22;chrxp22;COLDREN_GEFITINIB_RESISTANCE_UP;CTGCAGY_UNKNOWN;CTTTAAR_UNKNOWN;CYTOPLASM;CYTOPLASMIC_PART;DANG_BOUND_BY_MYC;DE_YY1_TARGETS_DN;DIAZ_CHRONIC_MEYLOGENOUS_LEUKEMIA_UP;DODD_NASOPHARYNGEAL_CARCINOMA_…	3D-structure;Acetylation;Alternativesplicing;Carbohydratemetabolism;Completeproteome;Directproteinsequencing;Diseasemutation;Glucosemetabolism;Leighsyndrome;Mitochondrion;Oxidoreductase;Phosphoprotein;Polymorphism;Pyruvate;Referenceproteome;Thiaminepyrophosphate;Transitpeptide;Tricarboxylicacidcycle	Pyruvate dehydrogenase complex	Casein kinase II substrate motif;G protein-coupled receptor kinase 1 substrate motif;Pyruvate dehydrogenase kinase substrate motif	+	CST;HTP;LTP	0.998522	9.94876e-14	112.74	108.95	110.74	-0.6263	293	28.2861	P08559;P08559-4;P08559-3;P29803;P08559-2	293;331;262;291;300	P08559;P08559-2
1.16558	0.430897	2.64948	1.41458	-0.703521	1.5169	0.240767	-1.33715	0.422621	0.494556	-0.0019633	0.615313	1.23014	0.665069	0.259984	-2.50273	-0.00827539	-2.15492	-1.41654	1.31883	-0.286756	0.424302	-0.286756	S	2	___1	activation of immune response;anatomical structure development;antigen receptor-mediated signaling pathway;axon guidance;B cell activation;B cell proliferation;B cell receptor signaling pathway;biological regulation;biosynthetic process;bone marrow development;calcium ion homeostasis;calcium ion transport;calcium ion transport into cytosol;cation homeostasis;cation transport;cell activation;cell …	binding;catalytic activity;enzyme binding;hydrolase activity;hydrolase activity, acting on ester bonds;kinase binding;molecular transducer activity;phosphatase activity;phosphoprotein phosphatase activity;phosphoric ester hydrolase activity;protein binding;protein kinase binding;protein tyrosine phosphatase activity;receptor activity;signal transducer activity;signaling receptor activity;transmem…	adherens junction;anchoring junction;cell junction;cell part;cell surface;cell-substrate adherens junction;cell-substrate junction;external side of plasma membrane;extracellular membrane-bounded organelle;extracellular organelle;extracellular region part;extracellular vesicular exosome;focal adhesion;integral to membrane;integral to plasma membrane;intrinsic to membrane;intrinsic to plasma membra…	anatomical structure development;biological regulation;biosynthetic process;cell activation;cell development;cell differentiation;cell proliferation;cellular homeostasis;cellular ion homeostasis;cellular metabolic process;cellular process;developmental process;establishment of localization;homeostatic process;immune system process;ion transport;locomotion;macromolecule metabolic process;macromole…	cell part;cell surface;extracellular organelle;membrane;organelle;plasma membrane;vesicle	Cell adhesion molecules (CAMs);Fc gamma R-mediated phagocytosis;Primary immunodeficiency;T cell receptor signaling pathway	CD45;fn3;PTP_N;Y_phosphatase	ACOSTA_PROLIFERATION_INDEPENDENT_MYC_TARGETS_DN;ACTIVATION_OF_IMMUNE_RESPONSE;ADAPTIVE_IMMUNE_RESPONSE;ADAPTIVE_IMMUNE_RESPONSE_GO_0002460;ADHERENS_JUNCTION;AMUNDSON_POOR_SURVIVAL_AFTER_GAMMA_RADIATION_2G;AMUNDSON_POOR_SURVIVAL_AFTER_GAMMA_RADIATION_8G;ANATOMICAL_STRUCTURE_DEVELOPMENT;APOPTOSIS_GO;B_CELL_ACTIVATION;BASOLATERAL_PLASMA_MEMBRANE;BIOCARTA_BLYMPHOCYTE_PATHWAY;BIOCARTA_CSK_PATHWAY;BIOC…	3D-structure;Alternativesplicing;Completeproteome;Diseasemutation;Glycoprotein;Hydrolase;Membrane;Phosphoprotein;Polymorphism;Proteinphosphatase;Referenceproteome;Repeat;SCID;Signal;Transmembrane;Transmembranehelix		G protein-coupled receptor kinase 1 substrate motif;PKA kinase substrate motif;PKC kinase substrate motif	+	CST;HTP	1	5.38172e-39	183.31	173.74	183.31	-0.44433	973	137.956	P08575;P08575-2	973;812	P08575
0.283594	0.0260273	0.0130772	-0.113605	0.340164	0.533508	-0.0952748	0.0962271	-0.476389	0.37662	0.499326	0.495703	0.175926	0.408117	0.63001	-0.187367	-0.502416	0.363543	0.61293	0.155539	-0.357582	0.503392	0.155539	S	3	___1	biological regulation;cellular macromolecule metabolic process;cellular metabolic process;cellular nitrogen compound metabolic process;cellular process;gene expression;macromolecule metabolic process;metabolic process;mRNA metabolic process;mRNA processing;nitrogen compound metabolic process;nuclear mRNA splicing, via spliceosome;nucleic acid metabolic process;nucleobase-containing compound metab…	binding;nucleic acid binding;nucleotide binding;RNA binding	cell part;intracellular membrane-bounded organelle;intracellular organelle;intracellular organelle part;intracellular part;macromolecular complex;membrane-bounded organelle;nuclear body;nuclear part;nuclear speck;nucleoplasm;nucleoplasm part;nucleus;organelle;organelle part;ribonucleoprotein complex;small nuclear ribonucleoprotein complex;spliceosomal complex;U1 snRNP	biological regulation;cellular metabolic process;cellular nitrogen compound metabolic process;cellular process;macromolecule metabolic process;metabolic process;mRNA metabolic process;mRNA processing;nitrogen compound metabolic process;nucleobase-containing compound metabolic process;primary metabolic process;RNA metabolic process;RNA processing;RNA splicing	cell part;intracellular membrane-bounded organelle;intracellular organelle;macromolecular complex;nucleoplasm;nucleus;organelle;ribonucleoprotein complex;small nuclear ribonucleoprotein complex;spliceosomal complex	Spliceosome	RRM_1;U1snRNP70_N	AGCGCAG,MIR-191;AGUIRRE_PANCREATIC_CANCER_COPY_NUMBER_UP;ATCMNTCCGY_UNKNOWN;ATGTACA,MIR-493;BENPORATH_NANOG_TARGETS;BIOPOLYMER_METABOLIC_PROCESS;BLALOCK_ALZHEIMERS_DISEASE_UP;BURTON_ADIPOGENESIS_PEAK_AT_24HR;CASORELLI_ACUTE_PROMYELOCYTIC_LEUKEMIA_DN;CHANG_CORE_SERUM_RESPONSE_DN;CHNG_MULTIPLE_MYELOMA_HYPERPLOID_UP;chr19q13;CUI_TCF21_TARGETS_2_UP;DAIRKEE_TERT_TARGETS_UP;DANG_REGULATED_BY_MYC_UP;FEV…	3D-structure;Acetylation;Alternativesplicing;Completeproteome;Directproteinsequencing;mRNAprocessing;Nucleus;Phosphoprotein;Referenceproteome;Ribonucleoprotein;RNA-binding	Spliceosome;SRm160/300 complex	DNA dependent Protein kinase substrate motif;ERK1,2 kinase substrate motif;GSK-3, ERK1, ERK2, CDK5 substrate motif;WW domain binding motif	+	CST;HTP;LTP	1	1.05073e-10	117.18	109.81	117.18	0.057477	226	87.6256	P08621;P08621-4	226;130	P08621
NaN	2.11129	1.55376	2.3822	3.32029	6.12586	1.98642	NaN	NaN	2.65442	1.28677	1.70559	3.41512	2.13742	0.279749	NaN	NaN	1.10066	-1.09543	-1.61471	-2.71074	0.151	-1.09543	S	2	___1	actin filament-based movement;actin filament-based process;actin-mediated cell contraction;actin-myosin filament sliding;anatomical structure development;apoptosis;astrocyte development;astrocyte differentiation;Bergmann glial cell differentiation;biological regulation;cell death;cell development;cell differentiation;cellular component disassembly;cellular component disassembly at cellular level;…	binding;double-stranded RNA binding;glycoprotein binding;identical protein binding;nucleic acid binding;protein binding;protein C-terminus binding;RNA binding;scaffold protein binding;structural constituent of cytoskeleton;structural constituent of eye lens;structural molecule activity	adherens junction;anchoring junction;cell junction;cell leading edge;cell part;cell projection;cell-substrate adherens junction;cell-substrate junction;cytoplasm;cytoplasmic part;cytoskeletal part;cytoskeleton;cytosol;extracellular membrane-bounded organelle;extracellular organelle;extracellular region part;extracellular vesicular exosome;focal adhesion;intermediate filament;intermediate filament…	anatomical structure development;biological regulation;cell death;cell development;cell differentiation;cellular component disassembly;cellular component movement;cellular component organization;cellular process;cytoskeleton organization;death;developmental process;organelle organization;response to stimulus;signal transduction;viral reproduction	cell leading edge;cell part;cell projection;cytoplasm;cytoskeleton;cytosol;extracellular organelle;intracellular membrane-bounded organelle;intracellular non-membrane-bounded organelle;intracellular organelle;macromolecular complex;membrane;microbody;neuron projection;organelle;peroxisome;plasma membrane;protein complex;vesicle		Filament;Filament_head	AACTTT_UNKNOWN;ACEVEDO_LIVER_CANCER_UP;APRELIKOVA_BRCA1_TARGETS;BAELDE_DIABETIC_NEPHROPATHY_DN;BENPORATH_NANOG_TARGETS;BENPORATH_SOX2_TARGETS;BILANGES_RAPAMYCIN_SENSITIVE_VIA_TSC1_AND_TSC2;BLUM_RESPONSE_TO_SALIRASIB_UP;BRUECKNER_TARGETS_OF_MIRLET7A3_DN;CALVET_IRINOTECAN_SENSITIVE_VS_REVERTED_UP;CHARAFE_BREAST_CANCER_LUMINAL_VS_MESENCHYMAL_DN;CHAUHAN_RESPONSE_TO_METHOXYESTRADIOL_DN;CHEN_METABOLIC_…	3D-structure;Acetylation;Cataract;Coiledcoil;Completeproteome;Cytoplasm;Directproteinsequencing;Diseasemutation;Glycoprotein;Host-virusinteraction;Intermediatefilament;Phosphoprotein;Referenceproteome;S-nitrosylation		14-3-3 domain binding motif;Calmodulin-dependent protein kinase II substrate motif;PKA kinase substrate motif;PKC kinase substrate motif	+	CST;HTP;LTP	0.971856	0.00020826	89.43	58.541	74.537	0.0093818	72	15.3822	P08670	72	P08670
3.07884	NaN	4.66655	NaN	1.6665	6.12586	4.15014	2.70657	3.37869	2.91363	0.0849567	2.01942	3.50493	2.52359	0.0852965	-0.37227	NaN	-1.75292	NaN	0.352928	-2.62094	-1.62655	-1.62655	S	2	___1	actin filament-based movement;actin filament-based process;actin-mediated cell contraction;actin-myosin filament sliding;anatomical structure development;apoptosis;astrocyte development;astrocyte differentiation;Bergmann glial cell differentiation;biological regulation;cell death;cell development;cell differentiation;cellular component disassembly;cellular component disassembly at cellular level;…	binding;double-stranded RNA binding;glycoprotein binding;identical protein binding;nucleic acid binding;protein binding;protein C-terminus binding;RNA binding;scaffold protein binding;structural constituent of cytoskeleton;structural constituent of eye lens;structural molecule activity	adherens junction;anchoring junction;cell junction;cell leading edge;cell part;cell projection;cell-substrate adherens junction;cell-substrate junction;cytoplasm;cytoplasmic part;cytoskeletal part;cytoskeleton;cytosol;extracellular membrane-bounded organelle;extracellular organelle;extracellular region part;extracellular vesicular exosome;focal adhesion;intermediate filament;intermediate filament…	anatomical structure development;biological regulation;cell death;cell development;cell differentiation;cellular component disassembly;cellular component movement;cellular component organization;cellular process;cytoskeleton organization;death;developmental process;organelle organization;response to stimulus;signal transduction;viral reproduction	cell leading edge;cell part;cell projection;cytoplasm;cytoskeleton;cytosol;extracellular organelle;intracellular membrane-bounded organelle;intracellular non-membrane-bounded organelle;intracellular organelle;macromolecular complex;membrane;microbody;neuron projection;organelle;peroxisome;plasma membrane;protein complex;vesicle		Filament;Filament_head	AACTTT_UNKNOWN;ACEVEDO_LIVER_CANCER_UP;APRELIKOVA_BRCA1_TARGETS;BAELDE_DIABETIC_NEPHROPATHY_DN;BENPORATH_NANOG_TARGETS;BENPORATH_SOX2_TARGETS;BILANGES_RAPAMYCIN_SENSITIVE_VIA_TSC1_AND_TSC2;BLUM_RESPONSE_TO_SALIRASIB_UP;BRUECKNER_TARGETS_OF_MIRLET7A3_DN;CALVET_IRINOTECAN_SENSITIVE_VS_REVERTED_UP;CHARAFE_BREAST_CANCER_LUMINAL_VS_MESENCHYMAL_DN;CHAUHAN_RESPONSE_TO_METHOXYESTRADIOL_DN;CHEN_METABOLIC_…	3D-structure;Acetylation;Cataract;Coiledcoil;Completeproteome;Cytoplasm;Directproteinsequencing;Diseasemutation;Glycoprotein;Host-virusinteraction;Intermediatefilament;Phosphoprotein;Referenceproteome;S-nitrosylation		AMP-activated protein kinase substrate motif;MDC1 BRCT domain binding motif;PKA kinase substrate motif;PKC kinase substrate motif;Plk1 PBD domain binding motif	+	CST;HTP;LTP	0.985102	2.61485e-05	103.91	66.729	81.676	0.61358	73	18.2035	P08670	73	P08670
0.919732	1.12291	2.67483	2.89579	1.2261	NaN	3.12003	0.682332	2.27033	2.8419	0.406893	2.00283	2.52142	1.67044	0.565475	-0.2374	1.14741	0.167075	-2.4889	0.776731	NaN	-1.4496	-0.0351625	S	2	___1	actin filament-based movement;actin filament-based process;actin-mediated cell contraction;actin-myosin filament sliding;anatomical structure development;apoptosis;astrocyte development;astrocyte differentiation;Bergmann glial cell differentiation;biological regulation;cell death;cell development;cell differentiation;cellular component disassembly;cellular component disassembly at cellular level;…	binding;double-stranded RNA binding;glycoprotein binding;identical protein binding;nucleic acid binding;protein binding;protein C-terminus binding;RNA binding;scaffold protein binding;structural constituent of cytoskeleton;structural constituent of eye lens;structural molecule activity	adherens junction;anchoring junction;cell junction;cell leading edge;cell part;cell projection;cell-substrate adherens junction;cell-substrate junction;cytoplasm;cytoplasmic part;cytoskeletal part;cytoskeleton;cytosol;extracellular membrane-bounded organelle;extracellular organelle;extracellular region part;extracellular vesicular exosome;focal adhesion;intermediate filament;intermediate filament…	anatomical structure development;biological regulation;cell death;cell development;cell differentiation;cellular component disassembly;cellular component movement;cellular component organization;cellular process;cytoskeleton organization;death;developmental process;organelle organization;response to stimulus;signal transduction;viral reproduction	cell leading edge;cell part;cell projection;cytoplasm;cytoskeleton;cytosol;extracellular organelle;intracellular membrane-bounded organelle;intracellular non-membrane-bounded organelle;intracellular organelle;macromolecular complex;membrane;microbody;neuron projection;organelle;peroxisome;plasma membrane;protein complex;vesicle		Filament;Filament_head	AACTTT_UNKNOWN;ACEVEDO_LIVER_CANCER_UP;APRELIKOVA_BRCA1_TARGETS;BAELDE_DIABETIC_NEPHROPATHY_DN;BENPORATH_NANOG_TARGETS;BENPORATH_SOX2_TARGETS;BILANGES_RAPAMYCIN_SENSITIVE_VIA_TSC1_AND_TSC2;BLUM_RESPONSE_TO_SALIRASIB_UP;BRUECKNER_TARGETS_OF_MIRLET7A3_DN;CALVET_IRINOTECAN_SENSITIVE_VS_REVERTED_UP;CHARAFE_BREAST_CANCER_LUMINAL_VS_MESENCHYMAL_DN;CHAUHAN_RESPONSE_TO_METHOXYESTRADIOL_DN;CHEN_METABOLIC_…	3D-structure;Acetylation;Cataract;Coiledcoil;Completeproteome;Cytoplasm;Directproteinsequencing;Diseasemutation;Glycoprotein;Host-virusinteraction;Intermediatefilament;Phosphoprotein;Referenceproteome;S-nitrosylation		14-3-3 domain binding motif;Calmodulin-dependent protein kinase II substrate motif;Casein kinase II substrate motif;G protein-coupled receptor kinase 1 substrate motif;Phosphorylase kinase substrate motif;PKA kinase substrate motif;PKC kinase substrate motif	+	CST;HTP;LTP	0.997757	1.48207e-06	88.768	71.413	73.279	-0.029117	39	27.0308	P08670	39	P08670
0.767846	-1.8774	NaN	1.18359	-0.917548	NaN	-0.0452248	-0.174633	-0.00530351	-1.83023	-0.283203	-0.206987	-1.59359	-1.50682	0.718306	-0.942478	1.87209	NaN	-1.46679	0.710561	NaN	-1.4616	-0.942478	S	3	___1	apoptosis;base-excision repair, DNA ligation;biological regulation;catabolic process;cell activation;cell chemotaxis;cell death;cell migration;cell motility;cell projection organization;cellular catabolic process;cellular component disassembly;cellular component disassembly at cellular level;cellular component disassembly involved in apoptosis;cellular component movement;cellular component organi…	binding;chemoattractant activity;chromatin binding;cytokine activity;damaged DNA binding;DNA bending activity;DNA binding;double-stranded DNA binding;nucleic acid binding;nucleic acid binding transcription factor activity;protein binding;RAGE receptor binding;receptor binding;repressing transcription factor binding;sequence-specific DNA binding transcription factor activity;single-stranded DNA bi…	cell part;cell surface;chromosome;condensed chromosome;extracellular region;extracellular region part;extracellular space;intracellular membrane-bounded organelle;intracellular non-membrane-bounded organelle;intracellular organelle;intracellular organelle part;intracellular part;membrane-bounded organelle;non-membrane-bounded organelle;nuclear part;nucleoplasm;nucleus;organelle;organelle part	biological regulation;catabolic process;cell activation;cell death;cell motility;cellular component disassembly;cellular component movement;cellular component organization;cellular metabolic process;cellular nitrogen compound metabolic process;cellular process;chromatin modification;chromatin organization;chromosome organization;death;DNA ligation;DNA metabolic process;DNA recombination;immune sy…	cell part;cell surface;chromosome;extracellular region;extracellular space;intracellular membrane-bounded organelle;intracellular non-membrane-bounded organelle;intracellular organelle;nucleoplasm;nucleus;organelle	Base excision repair	HMG_box;HMG_box_2	AACTTT_UNKNOWN;ACACTAC,MIR-142-3P;AFFAR_YY1_TARGETS_DN;AGCGCAG,MIR-191;AMBROSINI_FLAVOPIRIDOL_TREATMENT_TP53;ANTI_APOPTOSIS;APOPTOSIS_GO;BASE_EXCISION_REPAIR;BCAT_BILD_ET_AL_UP;BIOCARTA_DNAFRAGMENT_PATHWAY;BIOPOLYMER_METABOLIC_PROCESS;BLUM_RESPONSE_TO_SALIRASIB_DN;BYSTRYKH_HEMATOPOIESIS_STEM_CELL_QTL_TRANS;CATRRAGC_UNKNOWN;CATTGTYY_V$SOX9_B1;CELL_DEVELOPMENT;CELLULAR_COMPONENT_ASSEMBLY;chr13q12;C…	3D-structure;Acetylation;Chromosome;Completeproteome;Directproteinsequencing;DNA-binding;Isopeptidebond;Nucleus;Phosphoprotein;Polymorphism;Referenceproteome;Repeat;Ublconjugation	Casein kinase II-HMG1 complex;HMGB1-HMGB2-HSC70-ERP60-GAPDH complex	G protein-coupled receptor kinase 1 substrate motif;GSK3 kinase substrate motif	+	CST;HTP;LTP	0.999998	8.58051e-10	103.67	69.796	103.67	0.19116	35	56.5553	P09429	35	P09429
-0.042607	-0.111469	0.334854	-0.232764	0.375422	0.667286	0.445072	0.17276	-0.0825938	0.521024	0.3499	0.536353	0.993463	0.759871	0.00765106	0.215367	0.0288752	0.18617	0.582664	0.160931	0.326177	0.314799	0.215367	S	3	___1	alternative nuclear mRNA splicing, via spliceosome;cellular macromolecule metabolic process;cellular metabolic process;cellular nitrogen compound metabolic process;cellular process;establishment of localization;establishment of localization in cell;establishment of RNA localization;gene expression;intracellular transport;macromolecule metabolic process;metabolic process;mRNA metabolic process;mRN…	binding;DNA binding;nucleic acid binding;nucleotide binding;RNA binding;single-stranded DNA binding;single-stranded RNA binding;structure-specific DNA binding	catalytic step 2 spliceosome;cell part;cytoplasm;cytoskeleton;extracellular membrane-bounded organelle;extracellular organelle;extracellular region part;extracellular vesicular exosome;intermediate filament cytoskeleton;intracellular non-membrane-bounded organelle;intracellular organelle;intracellular organelle part;intracellular part;macromolecular complex;membrane;membrane-bounded organelle;mem…	cellular metabolic process;cellular nitrogen compound metabolic process;cellular process;establishment of localization;macromolecule metabolic process;metabolic process;mRNA metabolic process;mRNA processing;nitrogen compound metabolic process;nuclear transport;nucleobase-containing compound metabolic process;nucleobase-containing compound transport;nucleocytoplasmic transport;primary metabolic p…	cell part;cytoplasm;cytoskeleton;extracellular organelle;intracellular non-membrane-bounded organelle;intracellular organelle;macromolecular complex;membrane;nucleoplasm;organelle;ribonucleoprotein complex;spliceosomal complex;vesicle	Spliceosome	RRM_1	AAGCACA,MIR-218;AAGCCAT,MIR-135A,MIR-135B;AGUIRRE_PANCREATIC_CANCER_COPY_NUMBER_DN;BAELDE_DIABETIC_NEPHROPATHY_DN;BENPORATH_MYC_MAX_TARGETS;BENPORATH_MYC_TARGETS_WITH_EBOX;BENPORATH_NANOG_TARGETS;BENPORATH_SOX2_TARGETS;BILANGES_RAPAMYCIN_SENSITIVE_VIA_TSC1_AND_TSC2;BLALOCK_ALZHEIMERS_DISEASE_UP;BONCI_TARGETS_OF_MIR15A_AND_MIR16_1;BYSTRYKH_HEMATOPOIESIS_STEM_CELL_QTL_TRANS;CACGTG_V$MYC_Q2;CASORELL…	3D-structure;Acetylation;Alternativesplicing;Amyotrophiclateralsclerosis;Completeproteome;Cytoplasm;Directproteinsequencing;Diseasemutation;Host-virusinteraction;Isopeptidebond;Methylation;mRNAprocessing;mRNAsplicing;mRNAtransport;Neurodegeneration;Nucleus;Phosphoprotein;Polymorphism;Referenceproteome;Repeat;Ribonucleoprotein;RNA-binding;Spliceosome;Transport;Ublconjugation	C complex spliceosome;Nop56p-associated pre-rRNA complex	b-Adrenergic Receptor kinase substrate motif;Calmodulin-dependent protein kinase II substrate motif;Casein kinase II substrate motif;Chk1 kinase substrate motif;ERK1,2 kinase substrate motif;G protein-coupled receptor kinase 1 substrate motif;Growth associated histone HI kinase substrate motif;GSK-3, ERK1, ERK2, CDK5 substrate motif;MAPKAPK2 kinase substrate motif;PKA kinase substrate motif;PKC k…	+	CST;HTP;LTP	0.999965	1.57322e-34	169.49	169.49	143.64	-0.52428	6	44.5665	P09651-2;P09651;P09651-3	6;6;6	P09651-2
-0.0883403	0.243413	-0.265832	-0.469308	0.00928205	NaN	NaN	-0.661449	-0.00254347	0.564366	0.409152	0.422732	0.24515	0.418796	0.419546	-0.573109	-0.245956	0.830198	0.87846	0.41345	NaN	NaN	0.41345	S	3	___1	anatomical structure homeostasis;base-excision repair;biological regulation;biosynthetic process;cell differentiation;cell surface receptor linked signaling pathway;cellular biosynthetic process;cellular component organization;cellular component organization at cellular level;cellular component organization or biogenesis;cellular component organization or biogenesis at cellular level;cellular dev…	binding;catalytic activity;cation binding;coenzyme binding;cofactor binding;DNA binding;enzyme binding;identical protein binding;ion binding;kinase binding;metal ion binding;NAD binding;NAD+ ADP-ribosyltransferase activity;nucleic acid binding;nucleotide binding;protein binding;protein kinase binding;protein N-terminus binding;transcription factor binding;transferase activity;transferase activity…	cell part;envelope;intracellular membrane-bounded organelle;intracellular non-membrane-bounded organelle;intracellular organelle;intracellular organelle part;intracellular part;macromolecular complex;membrane;membrane-bounded organelle;non-membrane-bounded organelle;nuclear envelope;nuclear part;nucleolus;nucleoplasm;nucleoplasm part;nucleus;organelle;organelle envelope;organelle part;protein com…	biological regulation;biosynthetic process;cell differentiation;cellular component organization;cellular metabolic process;cellular nitrogen compound metabolic process;cellular process;chromosome organization;detection of stimulus;developmental process;DNA metabolic process;DNA repair;homeostatic process;macromolecule metabolic process;macromolecule modification;metabolic process;nitrogen compoun…	cell part;intracellular membrane-bounded organelle;intracellular non-membrane-bounded organelle;intracellular organelle;macromolecular complex;membrane;nuclear envelope;nucleolus;nucleoplasm;nucleus;organelle;protein complex;transcription factor complex	Base excision repair	BRCT;PADR1;PARP;PARP_reg;WGR;zf-PARP	ABDELMOHSEN_ELAVL4_TARGETS;ABRAMSON_INTERACT_WITH_AIRE;ACEVEDO_LIVER_CANCER_UP;ACEVEDO_LIVER_TUMOR_VS_NORMAL_ADJACENT_TISSUE_UP;ACOSTA_PROLIFERATION_INDEPENDENT_MYC_TARGETS_UP;ATGTTAA,MIR-302C;BAELDE_DIABETIC_NEPHROPATHY_DN;BENPORATH_ES_1;BENPORATH_MYC_TARGETS_WITH_EBOX;BENPORATH_PROLIFERATION;BIOCARTA_CASPASE_PATHWAY;BIOCARTA_CHEMICAL_PATHWAY;BIOCARTA_D4GDI_PATHWAY;BIOCARTA_FAS_PATHWAY;BIOCARTA_…	3D-structure;Acetylation;ADP-ribosylation;Completeproteome;Directproteinsequencing;DNA-binding;DNAdamage;DNArepair;Glycosyltransferase;Metal-binding;NAD;Nucleus;Phosphoprotein;Polymorphism;Referenceproteome;Repeat;Transcription;Transcriptionregulation;Transferase;Zinc;Zinc-finger	CAMK2-delta-MASH1 promoter-coactivator complex;CDK8-MED6-PARP1 complex;Condensin I-PARP-1-XRCC1 complex;CTCF-nucleophosmin-PARP-HIS-KPNA-LMNA-TOP complex;H2AX complex I;MASH1 promoter-coactivator complex;NCOA6-DNA-PK-Ku-PARP1 complex;Rap1 complex;RC complex during G2/M-phase of cell cycle;RC complex during S-phase of cell cycle;TLE1 corepressor complex (MASH1 promoter-corepressor complex);WRN-Ku7…	14-3-3 domain binding motif;Calmodulin-dependent protein kinase II substrate motif;Calmodulin-dependent protein kinase IV substrate motif;Casein kinase II substrate motif;Chk1 kinase substrate motif;G protein-coupled receptor kinase 1 substrate motif;GSK3 kinase substrate motif;PKA kinase substrate motif;PKC kinase substrate motif	+	CST;HTP;LTP	0.999336	1.0293e-11	142.85	130.18	99.569	-0.87932	782	34.409	P09874	782	P09874
2.71844	1.72823	4.43503	2.07252	0.966546	3.6986	1.80538	2.92045	1.75513	1.65738	0.520128	1.96688	3.23139	1.5714	0.294066	0.202004	0.0269005	-2.77765	-1.55239	1.00033	-0.46721	-0.233978	-0.233978	S	3	___1	cellular component assembly;cellular component assembly at cellular level;cellular component organization;cellular component organization at cellular level;cellular component organization or biogenesis;cellular component organization or biogenesis at cellular level;cellular macromolecular complex assembly;cellular macromolecular complex subunit organization;cellular process;chromatin assembly;chr…	binding;chromatin binding;chromatin DNA binding;DNA binding;nucleic acid binding;structure-specific DNA binding	cell part;chromatin;chromosomal part;euchromatin;extracellular membrane-bounded organelle;extracellular organelle;extracellular region part;extracellular vesicular exosome;heterochromatin;intracellular membrane-bounded organelle;intracellular organelle;intracellular organelle part;intracellular part;macromolecular complex;membrane-bounded organelle;membrane-bounded vesicle;nuclear chromatin;nucle…	cellular component assembly;cellular component organization;cellular macromolecular complex assembly;cellular process;chromatin organization;chromosome organization;macromolecular complex assembly;organelle organization	cell part;extracellular organelle;intracellular membrane-bounded organelle;intracellular organelle;macromolecular complex;nucleosome;nucleus;organelle;vesicle		Linker_histone	BILANGES_SERUM_SENSITIVE_VIA_TSC2;BILD_HRAS_ONCOGENIC_SIGNATURE;CAGGTA_V$AREB6_01;chr6p21;chr6p22;DURCHDEWALD_SKIN_CARCINOGENESIS_UP;DUTERTRE_ESTRADIOL_RESPONSE_24HR_UP;ENK_UV_RESPONSE_KERATINOCYTE_UP;GATTGGY_V$NFY_Q6_01;GGGYGTGNY_UNKNOWN;GRADE_COLON_CANCER_UP;GRAESSMANN_APOPTOSIS_BY_DOXORUBICIN_DN;GSE12845_IGD_POS_BLOOD_VS_DARKZONE_GC_TONSIL_BCELL_UP;GSE12845_IGD_POS_BLOOD_VS_NAIVE_TONSIL_BCELL_…	3D-structure;Acetylation;Chromosome;Citrullination;Completeproteome;Directproteinsequencing;DNA-binding;Methylation;Nucleus;Phosphoprotein;Polymorphism;Referenceproteome	Nop56p-associated pre-rRNA complex	14-3-3 domain binding motif;Calmodulin-dependent protein kinase II substrate motif;Pim1 kinase substrate sequence;PKA kinase substrate motif;PKC epsilon kinase substrate motif;PKC kinase substrate motif	+	CST;HTP;LTP	1	1.80151e-38	186.98	166.15	90.453	-0.14404	36	72.2194	P10412;P16402	36;37	P10412;P16402
-2.89323	-1.32049	-1.5541	-2.13295	-1.16244	NaN	-2.1591	-2.42438	-1.59811	-0.405038	-0.862929	-0.941823	-1.17886	-0.759815	0.0499188	0.468854	-0.277612	1.14906	1.27002	0.220612	NaN	1.39928	0.808959	S	2	___1	activation of caspase activity;activation of immune response;activation of innate immune response;adaptive immune response;adaptive immune response based on somatic recombination of immune receptors built from immunoglobulin superfamily domains;B cell activation;B cell activation involved in immune response;B cell cytokine production;B cell mediated immunity;B cell proliferation;biological regula…	adenyl nucleotide binding;adenyl ribonucleotide binding;ATP binding;ATPase activity;binding;catalytic activity;chaperone binding;DNA binding;DNA replication origin binding;double-stranded RNA binding;enzyme binding;hydrolase activity;hydrolase activity, acting on acid anhydrides;hydrolase activity, acting on acid anhydrides, in phosphorus-containing anhydrides;lipopolysaccharide binding;nucleic a…	cell part;cell surface;coated pit;coated vesicle;cytoplasm;cytoplasmic membrane-bounded vesicle;cytoplasmic part;cytoplasmic vesicle;cytosol;early endosome;endosome;extracellular membrane-bounded organelle;extracellular organelle;extracellular region part;extracellular space;extracellular vesicular exosome;intracellular membrane-bounded organelle;intracellular organelle;intracellular organelle lu…	biological regulation;cell activation;cell proliferation;cellular component assembly;cellular component organization;cellular macromolecular complex assembly;cellular metabolic process;cellular nitrogen compound metabolic process;cellular process;cytokine production;DNA metabolic process;DNA recombination;immune system process;macromolecular complex assembly;macromolecule metabolic process;metabo…	cell part;cell surface;cytoplasm;cytoplasmic membrane-bounded vesicle;cytosol;endosome;extracellular organelle;extracellular space;intracellular membrane-bounded organelle;intracellular organelle;macromolecular complex;membrane;mitochondrion;organelle;plasma membrane;protein complex;receptor complex;vesicle	ko05152;RNA degradation;Type I diabetes mellitus	Cpn60_TCP1	ACAACCT,MIR-453;ACATTCC,MIR-1,MIR-206;ACEVEDO_LIVER_CANCER_WITH_H3K27ME3_UP;AGGAAGC,MIR-516-3P;APOPTOSIS_GO;BENPORATH_ES_1;BENPORATH_MYC_TARGETS_WITH_EBOX;BERENJENO_TRANSFORMED_BY_RHOA_UP;BILD_MYC_ONCOGENIC_SIGNATURE;BLALOCK_ALZHEIMERS_DISEASE_DN;BROWN_MYELOID_CELL_DEVELOPMENT_DN;BURTON_ADIPOGENESIS_2;BUYTAERT_PHOTODYNAMIC_THERAPY_STRESS_UP;BYSTRYKH_HEMATOPOIESIS_STEM_CELL_QTL_TRANS;CACGTG_V$MYC_…	Acetylation;Alternativesplicing;ATP-binding;Chaperone;Completeproteome;Directproteinsequencing;Diseasemutation;Hereditaryspasticparaplegia;Host-virusinteraction;Leukodystrophy;Mitochondrion;Neurodegeneration;Nucleotide-binding;Phosphoprotein;Referenceproteome;Transitpeptide	17S U2 snRNP;Frataxin complex	ERK1,2 kinase substrate motif;G protein-coupled receptor kinase 1 substrate motif;Growth associated histone HI kinase substrate motif;GSK-3, ERK1, ERK2, CDK5 substrate motif;PKA kinase substrate motif;PKC kinase substrate motif;WW domain binding motif	+	HTP	0.999962	3.3809e-21	144.29	109.86	144.29	-0.090897	70	44.177	P10809;P10809-2	70;70	P10809
0.772198	1.36721	-0.841173	0.594266	NaN	NaN	0.554594	-0.818912	1.2704	-1.80147	0.133936	-0.700369	-1.08044	-0.995418	0.0341396	-1.59111	-0.0968065	-0.960301	-0.46033	NaN	NaN	-1.55001	-0.960301	S	2	___1	alcohol metabolic process;carbohydrate catabolic process;carbohydrate metabolic process;catabolic process;cellular carbohydrate catabolic process;cellular carbohydrate metabolic process;cellular glucan metabolic process;cellular macromolecule metabolic process;cellular metabolic process;cellular polysaccharide catabolic process;cellular polysaccharide metabolic process;cellular process;energy der…	binding;catalytic activity;cofactor binding;glycogen phosphorylase activity;phosphorylase activity;pyridoxal phosphate binding;transferase activity;transferase activity, transferring glycosyl groups;transferase activity, transferring hexosyl groups;vitamin B6 binding;vitamin binding	cell part;cytoplasm;extracellular membrane-bounded organelle;extracellular organelle;extracellular region part;extracellular vesicular exosome;intracellular part;membrane;membrane-bounded organelle;membrane-bounded vesicle;organelle;vesicle	alcohol metabolic process;carbohydrate metabolic process;catabolic process;cellular metabolic process;cellular process;energy reserve metabolic process;generation of precursor metabolites and energy;macromolecule metabolic process;metabolic process;polysaccharide metabolic process;primary metabolic process;small molecule metabolic process	cell part;cytoplasm;extracellular organelle;membrane;organelle;vesicle	Insulin signaling pathway;Starch and sucrose metabolism	Phosphorylase	ACEVEDO_LIVER_CANCER_UP;ALFANO_MYC_TARGETS;ALK_DN.V1_UP;BERENJENO_TRANSFORMED_BY_RHOA_DN;BIOPOLYMER_CATABOLIC_PROCESS;BIOPOLYMER_METABOLIC_PROCESS;BURTON_ADIPOGENESIS_10;CARBOHYDRATE_CATABOLIC_PROCESS;CARBOHYDRATE_METABOLIC_PROCESS;CATABOLIC_PROCESS;CELLULAR_CARBOHYDRATE_CATABOLIC_PROCESS;CELLULAR_CARBOHYDRATE_METABOLIC_PROCESS;CELLULAR_CATABOLIC_PROCESS;CELLULAR_MACROMOLECULE_CATABOLIC_PROCESS;C…	Acetylation;Allostericenzyme;Carbohydratemetabolism;Completeproteome;Directproteinsequencing;Glycogenmetabolism;Glycosyltransferase;Phosphoprotein;Polymorphism;Pyridoxalphosphate;Referenceproteome;Transferase		Phosphorylase kinase substrate motif;PKA kinase substrate motif;PKC kinase substrate motif	+	HTP;LTP	1	0.0575705	96.492	23.453	91.069	-0.12738	15	91.0686	P11216	15	P11216
NaN	-3.13037	-2.55882	-2.73041	-1.09892	NaN	-2.59805	0.217221	-2.58543	-1.60161	-2.46376	-1.62888	-1.70144	-1.54459	0.182928	NaN	0.544941	0.957211	0.266651	-0.529961	NaN	1.05346	0.544941	S	3	___1	biological regulation;biosynthetic process;cell death;cell division;cellular biosynthetic process;cellular component organization;cellular component organization at cellular level;cellular component organization or biogenesis;cellular component organization or biogenesis at cellular level;cellular macromolecule biosynthetic process;cellular macromolecule metabolic process;cellular metabolic proce…	ATPase activity;ATPase activity, coupled;binding;catalytic activity;chromatin binding;core promoter binding;core promoter sequence-specific DNA binding;DNA binding;DNA topoisomerase (ATP-hydrolyzing) activity;DNA topoisomerase activity;DNA topoisomerase type I activity;DNA-dependent ATPase activity;hydrolase activity;hydrolase activity, acting on acid anhydrides;hydrolase activity, acting on acid…	cell part;chromosomal part;cytoplasmic mRNA processing body;cytoplasmic part;intracellular membrane-bounded organelle;intracellular non-membrane-bounded organelle;intracellular organelle;intracellular organelle part;intracellular part;macromolecular complex;membrane-bounded organelle;non-membrane-bounded organelle;nuclear chromosome part;nuclear part;nucleolus;nucleoplasm;nucleus;organelle;organe…	biological regulation;biosynthetic process;cell death;cell division;cellular component organization;cellular metabolic process;cellular nitrogen compound metabolic process;cellular process;chromatin modification;chromatin organization;chromosome organization;chromosome segregation;death;DNA metabolic process;DNA replication;macromolecule metabolic process;metabolic process;nitrogen compound metab…	cell part;intracellular membrane-bounded organelle;intracellular non-membrane-bounded organelle;intracellular organelle;macromolecular complex;nucleolus;nucleoplasm;nucleus;organelle;protein complex;ribonucleoprotein complex		Topo_C_assoc;Topoisom_I;Topoisom_I_N	AACTTT_UNKNOWN;AATGTGA,MIR-23A,MIR-23B;ACAACTT,MIR-382;ACCATTT,MIR-522;ACTGAAA,MIR-30A-3P,MIR-30E-3P;ACTGTAG,MIR-139;AGTCTTA,MIR-499;AMIT_EGF_RESPONSE_240_HELA;ATCATGA,MIR-433;BENPORATH_CYCLING_GENES;BENPORATH_MYC_TARGETS_WITH_EBOX;BILBAN_B_CLL_LPL_UP;BILD_CTNNB1_ONCOGENIC_SIGNATURE;BILD_HRAS_ONCOGENIC_SIGNATURE;BLALOCK_ALZHEIMERS_DISEASE_DN;BLALOCK_ALZHEIMERS_DISEASE_INCIPIENT_DN;BOHN_PRIMARY_IM…	3D-structure;Acetylation;Biologicalrhythms;Chromosomalrearrangement;Completeproteome;Directproteinsequencing;DNA-binding;Host-virusinteraction;Isomerase;Isopeptidebond;Nucleus;Phosphoprotein;Polymorphism;Proto-oncogene;Referenceproteome;Topoisomerase;Ublconjugation	DNA synthesome complex (13 subunits);DNA synthesome complex (17 subunits);Nop56p-associated pre-rRNA complex;PCNA complex;RC complex during G2/M-phase of cell cycle;RC complex during S-phase of cell cycle;TFIIIC containing-TOP1-SUB1 complex;TOP1-PSF-P54 complex	ATM kinase substrate motif;b-Adrenergic Receptor kinase substrate motif;Casein kinase II substrate motif;DNA dependent Protein kinase substrate motif;G protein-coupled receptor kinase 1 substrate motif	+	HTP;LTP	1	2.58475e-23	135.18	124.75	129.43	0.38779	10	64.3418	P11387	10	P11387
NaN	0.80788	-0.165515	-0.085485	0.879397	NaN	0.672634	0.861651	0.478353	0.590588	0.122781	0.776164	0.430941	1.34066	0.319545	NaN	-0.329527	0.756103	0.208266	-0.103233	NaN	0.66803	0.208266	S	3	___1	amine catabolic process;amine metabolic process;branched chain family amino acid catabolic process;branched chain family amino acid metabolic process;carboxylic acid catabolic process;carboxylic acid metabolic process;catabolic process;cellular amine metabolic process;cellular amino acid catabolic process;cellular amino acid metabolic process;cellular catabolic process;cellular ketone metabolic p…	3-methyl-2-oxobutanoate dehydrogenase (2-methylpropanoyl-transferring) activity;alpha-ketoacid dehydrogenase activity;binding;carbon-carbon lyase activity;carboxy-lyase activity;catalytic activity;cation binding;ion binding;lyase activity;metal ion binding;oxidoreductase activity;oxidoreductase activity, acting on the aldehyde or oxo group of donors;oxidoreductase activity, acting on the aldehyde…	cell part;cytoplasmic part;dihydrolipoyl dehydrogenase complex;intracellular membrane-bounded organelle;intracellular organelle;intracellular organelle lumen;intracellular organelle part;intracellular part;macromolecular complex;membrane-bounded organelle;membrane-enclosed lumen;mitochondrial alpha-ketoglutarate dehydrogenase complex;mitochondrial matrix;mitochondrial part;mitochondrial tricarbox…	amine metabolic process;catabolic process;cellular amino acid metabolic process;cellular ketone metabolic process;cellular metabolic process;cellular nitrogen compound metabolic process;cellular process;metabolic process;nitrogen compound metabolic process;organic acid metabolic process;primary metabolic process;small molecule metabolic process	cell part;intracellular membrane-bounded organelle;intracellular organelle;macromolecular complex;mitochondrion;organelle;protein complex;tricarboxylic acid cycle enzyme complex	Valine, leucine and isoleucine degradation	E1_dh	AMINE_CATABOLIC_PROCESS;AMINE_METABOLIC_PROCESS;AMINO_ACID_AND_DERIVATIVE_METABOLIC_PROCESS;AMINO_ACID_CATABOLIC_PROCESS;AMINO_ACID_METABOLIC_PROCESS;BAKKER_FOXO3_TARGETS_DN;BASAKI_YBX1_TARGETS_DN;BENPORATH_MYC_MAX_TARGETS;BENPORATH_NANOG_TARGETS;BENPORATH_SOX2_TARGETS;CACGTG_V$MYC_Q2;CARBON_CARBON_LYASE_ACTIVITY;CARBOXY_LYASE_ACTIVITY;CARBOXYLIC_ACID_METABOLIC_PROCESS;CATABOLIC_PROCESS;CELLULAR_…	3D-structure;Acetylation;Alternativesplicing;Completeproteome;Directproteinsequencing;Diseasemutation;Maplesyrupurinedisease;Metal-binding;Mitochondrion;Oxidoreductase;Phosphoprotein;Polymorphism;Potassium;Referenceproteome;Thiaminepyrophosphate;Transitpeptide		Branched chain alpha-ketoacid dehydrogenase kinase substrate motif;Casein kinase II substrate motif;Pyruvate dehydrogenase kinase substrate motif	+	CST;HTP;LTP	0.998943	8.43239e-90	252.1	242.59	214.82	-0.27402	337	29.7926	P12694;P12694-2	337;340	P12694
0.277704	0.535789	NaN	-0.575112	1.21313	NaN	0.525749	0.133905	0.570523	0.723964	0.386439	1.13391	0.379679	1.12909	0.272459	-0.143799	0.034734	NaN	0.961551	-0.0792211	NaN	0.603345	0.034734	S	3	___1	amine catabolic process;amine metabolic process;branched chain family amino acid catabolic process;branched chain family amino acid metabolic process;carboxylic acid catabolic process;carboxylic acid metabolic process;catabolic process;cellular amine metabolic process;cellular amino acid catabolic process;cellular amino acid metabolic process;cellular catabolic process;cellular ketone metabolic p…	3-methyl-2-oxobutanoate dehydrogenase (2-methylpropanoyl-transferring) activity;alpha-ketoacid dehydrogenase activity;binding;carbon-carbon lyase activity;carboxy-lyase activity;catalytic activity;cation binding;ion binding;lyase activity;metal ion binding;oxidoreductase activity;oxidoreductase activity, acting on the aldehyde or oxo group of donors;oxidoreductase activity, acting on the aldehyde…	cell part;cytoplasmic part;dihydrolipoyl dehydrogenase complex;intracellular membrane-bounded organelle;intracellular organelle;intracellular organelle lumen;intracellular organelle part;intracellular part;macromolecular complex;membrane-bounded organelle;membrane-enclosed lumen;mitochondrial alpha-ketoglutarate dehydrogenase complex;mitochondrial matrix;mitochondrial part;mitochondrial tricarbox…	amine metabolic process;catabolic process;cellular amino acid metabolic process;cellular ketone metabolic process;cellular metabolic process;cellular nitrogen compound metabolic process;cellular process;metabolic process;nitrogen compound metabolic process;organic acid metabolic process;primary metabolic process;small molecule metabolic process	cell part;intracellular membrane-bounded organelle;intracellular organelle;macromolecular complex;mitochondrion;organelle;protein complex;tricarboxylic acid cycle enzyme complex	Valine, leucine and isoleucine degradation	E1_dh	AMINE_CATABOLIC_PROCESS;AMINE_METABOLIC_PROCESS;AMINO_ACID_AND_DERIVATIVE_METABOLIC_PROCESS;AMINO_ACID_CATABOLIC_PROCESS;AMINO_ACID_METABOLIC_PROCESS;BAKKER_FOXO3_TARGETS_DN;BASAKI_YBX1_TARGETS_DN;BENPORATH_MYC_MAX_TARGETS;BENPORATH_NANOG_TARGETS;BENPORATH_SOX2_TARGETS;CACGTG_V$MYC_Q2;CARBON_CARBON_LYASE_ACTIVITY;CARBOXY_LYASE_ACTIVITY;CARBOXYLIC_ACID_METABOLIC_PROCESS;CATABOLIC_PROCESS;CELLULAR_…	3D-structure;Acetylation;Alternativesplicing;Completeproteome;Directproteinsequencing;Diseasemutation;Maplesyrupurinedisease;Metal-binding;Mitochondrion;Oxidoreductase;Phosphoprotein;Polymorphism;Potassium;Referenceproteome;Thiaminepyrophosphate;Transitpeptide		Branched chain alpha-ketoacid dehydrogenase kinase substrate motif;Casein kinase II substrate motif;MAPKAPK2 kinase substrate motif	+	CST;HTP;LTP	1	4.60831e-72	212.96	208.69	115.54	0.22695	347	89.9492	P12694;P12694-2	347;350	P12694
1.71094	2.58047	3.00159	NaN	3.39863	NaN	2.78179	1.64041	2.23944	1.97607	2.90746	3.71637	3.33939	2.99877	0.494981	-0.070532	-0.341025	-1.02552	NaN	0.317748	NaN	0.216975	-0.070532	S	4	___1	anatomical structure development;anatomical structure maturation;B cell activation;B cell differentiation;biological regulation;biosynthetic process;blood vessel maturation;cell activation;cell differentiation;cellular biosynthetic process;cellular developmental process;cellular macromolecule biosynthetic process;cellular macromolecule metabolic process;cellular metabolic process;cellular nitroge…	binding;DNA binding;nucleic acid binding;nucleic acid binding transcription factor activity;regulatory region DNA binding;regulatory region nucleic acid binding;RNA polymerase II regulatory region DNA binding;RNA polymerase II regulatory region sequence-specific DNA binding;sequence-specific DNA binding;sequence-specific DNA binding RNA polymerase II transcription factor activity;sequence-specifi…	cell part;intracellular membrane-bounded organelle;intracellular organelle;intracellular part;membrane-bounded organelle;nucleus;organelle	anatomical structure development;biological regulation;biosynthetic process;cell activation;cell differentiation;cellular metabolic process;cellular nitrogen compound metabolic process;cellular process;developmental maturation;developmental process;immune system process;macromolecule metabolic process;metabolic process;nitrogen compound metabolic process;nucleobase-containing compound metabolic p…	cell part;intracellular membrane-bounded organelle;intracellular organelle;nucleus;organelle		HLH	ACOSTA_PROLIFERATION_INDEPENDENT_MYC_TARGETS_DN;ALK_DN.V1_UP;BRCA1_DN.V1_DN;BYSTROEM_CORRELATED_WITH_IL5_UP;CAGGTG_V$E12_Q6;CHEN_METABOLIC_SYNDROM_NETWORK;chr19p13;DNA_BINDING;DODD_NASOPHARYNGEAL_CARCINOMA_UP;GARGALOVIC_RESPONSE_TO_OXIDIZED_PHOSPHOLIPIDS_TURQUOISE_DN;GATAAGR_V$GATA_C;GAVIN_FOXP3_TARGETS_CLUSTER_P3;GCANCTGNY_V$MYOD_Q6;GGGAGGRR_V$MAZ_Q6;GGGCGGR_V$SP1_Q6;GOLDRATH_ANTIGEN_RESPONSE;GR…	Chromosomalrearrangement;Completeproteome;DNA-binding;Nucleus;Proto-oncogene;Referenceproteome;Transcription;Transcriptionregulation		14-3-3 domain binding motif;AMP-activated protein kinase substrate motif;Calmodulin-dependent protein kinase I substrate motif;Calmodulin-dependent protein kinase II substrate motif;Calmodulin-dependent protein kinase IV substrate motif;Casein kinase II substrate motif;Chk1 kinase substrate motif;DNA dependent Protein kinase substrate motif;PAK2 kinase substrate motif;Pim1 kinase substrate sequen…	+	CST;HTP	1	1.20626e-26	161.64	146.68	81.144	-0.24571	134	81.1435	P12980	134	P12980
-0.117841	-0.587708	0.0210004	-0.179272	-1.86472	NaN	-0.228698	-0.637948	-1.94765	-0.741583	-1.33221	-1.41552	-0.516941	-0.764913	0.0543964	-0.520107	-1.35994	-0.762583	-1.15293	0.449206	NaN	-0.536215	-0.649399	S	2	___1	anatomical structure development;anatomical structure morphogenesis;B cell activation;B cell differentiation;biological adhesion;biological regulation;blood coagulation;blood vessel remodeling;cell activation;cell adhesion;cell differentiation;cell migration;cell morphogenesis;cell morphogenesis involved in differentiation;cell motility;cell surface receptor linked signaling pathway;cell-cell adh…	binding;cation binding;cell adhesion molecule binding;ion binding;metal ion binding;protein binding	adherens junction;alpha4-beta7 integrin complex;anchoring junction;cell junction;cell part;cell surface;cell-cell junction;cell-substrate adherens junction;cell-substrate junction;external side of plasma membrane;extracellular membrane-bounded organelle;extracellular organelle;extracellular region part;extracellular vesicular exosome;focal adhesion;integrin complex;macromolecular complex;membrane…	anatomical structure development;anatomical structure morphogenesis;biological adhesion;biological regulation;cell activation;cell adhesion;cell differentiation;cell morphogenesis;cell motility;cellular component morphogenesis;cellular component movement;cellular component organization;cellular localization;cellular membrane organization;cellular process;coagulation;developmental process;extracel…	cell part;cell surface;extracellular organelle;macromolecular complex;membrane;organelle;plasma membrane;protein complex;receptor complex;vesicle	Arrhythmogenic right ventricular cardiomyopathy (ARVC);Cell adhesion molecules (CAMs);Dilated cardiomyopathy;ECM-receptor interaction;Focal adhesion;Hematopoietic cell lineage;Hypertrophic cardiomyopathy (HCM);Intestinal immune network for IgA production;Leishmaniasis;Leukocyte transendothelial migration;Regulation of actin cytoskeleton	FG-GAP;Integrin_alpha2	AFFAR_YY1_TARGETS_DN;AMUNDSON_GENOTOXIC_SIGNATURE;BENPORATH_EED_TARGETS;BENPORATH_ES_WITH_H3K27ME3;BENPORATH_PRC2_TARGETS;BENPORATH_SUZ12_TARGETS;BIOCARTA_LAIR_PATHWAY;BIOCARTA_LYM_PATHWAY;BIOCARTA_MONOCYTE_PATHWAY;BMI1_DN.V1_UP;BMI1_DN_MEL18_DN.V1_UP;BOQUEST_STEM_CELL_CULTURED_VS_FRESH_UP;BOSCO_INTERFERON_INDUCED_ANTIVIRAL_MODULE;BROWNE_HCMV_INFECTION_48HR_DN;CHICAS_RB1_TARGETS_CONFLUENT;chr2q31…	3D-structure;Alternativesplicing;Calcium;Celladhesion;Completeproteome;Directproteinsequencing;Disulfidebond;Glycoprotein;Integrin;Membrane;Metal-binding;Phosphoprotein;Polymorphism;Receptor;Referenceproteome;Repeat;Signal;Transmembrane;Transmembranehelix	ITGA4-ITGB1 complex;ITGA4-ITGB1-CD47 complex;ITGA4-ITGB1-CD53 complex;ITGA4-ITGB1-CD63 complex;ITGA4-ITGB1-CD81 complex;ITGA4-ITGB1-EMILIN1 complex;ITGA4-ITGB1-JAM2 complex;ITGA4-ITGB1-PXN complex;ITGA4-ITGB1-THBS1 complex;ITGA4-ITGB1-THBS2 complex;ITGA4-ITGB1-VCAM1 complex;ITGA4-PXN-GIT1 complex	14-3-3 domain binding motif;b-Adrenergic Receptor kinase substrate motif;Calmodulin-dependent protein kinase II substrate motif;Casein kinase II substrate motif;PAK2 kinase substrate motif;PKA kinase substrate motif;PKC epsilon kinase substrate motif;PKC kinase substrate motif	+	CST;HTP;LTP	0.999343	1.65817e-21	189.09	155.82	177.63	-0.0064994	1021	31.8186	P13612	1021	P13612
0.270977	-0.709599	-0.540062	0.151958	-1.15375	-3.40062	-0.443477	0.0345931	-1.64261	-0.994052	-1.55405	-1.63133	-1.85212	-2.61905	0.210932	-0.236384	-0.933014	-0.45399	-1.70601	-0.477584	1.5485	-2.17558	-0.477584	S	2	___1	actin cytoskeleton organization;actin filament bundle assembly;actin filament organization;actin filament-based process;anatomical structure morphogenesis;biological regulation;cell activation;cell activation involved in immune response;cell migration;cell motility;cellular component assembly;cellular component assembly at cellular level;cellular component disassembly;cellular component disassemb…	actin binding;actin filament binding;binding;calcium ion binding;cation binding;cytoskeletal protein binding;enzyme binding;GTPase binding;ion binding;metal ion binding;protein binding	actin cytoskeleton;actin filament;actin filament bundle;adherens junction;anchoring junction;cell junction;cell part;cell projection;cell projection membrane;cell projection part;cell-substrate adherens junction;cell-substrate junction;cytoplasm;cytoplasmic part;cytoskeletal part;cytoskeleton;cytosol;extracellular membrane-bounded organelle;extracellular organelle;extracellular region part;extrac…	anatomical structure morphogenesis;biological regulation;cell activation;cell motility;cellular component assembly;cellular component disassembly;cellular component movement;cellular component organization;cellular process;cytoskeleton organization;developmental process;extracellular matrix organization;extracellular structure organization;immune system process;locomotion;organelle organization;r…	cell part;cell projection;cytoplasm;cytoskeleton;cytosol;extracellular organelle;extracellular space;filopodium;intracellular non-membrane-bounded organelle;intracellular organelle;macromolecular complex;membrane;organelle;plasma membrane;protein complex;vesicle		CH;EF-hand_1	AAGCCAT,MIR-135A,MIR-135B;ACEVEDO_LIVER_CANCER_UP;AMUNDSON_POOR_SURVIVAL_AFTER_GAMMA_RADIATION_8G;BMI1_DN.V1_UP;BMI1_DN_MEL18_DN.V1_UP;BUYTAERT_PHOTODYNAMIC_THERAPY_STRESS_DN;CAGGTG_V$E12_Q6;CAGTATT,MIR-200B,MIR-200C,MIR-429;CAIRO_LIVER_DEVELOPMENT_DN;CHEN_METABOLIC_SYNDROM_NETWORK;chr13q14;CHYLA_CBFA2T3_TARGETS_UP;CYTOPLASM;CYTOPLASMIC_PART;CYTOSOL;DIRMEIER_LMP1_RESPONSE_EARLY;DOUGLAS_BMI1_TARGE…	3D-structure;Acetylation;Actin-binding;Alternativesplicing;Calcium;Celljunction;Cellmembrane;Cellprojection;Chromosomalrearrangement;Completeproteome;Cytoplasm;Cytoskeleton;Directproteinsequencing;Membrane;Metal-binding;Phosphoprotein;Polymorphism;Referenceproteome;Repeat		Casein kinase II substrate motif;PKA kinase substrate motif;PKC kinase substrate motif;Pyruvate dehydrogenase kinase substrate motif	+	CST;HTP;LTP	1	1.05648e-34	165.3	165.3	100.43	-0.53042	5	100.426	P13796	5	P13796
-0.467458	-1.7505	-1.13198	-0.423486	-2.10934	NaN	-0.838002	-0.7262	-1.12125	-2.12273	-1.95278	-1.55133	-1.01705	-2.26005	0.255997	-0.258742	0.629244	-0.990752	-1.52929	0.558015	NaN	-1.42205	-0.624747	S	2	___1	actin cytoskeleton organization;actin filament bundle assembly;actin filament organization;actin filament-based process;anatomical structure morphogenesis;biological regulation;cell activation;cell activation involved in immune response;cell migration;cell motility;cellular component assembly;cellular component assembly at cellular level;cellular component disassembly;cellular component disassemb…	actin binding;actin filament binding;binding;calcium ion binding;cation binding;cytoskeletal protein binding;enzyme binding;GTPase binding;ion binding;metal ion binding;protein binding	actin cytoskeleton;actin filament;actin filament bundle;adherens junction;anchoring junction;cell junction;cell part;cell projection;cell projection membrane;cell projection part;cell-substrate adherens junction;cell-substrate junction;cytoplasm;cytoplasmic part;cytoskeletal part;cytoskeleton;cytosol;extracellular membrane-bounded organelle;extracellular organelle;extracellular region part;extrac…	anatomical structure morphogenesis;biological regulation;cell activation;cell motility;cellular component assembly;cellular component disassembly;cellular component movement;cellular component organization;cellular process;cytoskeleton organization;developmental process;extracellular matrix organization;extracellular structure organization;immune system process;locomotion;organelle organization;r…	cell part;cell projection;cytoplasm;cytoskeleton;cytosol;extracellular organelle;extracellular space;filopodium;intracellular non-membrane-bounded organelle;intracellular organelle;macromolecular complex;membrane;organelle;plasma membrane;protein complex;vesicle		CH;EF-hand_1	AAGCCAT,MIR-135A,MIR-135B;ACEVEDO_LIVER_CANCER_UP;AMUNDSON_POOR_SURVIVAL_AFTER_GAMMA_RADIATION_8G;BMI1_DN.V1_UP;BMI1_DN_MEL18_DN.V1_UP;BUYTAERT_PHOTODYNAMIC_THERAPY_STRESS_DN;CAGGTG_V$E12_Q6;CAGTATT,MIR-200B,MIR-200C,MIR-429;CAIRO_LIVER_DEVELOPMENT_DN;CHEN_METABOLIC_SYNDROM_NETWORK;chr13q14;CHYLA_CBFA2T3_TARGETS_UP;CYTOPLASM;CYTOPLASMIC_PART;CYTOSOL;DIRMEIER_LMP1_RESPONSE_EARLY;DOUGLAS_BMI1_TARGE…	3D-structure;Acetylation;Actin-binding;Alternativesplicing;Calcium;Celljunction;Cellmembrane;Cellprojection;Chromosomalrearrangement;Completeproteome;Cytoplasm;Cytoskeleton;Directproteinsequencing;Membrane;Metal-binding;Phosphoprotein;Polymorphism;Referenceproteome;Repeat		AMP-activated protein kinase substrate motif;b-Adrenergic Receptor kinase substrate motif;Casein kinase I substrate motif;Casein kinase II substrate motif;Pyruvate dehydrogenase kinase substrate motif	+	CST;HTP	1	5.60233e-05	95.417	73.761	47.062	-0.8296	257	47.0619	P13796	257	P13796
0.708577	0.139933	0.513058	0.671279	-0.22491	NaN	0.0344831	0.239195	0.281802	-0.558049	0.659887	-0.283171	-0.462293	-0.356373	0.145121	-0.469382	0.141868	-1.07111	-0.0113919	-0.058261	NaN	-0.390856	-0.224559	S	2	___1	activation of phospholipase C activity;activation of protein kinase A activity;activation of protein kinase activity;biological regulation;blood coagulation;cell surface receptor linked signaling pathway;cellular metabolic process;cellular process;cellular response to chemical stimulus;cellular response to endogenous stimulus;cellular response to fibroblast growth factor stimulus;cellular respons…	adenyl nucleotide binding;adenyl ribonucleotide binding;AMP binding;binding;cAMP binding;cAMP-dependent protein kinase inhibitor activity;cAMP-dependent protein kinase regulator activity;cyclic nucleotide binding;enzyme binding;enzyme inhibitor activity;enzyme regulator activity;kinase binding;kinase inhibitor activity;kinase regulator activity;nucleotide binding;protein binding;protein kinase A …	adherens junction;AMP-activated protein kinase complex;anchoring junction;cAMP-dependent protein kinase complex;cell junction;cell part;cell-substrate adherens junction;cell-substrate junction;centrosome;cytoplasm;cytoplasmic part;cytoskeletal part;cytosol;extracellular membrane-bounded organelle;extracellular organelle;extracellular region part;extracellular vesicular exosome;focal adhesion;intr…	biological regulation;cellular metabolic process;cellular process;coagulation;energy reserve metabolic process;establishment of localization;fluid transport;generation of precursor metabolites and energy;homeostatic process;immune system process;metabolic process;multicellular organismal process;regulation of body fluid levels;regulation of protein modification process;regulation of transport;res…	cell part;centrosome;cytoplasm;cytosol;extracellular organelle;intracellular non-membrane-bounded organelle;intracellular organelle;macromolecular complex;membrane;microtubule organizing center;organelle;plasma membrane;protein complex;vesicle	Apoptosis;Insulin signaling pathway	cNMP_binding;RIIa	AAGTCCA,MIR-422B,MIR-422A;BIOCARTA_AGPCR_PATHWAY;BIOCARTA_AKAP13_PATHWAY;BIOCARTA_AKAP95_PATHWAY;BIOCARTA_AKAPCENTROSOME_PATHWAY;BIOCARTA_BAD_PATHWAY;BIOCARTA_CARM1_PATHWAY;BIOCARTA_CFTR_PATHWAY;BIOCARTA_CHREBP2_PATHWAY;BIOCARTA_CK1_PATHWAY;BIOCARTA_CREB_PATHWAY;BIOCARTA_CSK_PATHWAY;BIOCARTA_DREAM_PATHWAY;BIOCARTA_GATA3_PATHWAY;BIOCARTA_GPCR_PATHWAY;BIOCARTA_IGF1R_PATHWAY;BIOCARTA_MCALPAIN_PATHWA…	3D-structure;Acetylation;Alternativesplicing;cAMP;cAMP-binding;Cellmembrane;Completeproteome;Cytoplasm;Membrane;Nucleotide-binding;Phosphoprotein;Referenceproteome;Repeat	beta(1)-AR receptosome (ADRB1-SAP97-AKAP79-PRKAR2A);Kinase-scaffold-phosphatase complex, PKA-AKAP79-CaN	14-3-3 domain binding motif;Aurora-A kinase substrate motif;Calmodulin-dependent protein kinase II alpha substrate motif;Calmodulin-dependent protein kinase II substrate motif;Calmodulin-dependent protein kinase IV substrate motif;PAK2 kinase substrate motif;Phosphorylase kinase substrate motif;PKA kinase substrate motif;PKC epsilon kinase substrate motif;PKC kinase substrate motif	+	CST;HTP;LTP	0.999998	9.51723e-78	185.68	173.79	185.68	-0.25744	99	58.1466	P13861-2;P13861	99;99	P13861-2
-1.56358	-1.45625	-1.63128	-0.881769	-1.68536	NaN	-2.08932	-2.3305	-1.58222	-2.39625	-2.01716	-1.70404	-1.48349	-2.76818	0.0204826	-0.766917	-0.125974	-0.764969	-1.13539	-0.0186806	NaN	-0.67886	-0.721914	S	3	___1	actin cytoskeleton organization;actin filament organization;actin filament polymerization;actin filament-based process;actin polymerization or depolymerization;biological regulation;cell differentiation;cellular component assembly;cellular component assembly at cellular level;cellular component organization;cellular component organization at cellular level;cellular component organization or bioge…	binding;enzyme binding;kinase binding;protein binding;protein kinase binding;RNA polymerase II transcription factor binding;transcription factor binding	cell part;cytoplasm;cytoplasmic part;intracellular membrane-bounded organelle;intracellular organelle;intracellular organelle part;intracellular part;macromolecular complex;membrane;membrane-bounded organelle;mitochondrion;nuclear part;nucleoplasm part;nucleus;organelle;organelle part;protein complex;transcription factor complex	biological regulation;cell differentiation;cellular component assembly;cellular component organization;cellular macromolecular complex assembly;cellular process;cytoskeleton organization;developmental process;macromolecular complex assembly;organelle organization;protein complex assembly;protein polymerization;regulation of organelle organization;regulation of protein modification process;regulat…	cell part;cytoplasm;intracellular membrane-bounded organelle;intracellular organelle;macromolecular complex;membrane;mitochondrion;nucleus;organelle;protein complex;transcription factor complex	Bacterial invasion of epithelial cells;Pathogenic Escherichia coli infection;Shigellosis;Tight junction	HS1_rep;SH3_1	AMUNDSON_POOR_SURVIVAL_AFTER_GAMMA_RADIATION_2G;AMUNDSON_POOR_SURVIVAL_AFTER_GAMMA_RADIATION_8G;ANATOMICAL_STRUCTURE_DEVELOPMENT;BIOPOLYMER_METABOLIC_PROCESS;BIOPOLYMER_MODIFICATION;CELL_PROLIFERATION_GO_0008283;CELLULAR_MACROMOLECULE_METABOLIC_PROCESS;CELLULAR_PROTEIN_METABOLIC_PROCESS;CHAUHAN_RESPONSE_TO_METHOXYESTRADIOL_DN;CHEN_METABOLIC_SYNDROM_NETWORK;chr3q13;CRX_DN.V1_UP;CRX_NRL_DN.V1_UP;CY…	Acetylation;Alternativesplicing;Completeproteome;Cytoplasm;Directproteinsequencing;Membrane;Mitochondrion;Phosphoprotein;Polymorphism;Referenceproteome;Repeat;SH3domain		Casein kinase II substrate motif;ERK1,2 kinase substrate motif;G protein-coupled receptor kinase 1 substrate motif;Growth associated histone HI kinase substrate motif;GSK-3, ERK1, ERK2, CDK5 substrate motif;PKA kinase substrate motif;PKC kinase substrate motif;WW domain binding motif	+	CST;HTP	1	7.76947e-38	126.42	126.42	120.27	0.8568	275	120.273	P14317	275	P14317
0.0146668	NaN	-0.636684	0.328755	-0.953572	NaN	0.265786	-0.273533	0.490303	-1.59015	-0.291507	-0.905279	-1.93396	-0.634941	0.0455958	-0.2882	NaN	-0.953461	-0.620261	0.0482931	NaN	-0.900728	-0.620261	S	3	___1	activation of MAPKK activity;activation of protein kinase activity;alpha-beta T cell activation;alpha-beta T cell differentiation;anatomical structure morphogenesis;associative learning;behavior;biological regulation;carbohydrate transport;CD4-positive, alpha-beta T cell activation;CD4-positive, alpha-beta T cell differentiation;cell activation;cell communication;cell differentiation;cell surface…	adenyl nucleotide binding;adenyl ribonucleotide binding;ATP binding;binding;calcium ion binding;catalytic activity;cation binding;identical protein binding;ion binding;kinase activity;MAP kinase kinase kinase activity;metal ion binding;molecular transducer activity;nucleotide binding;phosphotransferase activity, alcohol group as acceptor;protein binding;protein kinase activity;protein serine/thre…	cell body;cell part;cell projection;cytoplasmic part;cytosol;intracellular membrane-bounded organelle;intracellular organelle;intracellular part;membrane;membrane-bounded organelle;mitochondrion;neuron projection;nucleus;organelle;plasma membrane	anatomical structure morphogenesis;behavior;biological regulation;carbohydrate transport;cell activation;cell communication;cell differentiation;cell-cell signaling;cellular component assembly;cellular component organization;cellular metabolic process;cellular process;developmental process;establishment of localization;immune system process;macromolecular complex assembly;macromolecule metabolic …	cell body;cell part;cell projection;cytosol;intracellular membrane-bounded organelle;intracellular organelle;membrane;mitochondrion;neuron projection;nucleus;organelle;plasma membrane	Acute myeloid leukemia;Bladder cancer;Chemokine signaling pathway;Chronic myeloid leukemia;Colorectal cancer;Endometrial cancer;ErbB signaling pathway;Focal adhesion;Glioma;Hepatitis C;Insulin signaling pathway;Long-term depression;Long-term potentiation;MAPK signaling pathway;Melanoma;mTOR signaling pathway;Natural killer cell mediated cytotoxicity;Neurotrophin signaling pathway;Non-small cell l…	C1_1;Pkinase_Tyr;RBD	ANATOMICAL_STRUCTURE_DEVELOPMENT;ANATOMICAL_STRUCTURE_MORPHOGENESIS;ANTI_APOPTOSIS;APOPTOSIS_GO;BIOCARTA_MAPK_PATHWAY;BIOPOLYMER_METABOLIC_PROCESS;BIOPOLYMER_MODIFICATION;BROWNE_HCMV_INFECTION_10HR_UP;BROWNE_HCMV_INFECTION_12HR_UP;BROWNE_HCMV_INFECTION_16HR_UP;BROWNE_HCMV_INFECTION_20HR_UP;BYSTRYKH_HEMATOPOIESIS_STEM_CELL_QTL_TRANS;CELL_DEVELOPMENT;CELLULAR_MACROMOLECULE_METABOLIC_PROCESS;CELLULA…	3D-structure;Acetylation;ATP-binding;Cardiomyopathy;Cellmembrane;Chromosomalrearrangement;Completeproteome;Cytoplasm;Deafness;Directproteinsequencing;Diseasemutation;Ectodermaldysplasia;Isopeptidebond;Kinase;Membrane;Mentalretardation;Metal-binding;Methylation;Nucleotide-binding;Nucleus;Phosphoprotein;Polymorphism;Proto-oncogene;Referenceproteome;Serine/threonine-proteinkinase;Transferase;Ublconj…	BRAF-CNK1 complex, not RAS stimulated;BRAF-MAP2K1-MAP2K2-YWHAE complex;BRAF-RAF1-14-3-3 complex;KSR1-BRAF-MEK complex;MAP2K1-BRAF-RAF1-YWHAE-KSR1 complex;RAF1-BRAF complex, RAS stimulated	14-3-3 domain binding motif;b-Adrenergic Receptor kinase substrate motif;Calmodulin-dependent protein kinase II substrate motif;Calmodulin-dependent protein kinase IV substrate motif;Casein kinase II substrate motif;Chk1 kinase substrate motif;PAK2 kinase substrate motif;PKA kinase substrate motif;PKC epsilon kinase substrate motif;PKC kinase substrate motif;Pyruvate dehydrogenase kinase substrat…	+	CST;HTP;LTP	0.917337	1.38734e-19	109.91	106.56	109.91	0.84606	446	10.4522	P15056	446	P15056
-0.860334	-2.31973	-1.56461	-1.3129	-0.661387	NaN	-3.06068	-0.674887	-3.40085	-1.22227	-3.61705	-0.977066	-0.601706	-3.1584	0.237522	0.185448	-1.08112	0.342341	-2.30415	-0.315679	NaN	-0.0977209	-0.2067	S	2	___1	biological regulation;biosynthetic process;cell death;cellular biosynthetic process;cellular macromolecule biosynthetic process;cellular macromolecule metabolic process;cellular metabolic process;cellular nitrogen compound metabolic process;cellular process;cellular response to chemical stimulus;cellular response to endogenous stimulus;cellular response to hormone stimulus;cellular response to or…	binding;DNA binding;double-stranded DNA binding;nucleic acid binding;nucleic acid binding transcription factor activity;regulatory region DNA binding;regulatory region nucleic acid binding;RNA polymerase II regulatory region DNA binding;RNA polymerase II regulatory region sequence-specific DNA binding;sequence-specific DNA binding;sequence-specific DNA binding transcription factor activity;struct…	cell part;intracellular membrane-bounded organelle;intracellular organelle;intracellular organelle part;intracellular part;membrane-bounded organelle;nuclear part;nucleoplasm;nucleus;organelle;organelle part	biological regulation;biosynthetic process;cell death;cellular metabolic process;cellular nitrogen compound metabolic process;cellular process;death;macromolecule metabolic process;metabolic process;multi-organism process;nitrogen compound metabolic process;nucleobase-containing compound metabolic process;primary metabolic process;response to abiotic stimulus;response to chemical stimulus;respons…	cell part;intracellular membrane-bounded organelle;intracellular organelle;nucleoplasm;nucleus;organelle	Osteoclast differentiation	bZIP_1	ACEVEDO_FGFR1_TARGETS_IN_PROSTATE_CANCER_MODEL_UP;AMIT_DELAYED_EARLY_GENES;AMIT_EGF_RESPONSE_60_HELA;BAELDE_DIABETIC_NEPHROPATHY_DN;BALDWIN_PRKCI_TARGETS_UP;BIOCARTA_RANKL_PATHWAY;BIOPOLYMER_METABOLIC_PROCESS;BOYLAN_MULTIPLE_MYELOMA_C_D_DN;BURTON_ADIPOGENESIS_1;BUYTAERT_PHOTODYNAMIC_THERAPY_STRESS_UP;CATTGTYY_V$SOX9_B1;CELL_DEVELOPMENT;CHARAFE_BREAST_CANCER_LUMINAL_VS_MESENCHYMAL_DN;CHEN_HOXA5_TA…	Acetylation;Alternativesplicing;Completeproteome;DNA-binding;Nucleus;Phosphoprotein;Referenceproteome;Transcription;Transcriptionregulation		Casein kinase I substrate motif;ERK1,2 kinase substrate motif;G protein-coupled receptor kinase 1 substrate motif;Growth associated histone HI kinase substrate motif;GSK-3, ERK1, ERK2, CDK5 substrate motif;PKA kinase substrate motif;PKC kinase substrate motif;WW domain binding motif	+	HTP	1	4.93865e-13	134.99	129.89	45.28	0.26927	200	45.2798	P15408;P15408-3;P15408-2	200;161;192	P15408
0.0651642	1.39822	1.4134	2.09988	2.15114	NaN	0.808131	-0.408035	-0.404529	0.781483	0.60984	2.33052	-0.0484822	1.66861	0.228198	-0.473199	-1.80275	-0.631913	-1.49004	0.17938	NaN	0.86048	-0.552556	S	2	___1	amine metabolic process;aminoglycan catabolic process;aminoglycan metabolic process;anatomical structure development;anatomical structure morphogenesis;biological adhesion;biological regulation;blood coagulation;branching involved in prostate gland morphogenesis;branching involved in ureteric bud morphogenesis;branching morphogenesis of a tube;carbohydrate catabolic process;carbohydrate metabolic…	binding;carbohydrate binding;catalytic activity;collagen binding;glycosaminoglycan binding;hexosaminidase activity;hyaluronic acid binding;hyalurononglucosaminidase activity;hydrolase activity;hydrolase activity, acting on glycosyl bonds;hydrolase activity, hydrolyzing O-glycosyl compounds;pattern binding;polysaccharide binding;protein binding	adherens junction;anchoring junction;basolateral plasma membrane;cell junction;cell part;cell surface;cell-substrate adherens junction;cell-substrate junction;cytoplasm;cytoplasmic part;external side of plasma membrane;extracellular membrane-bounded organelle;extracellular organelle;extracellular region part;extracellular vesicular exosome;focal adhesion;Golgi apparatus;integral to membrane;integ…	amine metabolic process;anatomical structure development;anatomical structure morphogenesis;biological adhesion;biological regulation;carbohydrate metabolic process;catabolic process;cell adhesion;cell motility;cellular component disassembly;cellular component movement;cellular component organization;cellular process;coagulation;developmental process;extracellular matrix organization;extracellula…	cell part;cell surface;cytoplasm;extracellular organelle;Golgi apparatus;intracellular membrane-bounded organelle;intracellular organelle;macromolecular complex;membrane;organelle;plasma membrane;protein complex;receptor complex;vesicle	ECM-receptor interaction;Hematopoietic cell lineage;Shigellosis	Xlink	ABRAHAM_ALPC_VS_MULTIPLE_MYELOMA_UP;ACEVEDO_FGFR1_TARGETS_IN_PROSTATE_CANCER_MODEL_UP;ACEVEDO_LIVER_CANCER_WITH_H3K27ME3_DN;AMIT_EGF_RESPONSE_480_HELA;AMUNDSON_POOR_SURVIVAL_AFTER_GAMMA_RADIATION_8G;BARIS_THYROID_CANCER_DN;BASSO_B_LYMPHOCYTE_NETWORK;BASSO_CD40_SIGNALING_UP;BENPORATH_EED_TARGETS;BENPORATH_SUZ12_TARGETS;BERENJENO_TRANSFORMED_BY_RHOA_UP;BIOCARTA_MONOCYTE_PATHWAY;BLALOCK_ALZHEIMERS_D…	3D-structure;Alternativesplicing;Bloodgroupantigen;Celladhesion;Cellmembrane;Completeproteome;Directproteinsequencing;Disulfidebond;Glycoprotein;Membrane;Phosphoprotein;Polymorphism;Proteoglycan;Pyrrolidonecarboxylicacid;Receptor;Referenceproteome;Signal;Transmembrane;Transmembranehelix		ATM kinase substrate motif;Casein kinase II substrate motif;DNA dependent Protein kinase substrate motif	+	CST;HTP;LTP	1	9.35979e-52	180.21	163.98	125.84	-1.512	304	125.839	P16070-18;P16070-12;P16070-14;P16070-13;P16070-11;P16070-10;P16070-16;P16070-8;P16070-17;P16070-6;P16070-4;P16070-3;P16070-7;P16070-5;P16070	304;325;360;389;393;457;632;638;655;663;663;675;677;698;706	P16070-18
NaN	0.244603	0.7122	-1.33557	-2.09222	NaN	-2.09354	-1.54039	-0.391199	-0.116237	1.2127	-1.52131	-0.853188	0.486812	0.31674	NaN	-0.635803	-0.828436	2.54827	0.570907	NaN	2.58035	0.570907	S	3	___1	biological regulation;blood coagulation;cell migration;cell motility;cell surface receptor linked signaling pathway;cellular component movement;cellular defense response;cellular process;cellular response to stimulus;chemotaxis;coagulation;defense response;defense response to bacterium;establishment or maintenance of cell polarity;hemostasis;immune response;immune system process;leukocyte migrati…	molecular transducer activity;receptor activity;signal transducer activity;signaling receptor activity;transmembrane signaling receptor activity	basement membrane;cell part;cell projection;cell surface;external side of plasma membrane;extracellular matrix part;extracellular membrane-bounded organelle;extracellular organelle;extracellular region part;extracellular space;extracellular vesicular exosome;integral to membrane;integral to plasma membrane;intrinsic to membrane;intrinsic to plasma membrane;membrane;membrane part;membrane-bounded …	biological regulation;cell motility;cellular component movement;cellular process;coagulation;establishment or maintenance of cell polarity;immune system process;locomotion;multicellular organismal process;multi-organism process;regulation of body fluid levels;regulation of protein modification process;response to biotic stimulus;response to chemical stimulus;response to external stimulus;response…	cell part;cell projection;cell surface;extracellular organelle;extracellular space;membrane;organelle;plasma membrane;vesicle	Cell adhesion molecules (CAMs)		ANATOMICAL_STRUCTURE_DEVELOPMENT;ANATOMICAL_STRUCTURE_MORPHOGENESIS;BEHAVIOR;BIOSYNTHETIC_PROCESS;BROWNE_HCMV_INFECTION_14HR_DN;BROWNE_HCMV_INFECTION_1HR_DN;BROWNE_HCMV_INFECTION_8HR_DN;CELLULAR_BIOSYNTHETIC_PROCESS;CELLULAR_DEFENSE_RESPONSE;CELLULAR_MACROMOLECULE_METABOLIC_PROCESS;CELLULAR_PROTEIN_METABOLIC_PROCESS;chr16p11;CYTOKINE_BIOSYNTHETIC_PROCESS;CYTOKINE_METABOLIC_PROCESS;CYTOKINE_PRODUC…	Completeproteome;Directproteinsequencing;Glycoprotein;Membrane;Phosphoprotein;Polymorphism;Referenceproteome;Signal;Transmembrane;Transmembranehelix		G protein-coupled receptor kinase 1 substrate motif;PKA kinase substrate motif;PKC kinase substrate motif	+	CST;HTP	0.998442	6.09316e-12	106.42	103.48	73.13	0.23168	336	31.5295	P16150	336	P16150
0.63407	-0.323536	0.00443807	-0.0676037	-1.25159	-1.03337	0.578907	0.215504	0.172568	-0.855174	-0.0715663	-0.692447	-0.567882	-0.146136	0.770722	-0.418566	0.496103	-0.859612	-0.00396258	0.559138	0.465486	-0.725043	-0.00396258	S	3	___1	biological regulation;blood coagulation;cell migration;cell motility;cell surface receptor linked signaling pathway;cellular component movement;cellular defense response;cellular process;cellular response to stimulus;chemotaxis;coagulation;defense response;defense response to bacterium;establishment or maintenance of cell polarity;hemostasis;immune response;immune system process;leukocyte migrati…	molecular transducer activity;receptor activity;signal transducer activity;signaling receptor activity;transmembrane signaling receptor activity	basement membrane;cell part;cell projection;cell surface;external side of plasma membrane;extracellular matrix part;extracellular membrane-bounded organelle;extracellular organelle;extracellular region part;extracellular space;extracellular vesicular exosome;integral to membrane;integral to plasma membrane;intrinsic to membrane;intrinsic to plasma membrane;membrane;membrane part;membrane-bounded …	biological regulation;cell motility;cellular component movement;cellular process;coagulation;establishment or maintenance of cell polarity;immune system process;locomotion;multicellular organismal process;multi-organism process;regulation of body fluid levels;regulation of protein modification process;response to biotic stimulus;response to chemical stimulus;response to external stimulus;response…	cell part;cell projection;cell surface;extracellular organelle;extracellular space;membrane;organelle;plasma membrane;vesicle	Cell adhesion molecules (CAMs)		ANATOMICAL_STRUCTURE_DEVELOPMENT;ANATOMICAL_STRUCTURE_MORPHOGENESIS;BEHAVIOR;BIOSYNTHETIC_PROCESS;BROWNE_HCMV_INFECTION_14HR_DN;BROWNE_HCMV_INFECTION_1HR_DN;BROWNE_HCMV_INFECTION_8HR_DN;CELLULAR_BIOSYNTHETIC_PROCESS;CELLULAR_DEFENSE_RESPONSE;CELLULAR_MACROMOLECULE_METABOLIC_PROCESS;CELLULAR_PROTEIN_METABOLIC_PROCESS;chr16p11;CYTOKINE_BIOSYNTHETIC_PROCESS;CYTOKINE_METABOLIC_PROCESS;CYTOKINE_PRODUC…	Completeproteome;Directproteinsequencing;Glycoprotein;Membrane;Phosphoprotein;Polymorphism;Referenceproteome;Signal;Transmembrane;Transmembranehelix		14-3-3 domain binding motif;Calmodulin-dependent protein kinase II substrate motif;MAPKAPK1 kinase substrate motif;MAPKAPK2 kinase substrate motif;p70 Ribosomal S6 kinase substrate motif;Phosphorylase kinase substrate motif;PKA kinase substrate motif;PKC kinase substrate motif	+	CST;HTP	1	2.00392e-29	157.11	106.81	44.391	3.6452	355	44.3907	P16150	355	P16150
-1.88516	-1.19702	-1.05666	-1.57128	-2.74875	NaN	-2.54352	-2.58102	-2.73433	-1.26488	-0.545597	-3.50905	-1.41251	-1.14064	0.791263	-0.695859	-1.53732	-0.208213	1.02568	-0.7603	NaN	1.40287	-0.452036	S	2	___1	biological regulation;blood coagulation;cell migration;cell motility;cell surface receptor linked signaling pathway;cellular component movement;cellular defense response;cellular process;cellular response to stimulus;chemotaxis;coagulation;defense response;defense response to bacterium;establishment or maintenance of cell polarity;hemostasis;immune response;immune system process;leukocyte migrati…	molecular transducer activity;receptor activity;signal transducer activity;signaling receptor activity;transmembrane signaling receptor activity	basement membrane;cell part;cell projection;cell surface;external side of plasma membrane;extracellular matrix part;extracellular membrane-bounded organelle;extracellular organelle;extracellular region part;extracellular space;extracellular vesicular exosome;integral to membrane;integral to plasma membrane;intrinsic to membrane;intrinsic to plasma membrane;membrane;membrane part;membrane-bounded …	biological regulation;cell motility;cellular component movement;cellular process;coagulation;establishment or maintenance of cell polarity;immune system process;locomotion;multicellular organismal process;multi-organism process;regulation of body fluid levels;regulation of protein modification process;response to biotic stimulus;response to chemical stimulus;response to external stimulus;response…	cell part;cell projection;cell surface;extracellular organelle;extracellular space;membrane;organelle;plasma membrane;vesicle	Cell adhesion molecules (CAMs)		ANATOMICAL_STRUCTURE_DEVELOPMENT;ANATOMICAL_STRUCTURE_MORPHOGENESIS;BEHAVIOR;BIOSYNTHETIC_PROCESS;BROWNE_HCMV_INFECTION_14HR_DN;BROWNE_HCMV_INFECTION_1HR_DN;BROWNE_HCMV_INFECTION_8HR_DN;CELLULAR_BIOSYNTHETIC_PROCESS;CELLULAR_DEFENSE_RESPONSE;CELLULAR_MACROMOLECULE_METABOLIC_PROCESS;CELLULAR_PROTEIN_METABOLIC_PROCESS;chr16p11;CYTOKINE_BIOSYNTHETIC_PROCESS;CYTOKINE_METABOLIC_PROCESS;CYTOKINE_PRODUC…	Completeproteome;Directproteinsequencing;Glycoprotein;Membrane;Phosphoprotein;Polymorphism;Referenceproteome;Signal;Transmembrane;Transmembranehelix			+	CST;HTP	1	2.62385e-05	117.14	48.101	90.913	-0.23452	291	89.4402	P16150	291	P16150
1.58286	1.55829	2.28412	1.35265	1.75424	NaN	2.07917	1.76788	1.01873	1.34566	1.42981	2.16985	2.3946	2.13891	0.578626	0.185015	-0.539564	-0.938461	0.077161	0.415606	NaN	0.0597391	0.06845	S	3	___1	biological regulation;cellular component assembly;cellular component assembly at cellular level;cellular component organization;cellular component organization at cellular level;cellular component organization or biogenesis;cellular component organization or biogenesis at cellular level;cellular macromolecular complex assembly;cellular macromolecular complex subunit organization;cellular process;…	binding;chromatin binding;chromatin DNA binding;DNA binding;enzyme binding;histone deacetylase binding;nucleic acid binding;protein binding;structure-specific DNA binding	cell part;chromatin;chromosomal part;extracellular membrane-bounded organelle;extracellular organelle;extracellular region part;extracellular vesicular exosome;heterochromatin;intracellular organelle part;intracellular part;macromolecular complex;membrane-bounded organelle;membrane-bounded vesicle;nuclear chromatin;nuclear chromosome part;nuclear heterochromatin;nuclear part;nucleosome;organelle;…	biological regulation;cellular component assembly;cellular component organization;cellular macromolecular complex assembly;cellular process;chromatin organization;chromosome organization;establishment of localization;macromolecular complex assembly;organelle organization;regulation of organelle organization;regulation of protein modification process;regulation of protein stability	cell part;extracellular organelle;macromolecular complex;nucleosome;organelle;vesicle		Linker_histone	chr6p22;GATTGGY_V$NFY_Q6_01;GSE15659_NAIVE_CD4_TCELL_VS_ACTIVATED_TREG_UP;GSE29618_MONOCYTE_VS_MDC_DAY7_FLU_VACCINE_DN;GSE29618_MONOCYTE_VS_MDC_DN;GSE37416_CTRL_VS_0H_F_TULARENSIS_LVS_NEUTROPHIL_DN;GSE9650_EXHAUSTED_VS_MEMORY_CD8_TCELL_UP;GSE9650_GP33_VS_GP276_LCMV_SPECIFIC_EXHAUSTED_CD8_TCELL_UP;GSE9650_NAIVE_VS_EXHAUSTED_CD8_TCELL_DN;IVANOVA_HEMATOPOIESIS_LATE_PROGENITOR;KRCTCNNNNMANAGC_UNKNOWN…	3D-structure;Acetylation;Chromosome;Citrullination;Completeproteome;Directproteinsequencing;DNA-binding;Methylation;Nucleus;Phosphoprotein;Polymorphism;Referenceproteome		Casein kinase II substrate motif;G protein-coupled receptor kinase 1 substrate motif	+	HTP	0.972465	1.61221e-93	207.22	207.22	115.72	0.62809	2	15.4801	P16401	2	P16401
0.36556	-2.75688	-2.55651	-2.82021	-2.2466	-2.95955	0.654038	-2.92953	0.825659	-1.35583	-4.10032	1.51321	1.34685	0.703463	0.315649	-3.29509	3.58254	1.20068	-1.28011	3.75981	4.3064	0.0494259	1.20068	S	3	___1	biological regulation;cellular component assembly;cellular component assembly at cellular level;cellular component organization;cellular component organization at cellular level;cellular component organization or biogenesis;cellular component organization or biogenesis at cellular level;cellular macromolecular complex assembly;cellular macromolecular complex subunit organization;cellular process;…	binding;chromatin binding;chromatin DNA binding;DNA binding;enzyme binding;histone deacetylase binding;nucleic acid binding;protein binding;structure-specific DNA binding	cell part;chromatin;chromosomal part;extracellular membrane-bounded organelle;extracellular organelle;extracellular region part;extracellular vesicular exosome;heterochromatin;intracellular organelle part;intracellular part;macromolecular complex;membrane-bounded organelle;membrane-bounded vesicle;nuclear chromatin;nuclear chromosome part;nuclear heterochromatin;nuclear part;nucleosome;organelle;…	biological regulation;cellular component assembly;cellular component organization;cellular macromolecular complex assembly;cellular process;chromatin organization;chromosome organization;establishment of localization;macromolecular complex assembly;organelle organization;regulation of organelle organization;regulation of protein modification process;regulation of protein stability	cell part;extracellular organelle;macromolecular complex;nucleosome;organelle;vesicle		Linker_histone	chr6p22;GATTGGY_V$NFY_Q6_01;GSE15659_NAIVE_CD4_TCELL_VS_ACTIVATED_TREG_UP;GSE29618_MONOCYTE_VS_MDC_DAY7_FLU_VACCINE_DN;GSE29618_MONOCYTE_VS_MDC_DN;GSE37416_CTRL_VS_0H_F_TULARENSIS_LVS_NEUTROPHIL_DN;GSE9650_EXHAUSTED_VS_MEMORY_CD8_TCELL_UP;GSE9650_GP33_VS_GP276_LCMV_SPECIFIC_EXHAUSTED_CD8_TCELL_UP;GSE9650_NAIVE_VS_EXHAUSTED_CD8_TCELL_DN;IVANOVA_HEMATOPOIESIS_LATE_PROGENITOR;KRCTCNNNNMANAGC_UNKNOWN…	3D-structure;Acetylation;Chromosome;Citrullination;Completeproteome;Directproteinsequencing;DNA-binding;Methylation;Nucleus;Phosphoprotein;Polymorphism;Referenceproteome		Cdc2 kinase substrate motif;CDK kinase substrate motif;CDK1,2,4,6 kinase substrate motif;ERK1,2 kinase substrate motif;Growth associated histone HI kinase substrate motif;GSK-3, ERK1, ERK2, CDK5 substrate motif;WW domain binding motif	+	CST;HTP;LTP	1	1.61221e-93	207.22	207.22	189.02	-0.5116	18	82.4378	P16401	18	P16401
2.68604	1.76217	4.39648	2.06473	0.830792	3.6986	1.69439	2.88317	1.76822	1.59611	0.520128	1.98901	3.16822	1.49029	0.317168	0.19713	0.00605178	-2.80037	-1.5446	1.15822	-0.530387	-0.204105	-0.204105	S	3	___1	cellular component assembly;cellular component assembly at cellular level;cellular component organization;cellular component organization at cellular level;cellular component organization or biogenesis;cellular component organization or biogenesis at cellular level;cellular macromolecular complex assembly;cellular macromolecular complex subunit organization;cellular process;chromatin assembly;chr…	binding;chromatin binding;chromatin DNA binding;DNA binding;nucleic acid binding;structure-specific DNA binding	cell part;chromatin;chromosomal part;euchromatin;intracellular membrane-bounded organelle;intracellular organelle;intracellular organelle part;intracellular part;macromolecular complex;membrane-bounded organelle;nuclear chromatin;nuclear chromosome part;nuclear euchromatin;nuclear part;nucleosome;nucleus;organelle;organelle part;protein-DNA complex	cellular component assembly;cellular component organization;cellular macromolecular complex assembly;cellular process;chromatin organization;chromosome organization;macromolecular complex assembly;organelle organization	cell part;intracellular membrane-bounded organelle;intracellular organelle;macromolecular complex;nucleosome;nucleus;organelle		Linker_histone	ACEVEDO_LIVER_CANCER_UP;ACEVEDO_LIVER_TUMOR_VS_NORMAL_ADJACENT_TISSUE_UP;ACEVEDO_NORMAL_TISSUE_ADJACENT_TO_LIVER_TUMOR_UP;AFFAR_YY1_TARGETS_UP;BERNARD_PPAPDC1B_TARGETS_UP;BHATI_G2M_ARREST_BY_2METHOXYESTRADIOL_UP;BLALOCK_ALZHEIMERS_DISEASE_UP;BROWNE_HCMV_INFECTION_2HR_DN;BRUINS_UVC_RESPONSE_VIA_TP53_GROUP_B;BYSTRYKH_HEMATOPOIESIS_STEM_CELL_QTL_TRANS;CAGGTA_V$AREB6_01;CCAATNNSNNNGCG_UNKNOWN;chr6p21…	Acetylation;Chromosome;Citrullination;Completeproteome;Directproteinsequencing;DNA-binding;Isopeptidebond;Methylation;Nucleus;Phosphoprotein;Polymorphism;Referenceproteome;Ublconjugation		14-3-3 domain binding motif;Calmodulin-dependent protein kinase II substrate motif;PKA kinase substrate motif;PKC epsilon kinase substrate motif;PKC kinase substrate motif	+	CST;HTP	1	1.80151e-38	186.98	166.15	90.453	-0.14404	36	72.2194	P16403	36	P16403
2.12438	1.97962	3.81444	1.9314	2.09007	NaN	2.34884	2.10052	1.45281	2.19097	1.56986	2.38313	3.39364	NaN	0.240788	-0.0238562	-0.526808	-1.62348	-0.36154	0.29306	NaN	NaN	-0.36154	S	2	___1	cellular component assembly;cellular component assembly at cellular level;cellular component organization;cellular component organization at cellular level;cellular component organization or biogenesis;cellular component organization or biogenesis at cellular level;cellular macromolecular complex assembly;cellular macromolecular complex subunit organization;cellular process;chromatin assembly;chr…	binding;chromatin binding;chromatin DNA binding;DNA binding;nucleic acid binding;structure-specific DNA binding	cell part;chromatin;chromosomal part;euchromatin;intracellular membrane-bounded organelle;intracellular organelle;intracellular organelle part;intracellular part;macromolecular complex;membrane-bounded organelle;nuclear chromatin;nuclear chromosome part;nuclear euchromatin;nuclear part;nucleosome;nucleus;organelle;organelle part;protein-DNA complex	cellular component assembly;cellular component organization;cellular macromolecular complex assembly;cellular process;chromatin organization;chromosome organization;macromolecular complex assembly;organelle organization	cell part;intracellular membrane-bounded organelle;intracellular organelle;macromolecular complex;nucleosome;nucleus;organelle		Linker_histone	ACEVEDO_LIVER_CANCER_UP;ACEVEDO_LIVER_TUMOR_VS_NORMAL_ADJACENT_TISSUE_UP;ACEVEDO_NORMAL_TISSUE_ADJACENT_TO_LIVER_TUMOR_UP;AFFAR_YY1_TARGETS_UP;BERNARD_PPAPDC1B_TARGETS_UP;BHATI_G2M_ARREST_BY_2METHOXYESTRADIOL_UP;BLALOCK_ALZHEIMERS_DISEASE_UP;BROWNE_HCMV_INFECTION_2HR_DN;BRUINS_UVC_RESPONSE_VIA_TP53_GROUP_B;BYSTRYKH_HEMATOPOIESIS_STEM_CELL_QTL_TRANS;CAGGTA_V$AREB6_01;CCAATNNSNNNGCG_UNKNOWN;chr6p21…	Acetylation;Chromosome;Citrullination;Completeproteome;Directproteinsequencing;DNA-binding;Isopeptidebond;Methylation;Nucleus;Phosphoprotein;Polymorphism;Referenceproteome;Ublconjugation		Casein kinase II substrate motif;G protein-coupled receptor kinase 1 substrate motif	+	HTP	0.846413	9.02396e-14	97.271	14.662	97.271	-0.26493	2	7.41229	P16403	2	P16403
-0.82756	-0.898761	-2.60589	-1.67213	-2.3825	NaN	-1.09898	0.151595	-0.986314	-1.20327	-1.28993	-2.20271	-1.77527	-1.57479	0.219177	0.979155	-0.087553	1.40261	0.382197	0.179785	NaN	-0.47581	0.280991	S	3	___1	anatomical structure development;anatomical structure morphogenesis;axonogenesis;biological regulation;brain development;cell cycle process;cell part morphogenesis;cell projection morphogenesis;cell projection organization;cellular component disassembly;cellular component disassembly at cellular level;cellular component morphogenesis;cellular component organization;cellular component organization…	binding;cytoskeletal protein binding;molecular transducer activity;protein binding;signal transducer activity;tubulin binding	cell part;cell projection;cytoplasm;cytoplasmic part;cytoskeletal part;cytosol;extracellular membrane-bounded organelle;extracellular organelle;extracellular region part;extracellular vesicular exosome;intracellular;intracellular organelle part;intracellular part;macromolecular complex;membrane;membrane-bounded organelle;membrane-bounded vesicle;microtubule;neuron projection;organelle;organelle p…	anatomical structure development;anatomical structure morphogenesis;biological regulation;cellular component disassembly;cellular component morphogenesis;cellular component organization;cellular process;cytoskeleton organization;developmental process;multi-organism process;organelle organization;protein depolymerization;regulation of organelle organization;response to biotic stimulus;response to …	cell part;cell projection;cytoplasm;cytosol;extracellular organelle;intracellular;macromolecular complex;membrane;neuron projection;organelle;protein complex;vesicle	MAPK signaling pathway	Stathmin	AACTGAC,MIR-223;ACTAYRNNNCCCR_UNKNOWN;AFFAR_YY1_TARGETS_DN;AGUIRRE_PANCREATIC_CANCER_COPY_NUMBER_DN;ALFANO_MYC_TARGETS;BENPORATH_MYC_TARGETS_WITH_EBOX;BENPORATH_PROLIFERATION;BERENJENO_TRANSFORMED_BY_RHOA_UP;BLUM_RESPONSE_TO_SALIRASIB_DN;BOYAULT_LIVER_CANCER_SUBCLASS_G3_UP;BRACHAT_RESPONSE_TO_CAMPTOTHECIN_DN;BRACHAT_RESPONSE_TO_METHOTREXATE_DN;BURTON_ADIPOGENESIS_PEAK_AT_24HR;CACGTG_V$MYC_Q2;CATT…	Acetylation;Alternativesplicing;Coiledcoil;Completeproteome;Cytoplasm;Cytoskeleton;Developmentalprotein;Differentiation;Directproteinsequencing;Microtubule;Neurogenesis;Phosphoprotein;Referenceproteome		Calmodulin-dependent protein kinase II substrate motif;Chk1 kinase substrate motif;PAK2 kinase substrate motif;PKA kinase substrate motif;PKC kinase substrate motif	+	CST;HTP;LTP	1	4.47156e-15	125.98	120.26	86.357	-0.074494	16	86.3575	P16949;P16949-2	16;16	P16949
-0.587427	-2.47732	-2.67813	-1.98499	-1.65997	NaN	-2.08396	-0.397579	-2.44402	-1.78045	-2.28993	-2.03536	-2.16257	-3.09413	0.730877	0.189848	0.033298	0.897676	-0.30494	-0.375388	NaN	-1.01016	-0.135821	S	3	___1	anatomical structure development;anatomical structure morphogenesis;axonogenesis;biological regulation;brain development;cell cycle process;cell part morphogenesis;cell projection morphogenesis;cell projection organization;cellular component disassembly;cellular component disassembly at cellular level;cellular component morphogenesis;cellular component organization;cellular component organization…	binding;cytoskeletal protein binding;molecular transducer activity;protein binding;signal transducer activity;tubulin binding	cell part;cell projection;cytoplasm;cytoplasmic part;cytoskeletal part;cytosol;extracellular membrane-bounded organelle;extracellular organelle;extracellular region part;extracellular vesicular exosome;intracellular;intracellular organelle part;intracellular part;macromolecular complex;membrane;membrane-bounded organelle;membrane-bounded vesicle;microtubule;neuron projection;organelle;organelle p…	anatomical structure development;anatomical structure morphogenesis;biological regulation;cellular component disassembly;cellular component morphogenesis;cellular component organization;cellular process;cytoskeleton organization;developmental process;multi-organism process;organelle organization;protein depolymerization;regulation of organelle organization;response to biotic stimulus;response to …	cell part;cell projection;cytoplasm;cytosol;extracellular organelle;intracellular;macromolecular complex;membrane;neuron projection;organelle;protein complex;vesicle	MAPK signaling pathway	Stathmin	AACTGAC,MIR-223;ACTAYRNNNCCCR_UNKNOWN;AFFAR_YY1_TARGETS_DN;AGUIRRE_PANCREATIC_CANCER_COPY_NUMBER_DN;ALFANO_MYC_TARGETS;BENPORATH_MYC_TARGETS_WITH_EBOX;BENPORATH_PROLIFERATION;BERENJENO_TRANSFORMED_BY_RHOA_UP;BLUM_RESPONSE_TO_SALIRASIB_DN;BOYAULT_LIVER_CANCER_SUBCLASS_G3_UP;BRACHAT_RESPONSE_TO_CAMPTOTHECIN_DN;BRACHAT_RESPONSE_TO_METHOTREXATE_DN;BURTON_ADIPOGENESIS_PEAK_AT_24HR;CACGTG_V$MYC_Q2;CATT…	Acetylation;Alternativesplicing;Coiledcoil;Completeproteome;Cytoplasm;Cytoskeleton;Developmentalprotein;Differentiation;Directproteinsequencing;Microtubule;Neurogenesis;Phosphoprotein;Referenceproteome		Casein kinase II substrate motif;ERK1,2 kinase substrate motif;Growth associated histone HI kinase substrate motif;GSK-3, ERK1, ERK2, CDK5 substrate motif;PKA kinase substrate motif;PKC kinase substrate motif;WW domain binding motif	+	CST;HTP;LTP	1	1.61231e-21	138.56	135.36	86.357	-0.074494	25	86.3575	P16949;P16949-2	25;25	P16949
-2.37984	-3.42921	-1.44098	-4.17779	-2.05006	NaN	-4.35641	-1.86608	-3.21457	-2.69363	-2.84281	-2.50265	-2.31115	-3.00017	0.523648	0.51376	0.21464	-1.25266	1.33498	-0.452587	NaN	1.35624	0.3642	S	3	___1	anatomical structure development;anatomical structure morphogenesis;axonogenesis;biological regulation;brain development;cell cycle process;cell part morphogenesis;cell projection morphogenesis;cell projection organization;cellular component disassembly;cellular component disassembly at cellular level;cellular component morphogenesis;cellular component organization;cellular component organization…	binding;cytoskeletal protein binding;molecular transducer activity;protein binding;signal transducer activity;tubulin binding	cell part;cell projection;cytoplasm;cytoplasmic part;cytoskeletal part;cytosol;extracellular membrane-bounded organelle;extracellular organelle;extracellular region part;extracellular vesicular exosome;intracellular;intracellular organelle part;intracellular part;macromolecular complex;membrane;membrane-bounded organelle;membrane-bounded vesicle;microtubule;neuron projection;organelle;organelle p…	anatomical structure development;anatomical structure morphogenesis;biological regulation;cellular component disassembly;cellular component morphogenesis;cellular component organization;cellular process;cytoskeleton organization;developmental process;multi-organism process;organelle organization;protein depolymerization;regulation of organelle organization;response to biotic stimulus;response to …	cell part;cell projection;cytoplasm;cytosol;extracellular organelle;intracellular;macromolecular complex;membrane;neuron projection;organelle;protein complex;vesicle	MAPK signaling pathway	Stathmin	AACTGAC,MIR-223;ACTAYRNNNCCCR_UNKNOWN;AFFAR_YY1_TARGETS_DN;AGUIRRE_PANCREATIC_CANCER_COPY_NUMBER_DN;ALFANO_MYC_TARGETS;BENPORATH_MYC_TARGETS_WITH_EBOX;BENPORATH_PROLIFERATION;BERENJENO_TRANSFORMED_BY_RHOA_UP;BLUM_RESPONSE_TO_SALIRASIB_DN;BOYAULT_LIVER_CANCER_SUBCLASS_G3_UP;BRACHAT_RESPONSE_TO_CAMPTOTHECIN_DN;BRACHAT_RESPONSE_TO_METHOTREXATE_DN;BURTON_ADIPOGENESIS_PEAK_AT_24HR;CACGTG_V$MYC_Q2;CATT…	Acetylation;Alternativesplicing;Coiledcoil;Completeproteome;Cytoplasm;Cytoskeleton;Developmentalprotein;Differentiation;Directproteinsequencing;Microtubule;Neurogenesis;Phosphoprotein;Referenceproteome		Cdc2 kinase substrate motif;CDK kinase substrate motif;CDK1,2,4,6 kinase substrate motif;CDK4 kinase substrate motif;ERK1,2 kinase substrate motif;GSK-3, ERK1, ERK2, CDK5 substrate motif;WW domain binding motif	+	CST;HTP;LTP	1	5.43594e-14	119.8	114.26	95.197	-0.28968	38	76.3354	P16949;P16949-2	38;38	P16949
1.95559	1.37797	NaN	0.473246	3.4639	NaN	2.00025	1.1048	0.908553	0.450307	0.79971	2.89003	NaN	4.52521	0.771211	-0.850793	-0.469415	NaN	0.326465	-0.573871	NaN	2.52496	-0.469415	S	2	___1	anatomical structure morphogenesis;biological regulation;biosynthetic process;cellular biosynthetic process;cellular macromolecule biosynthetic process;cellular macromolecule metabolic process;cellular metabolic process;cellular nitrogen compound metabolic process;cellular process;developmental process;macromolecule biosynthetic process;macromolecule metabolic process;metabolic process;nitrogen c…	binding;cation binding;DNA binding;ion binding;metal ion binding;nucleic acid binding;transition metal ion binding;zinc ion binding	cell part;intracellular membrane-bounded organelle;intracellular organelle;intracellular organelle part;intracellular part;membrane-bounded organelle;nuclear part;nucleoplasm;nucleus;organelle;organelle part	anatomical structure morphogenesis;biological regulation;biosynthetic process;cellular metabolic process;cellular nitrogen compound metabolic process;cellular process;developmental process;macromolecule metabolic process;metabolic process;nitrogen compound metabolic process;nucleobase-containing compound metabolic process;primary metabolic process;RNA metabolic process	cell part;intracellular membrane-bounded organelle;intracellular organelle;nucleoplasm;nucleus;organelle		zf-C2H2	ACTGAAA,MIR-30A-3P,MIR-30E-3P;AMUNDSON_POOR_SURVIVAL_AFTER_GAMMA_RADIATION_2G;BUYTAERT_PHOTODYNAMIC_THERAPY_STRESS_DN;BYSTROEM_CORRELATED_WITH_IL5_DN;CATION_BINDING;CHICAS_RB1_TARGETS_GROWING;chr10q11;CREIGHTON_ENDOCRINE_THERAPY_RESISTANCE_1;DIAZ_CHRONIC_MEYLOGENOUS_LEUKEMIA_UP;DNA_BINDING;GARGALOVIC_RESPONSE_TO_OXIDIZED_PHOSPHOLIPIDS_BLACK_DN;GAUSSMANN_MLL_AF4_FUSION_TARGETS_A_UP;GNF2_APEX1;GNF2…	Acetylation;Completeproteome;DNA-binding;Metal-binding;Nucleus;Phosphoprotein;Polymorphism;Referenceproteome;Repeat;Transcription;Transcriptionregulation;Zinc;Zinc-finger		AMP-activated protein kinase substrate motif;Casein kinase II substrate motif;MDC1 BRCT domain binding motif;Plk1 PBD domain binding motif	+	HTP	0.961369	0.00367099	83.948	72.312	83.948	-0.69641	42	15.7242	P17026	42	P17026
1.95387	2.14338	2.19299	0.201146	2.30046	3.8478	1.26399	1.8886	1.0425	1.83712	2.06629	2.22667	2.65906	2.21672	0.991162	-0.0652707	-1.10088	-0.355865	1.86514	-0.0737901	-1.18873	0.952738	-0.0737901	S	2	___1	anatomical structure morphogenesis;biological regulation;biosynthetic process;cellular biosynthetic process;cellular macromolecule biosynthetic process;cellular macromolecule metabolic process;cellular metabolic process;cellular nitrogen compound metabolic process;cellular process;developmental process;macromolecule biosynthetic process;macromolecule metabolic process;metabolic process;nitrogen c…	binding;cation binding;DNA binding;ion binding;metal ion binding;nucleic acid binding;transition metal ion binding;zinc ion binding	cell part;intracellular membrane-bounded organelle;intracellular organelle;intracellular organelle part;intracellular part;membrane-bounded organelle;nuclear part;nucleoplasm;nucleus;organelle;organelle part	anatomical structure morphogenesis;biological regulation;biosynthetic process;cellular metabolic process;cellular nitrogen compound metabolic process;cellular process;developmental process;macromolecule metabolic process;metabolic process;nitrogen compound metabolic process;nucleobase-containing compound metabolic process;primary metabolic process;RNA metabolic process	cell part;intracellular membrane-bounded organelle;intracellular organelle;nucleoplasm;nucleus;organelle		zf-C2H2	ACTGAAA,MIR-30A-3P,MIR-30E-3P;AMUNDSON_POOR_SURVIVAL_AFTER_GAMMA_RADIATION_2G;BUYTAERT_PHOTODYNAMIC_THERAPY_STRESS_DN;BYSTROEM_CORRELATED_WITH_IL5_DN;CATION_BINDING;CHICAS_RB1_TARGETS_GROWING;chr10q11;CREIGHTON_ENDOCRINE_THERAPY_RESISTANCE_1;DIAZ_CHRONIC_MEYLOGENOUS_LEUKEMIA_UP;DNA_BINDING;GARGALOVIC_RESPONSE_TO_OXIDIZED_PHOSPHOLIPIDS_BLACK_DN;GAUSSMANN_MLL_AF4_FUSION_TARGETS_A_UP;GNF2_APEX1;GNF2…	Acetylation;Completeproteome;DNA-binding;Metal-binding;Nucleus;Phosphoprotein;Polymorphism;Referenceproteome;Repeat;Transcription;Transcriptionregulation;Zinc;Zinc-finger		Casein kinase II substrate motif;PKA kinase substrate motif;PKC kinase substrate motif;Pyruvate dehydrogenase kinase substrate motif	+	HTP	1	3.54675e-06	137.46	114.14	106.4	0.055705	49	99.1794	P17026	49	P17026
-2.34011	-1.99287	-2.56381	-1.83622	-2.26666	-4.47022	-2.20532	-1.68772	-1.70199	-3.14392	-2.66521	3.59274	-1.3282	-3.04737	0.29178	0.652392	0.29089	-0.580108	-0.828993	5.85941	3.14203	-0.84205	0.29089	S	2	___1	amine metabolic process;B cell activation;B cell proliferation;biosynthetic process;carboxylic acid metabolic process;cell activation;cell proliferation;cellular amine metabolic process;cellular amino acid metabolic process;cellular biosynthetic process;cellular ketone metabolic process;cellular metabolic process;cellular nitrogen compound biosynthetic process;cellular nitrogen compound metabolic…	adenyl nucleotide binding;adenyl ribonucleotide binding;ATP binding;binding;catalytic activity;CTP synthase activity;ligase activity;ligase activity, forming carbon-nitrogen bonds;nucleotide binding;purine nucleotide binding;purine ribonucleoside triphosphate binding;purine ribonucleotide binding;ribonucleotide binding	cell part;cytoplasmic part;cytosol;intracellular part;membrane	amine metabolic process;biosynthetic process;cell activation;cell proliferation;cellular amino acid metabolic process;cellular ketone metabolic process;cellular metabolic process;cellular nitrogen compound metabolic process;cellular process;heterocycle metabolic process;immune system process;metabolic process;nitrogen compound metabolic process;nucleobase-containing compound metabolic process;nuc…	cell part;cytosol;membrane	Pyrimidine metabolism	CTP_synth_N;GATase		3D-structure;Acetylation;Alternativesplicing;ATP-binding;Completeproteome;Glutamineamidotransferase;Immunity;Ligase;Nucleotide-binding;Phosphoprotein;Polymorphism;Pyrimidinebiosynthesis;Referenceproteome		Casein kinase II substrate motif;ERK1,2 kinase substrate motif;G protein-coupled receptor kinase 1 substrate motif;Growth associated histone HI kinase substrate motif;GSK-3, ERK1, ERK2, CDK5 substrate motif;PKA kinase substrate motif;PKC kinase substrate motif;Pyruvate dehydrogenase kinase substrate motif;WW domain binding motif	+	CST;HTP	1	0.0040379	87.639	44.557	65.404	0.4543	562	65.404	P17812;P17812-2	562;331	P17812
0.0751455	-1.28642	-0.965665	-0.444841	-1.29608	NaN	-1.29204	-0.13075	-0.611469	-1.51676	-0.984019	-1.53587	-0.918724	-1.92522	0.264489	-0.205895	0.674953	-0.551095	-0.539178	-0.23979	NaN	-0.633176	-0.389484	S	2	___1	alcohol catabolic process;alcohol metabolic process;biological regulation;carbohydrate catabolic process;carbohydrate metabolic process;carbohydrate phosphorylation;catabolic process;cellular carbohydrate catabolic process;cellular carbohydrate metabolic process;cellular component assembly;cellular component organization;cellular component organization or biogenesis;cellular metabolic process;cel…	6-phosphofructokinase activity;adenyl nucleotide binding;adenyl ribonucleotide binding;ATP binding;binding;carbohydrate binding;carbohydrate kinase activity;catalytic activity;cation binding;enzyme binding;fructose binding;fructose-6-phosphate binding;identical protein binding;ion binding;kinase activity;kinase binding;metal ion binding;monosaccharide binding;nucleotide binding;phosphofructokinas…	6-phosphofructokinase complex;cell part;cytoplasmic part;cytosol;cytosolic part;extracellular membrane-bounded organelle;extracellular organelle;extracellular region part;extracellular vesicular exosome;intracellular part;macromolecular complex;membrane;membrane-bounded organelle;membrane-bounded vesicle;organelle;protein complex;vesicle	alcohol metabolic process;biological regulation;carbohydrate metabolic process;catabolic process;cellular component assembly;cellular component organization;cellular metabolic process;cellular process;generation of precursor metabolites and energy;macromolecular complex assembly;metabolic process;phosphorus metabolic process;primary metabolic process;protein complex assembly;regulation of transpo…	cell part;cytosol;extracellular organelle;macromolecular complex;membrane;organelle;protein complex;vesicle	Fructose and mannose metabolism;Galactose metabolism;Glycolysis / Gluconeogenesis;Methane metabolism;Pentose phosphate pathway	PFK	ALCOHOL_METABOLIC_PROCESS;BARRIER_COLON_CANCER_RECURRENCE_DN;BERENJENO_TRANSFORMED_BY_RHOA_UP;BIOCARTA_GLYCOLYSIS_PATHWAY;BIOCARTA_PTDINS_PATHWAY;CARBOHYDRATE_CATABOLIC_PROCESS;CARBOHYDRATE_KINASE_ACTIVITY;CARBOHYDRATE_METABOLIC_PROCESS;CASORELLI_ACUTE_PROMYELOCYTIC_LEUKEMIA_DN;CATABOLIC_PROCESS;CELLULAR_CARBOHYDRATE_CATABOLIC_PROCESS;CELLULAR_CARBOHYDRATE_METABOLIC_PROCESS;CELLULAR_CATABOLIC_PRO…	Acetylation;Allostericenzyme;Alternativesplicing;ATP-binding;Completeproteome;Cytoplasm;Directproteinsequencing;Glycolysis;Glycoprotein;Kinase;Magnesium;Metal-binding;Nucleotide-binding;Phosphoprotein;Polymorphism;Referenceproteome;Transferase	SNW1 complex	14-3-3 domain binding motif;Calmodulin-dependent protein kinase II substrate motif;PKA kinase substrate motif;PKC kinase substrate motif;ZIP kinase substrate motif	+	CST;HTP;LTP	0.999993	0.000618457	89.805	77.308	83.869	-0.44341	775	51.6506	P17858;P17858-2	775;822	P17858
0.843154	0.575359	1.52152	0.704865	0.711882	NaN	-0.83178	0.909686	-0.409716	1.06043	1.15402	0.378874	1.05944	0.377277	0.978083	0.0665318	-0.985075	-0.461093	0.449158	-0.333007	NaN	1.20906	-0.133238	S	2	___1	biological regulation;cellular component organization;cellular component organization at cellular level;cellular component organization or biogenesis;cellular component organization or biogenesis at cellular level;cellular macromolecule metabolic process;cellular metabolic process;cellular nitrogen compound metabolic process;cellular process;cytokinesis;cytoskeleton organization;macromolecule met…	binding;DNA binding;nucleic acid binding;RNA binding	cell part;intracellular organelle part;intracellular part;nuclear body;nuclear part;nuclear speck;nucleoplasm;nucleoplasm part;organelle part	biological regulation;cellular component organization;cellular metabolic process;cellular nitrogen compound metabolic process;cellular process;cytokinesis;cytoskeleton organization;macromolecule metabolic process;metabolic process;mRNA metabolic process;mRNA processing;nitrogen compound metabolic process;nucleobase-containing compound metabolic process;organelle organization;primary metabolic pro…	cell part;nucleoplasm		G-patch	AACTGAC,MIR-223;AAGCAAT,MIR-137;AAGCCAT,MIR-135A,MIR-135B;ACAGGGT,MIR-10A,MIR-10B;ACCAAAG,MIR-9;ACTTTAT,MIR-142-5P;AGCGCTT,MIR-518F,MIR-518E,MIR-518A;AGGAGTG,MIR-483;ANTI_APOPTOSIS;APOPTOSIS_GO;ATACTGT,MIR-144;ATGTTAA,MIR-302C;ATGTTTC,MIR-494;BENPORATH_NANOG_TARGETS;BLALOCK_ALZHEIMERS_DISEASE_DN;BOCHKIS_FOXA2_TARGETS;BONOME_OVARIAN_CANCER_SURVIVAL_OPTIMAL_DEBULKING;BROWNE_HCMV_INFECTION_10HR_DN;B…	Acetylation;Alternativesplicing;Cellcycle;Completeproteome;DNA-binding;mRNAprocessing;mRNAsplicing;Nucleus;Phosphoprotein;Polymorphism;Referenceproteome;Repeat;RNA-binding		14-3-3 domain binding motif;Calmodulin-dependent protein kinase II substrate motif;Casein kinase II substrate motif;MAPKAPK1 kinase substrate motif;MAPKAPK2 kinase substrate motif;p70 Ribosomal S6 kinase substrate motif;Phosphorylase kinase substrate motif;PKA kinase substrate motif;PKC kinase substrate motif	+	CST;HTP	0.999998	4.42679e-50	171.35	167.72	171.35	0.86936	94	56.804	P18583-5;P18583-7;P18583;P18583-9;P18583-10;P18583-4;P18583-3;P18583-2;P18583-6;P18583-8	94;94;94;94;94;94;94;94;94;94	P18583-5
0.693668	-0.0775145	-2.02562	0.157475	0.322437	NaN	0.595187	1.12969	0.409328	-0.705078	0.522502	0.115966	0.402306	0.0882857	0.276289	0.43602	0.486842	1.32055	0.365027	-0.206471	NaN	-0.506901	0.400524	S	2	___1	biological regulation;biosynthetic process;cellular biosynthetic process;cellular macromolecule biosynthetic process;cellular macromolecule metabolic process;cellular metabolic process;cellular nitrogen compound metabolic process;cellular process;gene expression;macromolecule biosynthetic process;macromolecule metabolic process;metabolic process;negative regulation of biological process;negative …	binding;nucleic acid binding;nucleotide binding;RNA binding	cell part;cytoplasmic part;intracellular membrane-bounded organelle;intracellular organelle;intracellular organelle part;intracellular part;macromolecular complex;membrane-bounded organelle;mitochondrion;NELF complex;nuclear part;nucleoplasm;nucleoplasm part;nucleus;organelle;organelle part;protein complex;transcription elongation factor complex	biological regulation;biosynthetic process;cellular metabolic process;cellular nitrogen compound metabolic process;cellular process;macromolecule metabolic process;metabolic process;nitrogen compound metabolic process;nucleobase-containing compound metabolic process;primary metabolic process;RNA metabolic process;transcription elongation, DNA-dependent;transcription from RNA polymerase II promote…	cell part;intracellular membrane-bounded organelle;intracellular organelle;macromolecular complex;mitochondrion;nucleoplasm;nucleus;organelle;protein complex;transcription elongation factor complex		RRM_1		3D-structure;Alternativesplicing;Coiledcoil;Completeproteome;Directproteinsequencing;Nucleus;Phosphoprotein;Referenceproteome;Repeat;Repressor;RNA-binding;Transcription;Transcriptionregulation;Ublconjugation	NELF complex (Negative elongation factor complex)	14-3-3 domain binding motif;b-Adrenergic Receptor kinase substrate motif;Calmodulin-dependent protein kinase II alpha substrate motif;Calmodulin-dependent protein kinase II substrate motif;Calmodulin-dependent protein kinase IV substrate motif;Casein kinase II substrate motif;Doublecortin kinase-1 kinase substrate motif;PKA kinase substrate motif;PKC kinase substrate motif;ZIP kinase substrate mo…	+	CST;HTP	0.99985	0.00158176	71.614	64.789	71.614	-0.19728	251	38.2358	P18615;P18615-3;P18615-4	251;258;221	P18615
0.291058	-0.250399	NaN	-0.188881	-0.313837	NaN	-0.153141	0.468409	-0.134808	-0.192571	0.0459156	-0.353671	-0.225907	-0.0903871	0.0805748	0.177351	0.115591	NaN	0.234797	-0.0398338	NaN	0.0627541	0.115591	S	2	___1	biological regulation;biosynthetic process;cellular biosynthetic process;cellular macromolecule biosynthetic process;cellular macromolecule metabolic process;cellular metabolic process;cellular nitrogen compound metabolic process;cellular process;gene expression;macromolecule biosynthetic process;macromolecule metabolic process;metabolic process;negative regulation of biological process;negative …	binding;nucleic acid binding;nucleotide binding;RNA binding	cell part;cytoplasmic part;intracellular membrane-bounded organelle;intracellular organelle;intracellular organelle part;intracellular part;macromolecular complex;membrane-bounded organelle;mitochondrion;NELF complex;nuclear part;nucleoplasm;nucleoplasm part;nucleus;organelle;organelle part;protein complex;transcription elongation factor complex	biological regulation;biosynthetic process;cellular metabolic process;cellular nitrogen compound metabolic process;cellular process;macromolecule metabolic process;metabolic process;nitrogen compound metabolic process;nucleobase-containing compound metabolic process;primary metabolic process;RNA metabolic process;transcription elongation, DNA-dependent;transcription from RNA polymerase II promote…	cell part;intracellular membrane-bounded organelle;intracellular organelle;macromolecular complex;mitochondrion;nucleoplasm;nucleus;organelle;protein complex;transcription elongation factor complex		RRM_1		3D-structure;Alternativesplicing;Coiledcoil;Completeproteome;Directproteinsequencing;Nucleus;Phosphoprotein;Referenceproteome;Repeat;Repressor;RNA-binding;Transcription;Transcriptionregulation;Ublconjugation	NELF complex (Negative elongation factor complex)	14-3-3 domain binding motif;Calmodulin-dependent protein kinase II substrate motif;Calmodulin-dependent protein kinase IV substrate motif;Casein kinase II substrate motif;PKA kinase substrate motif;PKC kinase substrate motif;Pyruvate dehydrogenase kinase substrate motif	+	CST;HTP	0.999961	7.83024e-40	195.2	173.65	162.29	-0.29869	115	44.0829	P18615;P18615-3;P18615-4	115;122;115	P18615
0.577237	-0.451842	-1.76881	-0.145548	0.101216	NaN	0.0417033	0.787686	-0.152676	-0.207486	0.399753	-0.281296	0.393809	0.0529556	0.223377	0.210449	0.299166	1.56133	0.545301	-0.382512	NaN	0.0112524	0.254808	S	2	___1	biological regulation;biosynthetic process;cellular biosynthetic process;cellular macromolecule biosynthetic process;cellular macromolecule metabolic process;cellular metabolic process;cellular nitrogen compound metabolic process;cellular process;gene expression;macromolecule biosynthetic process;macromolecule metabolic process;metabolic process;negative regulation of biological process;negative …	binding;nucleic acid binding;nucleotide binding;RNA binding	cell part;cytoplasmic part;intracellular membrane-bounded organelle;intracellular organelle;intracellular organelle part;intracellular part;macromolecular complex;membrane-bounded organelle;mitochondrion;NELF complex;nuclear part;nucleoplasm;nucleoplasm part;nucleus;organelle;organelle part;protein complex;transcription elongation factor complex	biological regulation;biosynthetic process;cellular metabolic process;cellular nitrogen compound metabolic process;cellular process;macromolecule metabolic process;metabolic process;nitrogen compound metabolic process;nucleobase-containing compound metabolic process;primary metabolic process;RNA metabolic process;transcription elongation, DNA-dependent;transcription from RNA polymerase II promote…	cell part;intracellular membrane-bounded organelle;intracellular organelle;macromolecular complex;mitochondrion;nucleoplasm;nucleus;organelle;protein complex;transcription elongation factor complex		RRM_1		3D-structure;Alternativesplicing;Coiledcoil;Completeproteome;Directproteinsequencing;Nucleus;Phosphoprotein;Referenceproteome;Repeat;Repressor;RNA-binding;Transcription;Transcriptionregulation;Ublconjugation	NELF complex (Negative elongation factor complex)	14-3-3 domain binding motif;AMP-activated protein kinase substrate motif;Calmodulin-dependent protein kinase I substrate motif;Calmodulin-dependent protein kinase II substrate motif;Calmodulin-dependent protein kinase IV substrate motif;Chk1 kinase substrate motif;G protein-coupled receptor kinase 1 substrate motif;PKA kinase substrate motif;PKC kinase substrate motif	+	CST;HTP	0.99454	1.38991e-35	139.95	136.81	129.85	0.16683	51	22.6045	P18615;P18615-3;P18615-4	51;58;51	P18615
0.258031	-0.407495	0.142228	0.0216431	0.0863941	0.14435	0.347783	0.232384	-0.451474	0.36313	0.351387	0.262407	0.578143	0.453717	0.042346	-0.0256471	-0.0439785	0.220902	0.329744	0.176013	0.433793	0.105934	0.176013	S	2	___1	biological regulation;cell cycle phase;cell cycle process;cell division;cellular component assembly;cellular component assembly at cellular level;cellular component organization;cellular component organization at cellular level;cellular component organization or biogenesis;cellular component organization or biogenesis at cellular level;cellular process;chromosome segregation;cytoskeleton organiza…	binding;chromatin binding;chromatin DNA binding;DNA binding;enzyme regulator activity;GTPase regulator activity;guanyl-nucleotide exchange factor activity;histone binding;nucleic acid binding;nucleoside-triphosphatase regulator activity;nucleosomal DNA binding;nucleosome binding;protein binding;Ran guanyl-nucleotide exchange factor activity;Ras guanyl-nucleotide exchange factor activity;small GTP…	cell part;chromatin;chromosomal part;chromosome;condensed chromosome;condensed nuclear chromosome;cytoplasm;intracellular membrane-bounded organelle;intracellular non-membrane-bounded organelle;intracellular organelle;intracellular organelle part;intracellular part;membrane;membrane-bounded organelle;non-membrane-bounded organelle;nuclear chromatin;nuclear chromosome;nuclear chromosome part;nucle…	biological regulation;cell division;cellular component assembly;cellular component organization;cellular process;chromosome segregation;cytoskeleton organization;mitosis;nuclear division;organelle assembly;organelle fission;organelle organization;regulation of cell cycle;regulation of mitotic cell cycle;regulation of organelle organization;viral reproduction	cell part;chromosome;cytoplasm;intracellular membrane-bounded organelle;intracellular non-membrane-bounded organelle;intracellular organelle;membrane;nuclear chromosome;nucleoplasm;nucleus;organelle		RCC1	ALFANO_MYC_TARGETS;AMUNDSON_RESPONSE_TO_ARSENITE;BASSO_B_LYMPHOCYTE_NETWORK;BENPORATH_MYC_TARGETS_WITH_EBOX;BERENJENO_TRANSFORMED_BY_RHOA_UP;BIOCARTA_RANMS_PATHWAY;BONOME_OVARIAN_CANCER_SURVIVAL_SUBOPTIMAL_DEBULKING;BROWNE_HCMV_INFECTION_14HR_UP;BROWNE_HCMV_INFECTION_30MIN_DN;BROWNE_HCMV_INFECTION_8HR_UP;CAIRO_HEPATOBLASTOMA_CLASSES_UP;CELL_CYCLE_GO_0007049;CELL_CYCLE_PHASE;CELL_CYCLE_PROCESS;CHE…	3D-structure;Alternativesplicing;Cellcycle;Celldivision;Completeproteome;Cytoplasm;Directproteinsequencing;DNA-binding;Guanine-nucleotidereleasingfactor;Methylation;Mitosis;Nucleus;Phosphoprotein;Referenceproteome;Repeat		Calmodulin-dependent protein kinase II substrate motif;Chk1 kinase substrate motif;ERK1,2 kinase substrate motif;Growth associated histone HI kinase substrate motif;GSK-3, ERK1, ERK2, CDK5 substrate motif;PAK2 kinase substrate motif;PKA kinase substrate motif;PKC kinase substrate motif;WW domain binding motif	+	CST;HTP;LTP	1	2.13428e-08	122.52	122.52	43.897	0.017536	11	43.8967	P18754;P18754-2	11;11	P18754
-1.8503	-3.92827	-2.48249	-3.92519	-3.04517	-4.07288	-4.36745	-2.56881	-4.19286	-1.84951	-3.49114	-2.96932	-2.09959	-3.24493	0.218928	-0.718514	-0.264584	0.632981	0.434045	0.0758417	1.97329	1.12252	0.434045	S	2	___1	anatomical structure formation involved in morphogenesis;angiogenesis;developmental process	binding;DNA binding;identical protein binding;nucleic acid binding;nucleotide binding;protein binding;protein C-terminus binding;RNA binding;sequence-specific DNA binding;telomeric DNA binding	cell cortex;cell part;cytoplasmic part;extracellular membrane-bounded organelle;extracellular organelle;extracellular region part;extracellular vesicular exosome;intracellular membrane-bounded organelle;intracellular non-membrane-bounded organelle;intracellular organelle;intracellular organelle part;intracellular part;macromolecular complex;membrane;membrane-bounded organelle;membrane-bounded ves…	anatomical structure formation involved in morphogenesis;developmental process	cell cortex;cell part;extracellular organelle;intracellular membrane-bounded organelle;intracellular non-membrane-bounded organelle;intracellular organelle;macromolecular complex;membrane;nucleolus;nucleoplasm;nucleus;organelle;ribonucleoprotein complex;vesicle	Pathogenic Escherichia coli infection	RRM_1	ACATTCC,MIR-1,MIR-206;ANATOMICAL_STRUCTURE_DEVELOPMENT;ANATOMICAL_STRUCTURE_FORMATION;ANATOMICAL_STRUCTURE_MORPHOGENESIS;ANGIOGENESIS;BENPORATH_MYC_MAX_TARGETS;BENPORATH_MYC_TARGETS_WITH_EBOX;BILD_MYC_ONCOGENIC_SIGNATURE;BIOCARTA_SARS_PATHWAY;BOYLAN_MULTIPLE_MYELOMA_C_D_UP;BROWN_MYELOID_CELL_DEVELOPMENT_DN;CACGTG_V$MYC_Q2;CAIRO_HEPATOBLASTOMA_CLASSES_UP;CAIRO_PML_TARGETS_BOUND_BY_MYC_UP;CELL_CORT…	3D-structure;Acetylation;Completeproteome;Cytoplasm;Directproteinsequencing;DNA-binding;Methylation;Nucleus;Phosphoprotein;Polymorphism;Referenceproteome;Repeat;RNA-binding	CD28-transactivation complex;DGCR8 multiprotein complex;DGCR8-NCL complex;Nop56p-associated pre-rRNA complex;POLR2A-CCNT1-CDK9-NCL-LEM6-CPSF2 complex;RNA pol II containing coactivator complex Tat-SF;TLE1 corepressor complex (MASH1 promoter-corepressor complex)	Casein kinase II substrate motif;Cdc2 kinase substrate motif;CDK kinase substrate motif;CDK1,2,4,6 kinase substrate motif;ERK1,2 kinase substrate motif;GSK-3, ERK1, ERK2, CDK5 substrate motif;PKA kinase substrate motif;WW domain binding motif	+	CST;HTP;LTP	0.9995	1.11789e-13	182.86	99.41	182.86	0.32104	67	33.0081	P19338	67	P19338
[truncated: 1,772 more rows]
[truncated: 8 more columns]

## Sheet: Regulated 77 p-sites
DIAGNOSIS							RELAPSE								R vs D
P15_D	P17_D	P2_D	P34_D	P40_D	P6_D	P9_D	P15_R	P17_R	P2_R	P34_R	P40_R	P6_R	P9_R	paired p value	FC P15	FC P17	FC P2	FC P34	FC P40	FC P6	FC P9	median FC	Significance	Amino acid	Position	Score diff	Proteins	Positions within proteins	Leading proteins	Protein	Protein names	Gene names	Sequence window	Unique identifier	PhosphoSitePlus window	PhosphoSitePlus kinase	PhosphoSitePlus kinase uniprot
NaN	-5.15939	-4.44116	-3.87127	-3.39848	NaN	-5.13798	-2.88161	-4.26028	-4.16117	-3.19122	-3.34672	-1.79016	-4.30994	0.0287727	NaN	0.899117	0.27999	0.680051	0.0517597	NaN	0.828034	0.680051	0.00377642	S	443	78.5509	A6NJT0	443	A6NJT0	A6NJT0	Homeobox protein unc-4 homolog	UNCX	FSGPGGAPDSAFARRSPDAVASPGAPAPAPA	UID46	DsAFARRsPDAVAsP
-4.39583	-2.83269	-2.18094	-3.08135	-3.4636	NaN	NaN	-1.67376	-0.448947	-1.43766	-2.36222	-3.0242	-3.30832	-5.18438	0.0422274	2.72207	2.38374	0.743286	0.719136	0.439402	NaN	NaN	0.743286	0.00160105	S	361	57.1503	O14929;O14929-2	361;276	O14929	O14929	Histone acetyltransferase type B catalytic subunit	HAT1	EQYRSYRLDIKRRLISPYKKKQRDLAKMRKC	UID219	DIKRRLIsPyKKKQR
2.12438	4.12668	3.3069	2.88048	1.43707	NaN	4.34716	2.11137	2.89168	1.41453	1.65392	NaN	0.528589	2.6008	0.0208708	-0.0130029	-1.235	-1.89236	-1.22656	NaN	NaN	-1.74636	-1.235	3.24596e-05	S	283	77.0882	O75563	283	O75563	O75563	Src kinase-associated phosphoprotein 2	SKAP2	EEDSAPVKVEEQRKMSQDSVHHTSGDKSTDY	UID626	VEEQRkMsQDsVHHT
0.483183	0.278295	-0.144623	0.440938	0.010431	-1.07228	0.0848491	0.00650507	-0.0110482	-0.949455	-0.353976	-0.0156521	NaN	-0.929305	0.0132503	-0.476678	-0.289344	-0.804832	-0.794915	-0.0260831	NaN	-1.01415	-0.635796	0.0154626	S	2833	34.5041	O75592-2;O75592	2833;2833	O75592-2	O75592-2	E3 ubiquitin-protein ligase MYCBP2	MYCBP2	APVKTKLDPPRERSKSDSYTLDPDTLRKKKM	UID640	PPRERsKsDsytLDP
[truncated: 73 more rows]
